# Supplementary material for: The Phylogeny of Rays and Skates (Chondrichthyes: Elasmobranchii) Based on Morphological Characters Revisited
Source: Diversity (Basel). Author manuscript; Available in PMC 2022 Jun 22. (PMC7612883; doi:10.3390/d14060456)
Supplement: Supplementary Information [file EMS145860-supplement-Supplementary_Information.zip]

Archive with 16 entries (16 files):
- .DS_Store
- diversity-1700431-Characters.pdf
- Mr_Bayes_ANALYSIS.log
- Mr_Bayes_Script.bay
- PAUP_ANALYSIS.log
- PAUP_ANALYSIS_SCRIPT.paup
- PAUP_map.log
- Phylogeny_Batomorphii_morphological_characters_revisited_DATA_MATRIX.nex
- STATS.RUN
- Suplementary_material_index.pdf
- TNT_ANALYSIS.log
- TNT_ANALYSIS_SCRIPT.tnt
- TNT_BREMER_SCRIPT.tnt
- TNT_Data_matrix.tnt
- TNT_map.log
- TNT_map_Script.tnt
