# Supplementary material for: The Phylogeny of Rays and Skates (Chondrichthyes: Elasmobranchii) Based on Morphological Characters Revisited
Source: Diversity (Basel). Author manuscript; Available in PMC 2022 Jun 22. (PMC7612883; doi:10.3390/d14060456)
Supplement: Supplementary Information [file EMS145860-supplement-Supplementary_Information.zip › Mr_Bayes_ANALYSIS.log]

      Logging screen output to file "morpho_log"
      Setting outgroup to taxon "Doliodus"
      Excluding taxa
      Setting Ratepr to Variable [Dirichlet(..,1,..)] for partition 1
      Successfully set prior model parameters
      Setting Rates to Gamma for partition 1
      Successfully set likelihood model parameters
      Successfully set starting values
      Setting number of generations to 190000000
      Setting sample frequency to 500000
      Setting print frequency to 10000
      Setting diagnosing frequency to 500000
      Setting number of runs to 2
      Setting check-pointing frequency to 500000
      Setting number of chains to 4
      Setting heating parameter to 1.000000
      Setting burnin fraction to 0.25
      Using stopping rule.
      Setting number of perturbations to start tree to 2
      Setting chain output file names to "/Users/eduardovillalobos/Desktop/2021/rates/Rev2/Supplements/MrBayes/Morpho_matrix.bay.run<i>.<p/t>"
      Running Markov chain
      MCMC stamp = 8715397752
      Seed = 1432914452
      Swapseed = 1647361483
      Model settings:

         Data not partitioned --
            Datatype  = Standard
            Coding    = Variable
            # States  = Variable, up to 10
                        State frequencies are fixed to be equal
            Rates     = Gamma
                        The distribution is approximated using 4 categories.
                        Shape parameter is exponentially
                        distributed with parameter (1.00).

      Active parameters: 

         Parameters
         ---------------------
         Statefreq           1
         Shape               2
         Ratemultiplier      3
         Topology            4
         Brlens              5
         ---------------------

         1 --  Parameter  = Alpha_symdir
               Type       = Symmetric diricihlet/beta distribution alpha_i parameter
               Prior      = Symmetric dirichlet with all parameters equal to infinity

         2 --  Parameter  = Alpha
               Type       = Shape of scaled gamma distribution of site rates
               Prior      = Exponential(1.00)

         3 --  Parameter  = Ratemultiplier
               Type       = Partition-specific rate multiplier
               Prior      = Dirichlet(1.00)

         4 --  Parameter  = Tau
               Type       = Topology
               Prior      = All topologies equally probable a priori
               Subparam.  = V

         5 --  Parameter  = V
               Type       = Branch lengths
               Prior      = Unconstrained:GammaDir(1.0,0.1000,1.0,1.0)


      Number of chains per MPI processor = 8

      The MCMC sampler will use the following moves:
         With prob.  Chain will use move
            1.90 %   Multiplier(Alpha)
            1.43 %   Dirichlet(Ratemultiplier)
            1.43 %   Slider(Ratemultiplier)
            9.52 %   ExtSPR(Tau,V)
            9.52 %   ExtTBR(Tau,V)
            9.52 %   NNI(Tau,V)
            9.52 %   ParsSPR(Tau,V)
           38.10 %   Multiplier(V)
           13.33 %   Nodeslider(V)
            5.71 %   TLMultiplier(V)

      Division 1 has 143 unique site patterns
      Initializing conditional likelihoods
      Using standard non-SSE likelihood calculator for division 1 (single-precision)
      Randomly perturbing starting trees

      Initial log likelihoods and log prior probs for run 1:
         Chain 1 -- -2047.355431 -- 151.570306
         Chain 2 -- -2076.459623 -- 151.570306
         Chain 3 -- -2048.865967 -- 151.570306
         Chain 4 -- -2040.755773 -- 151.570306

      Initial log likelihoods and log prior probs for run 2:
         Chain 1 -- -2055.914206 -- 151.570306
         Chain 2 -- -2049.837258 -- 151.570306
         Chain 3 -- -2059.631111 -- 151.570306
         Chain 4 -- -2071.201335 -- 151.570306


      Using a relative burnin of 25.0 % for diagnostics

      Chain results (190000000 generations requested):

         0 -- [-2047.355] (-2076.460) (-2048.866) (-2040.756) * [-2055.914] (-2049.837) (-2059.631) (-2071.201) (...0 remote chains...) 
      10000 -- [-1829.259] (-2362.591) (-2259.684) (-2096.243) * (-2132.920) [-1838.228] (-2206.142) (-2327.706) (...0 remote chains...) -- 84:26:24
      20000 -- [-1853.996] (-2360.169) (-2249.234) (-2178.016) * (-2099.383) [-1832.869] (-2243.612) (-2342.421) (...0 remote chains...) -- 84:26:08
      30000 -- [-1827.199] (-2333.982) (-2212.634) (-2142.807) * (-2124.837) [-1833.636] (-2201.801) (-2363.920) (...0 remote chains...) -- 86:11:24
      40000 -- [-1836.537] (-2430.383) (-2198.410) (-2093.994) * (-2078.141) [-1839.290] (-2253.152) (-2338.888) (...0 remote chains...) -- 88:23:03
      50000 -- [-1839.750] (-2327.718) (-2272.957) (-2038.534) * (-2005.273) [-1824.837] (-2220.256) (-2329.869) (...0 remote chains...) -- 88:38:36
      60000 -- [-1842.090] (-2433.977) (-2196.471) (-1983.658) * (-1961.787) [-1835.919] (-2199.969) (-2327.849) (...0 remote chains...) -- 87:56:06
      70000 -- [-1835.325] (-2380.276) (-2268.500) (-1962.428) * (-1978.416) [-1842.180] (-2263.078) (-2335.253) (...0 remote chains...) -- 88:10:54
      80000 -- [-1831.883] (-2332.835) (-2239.392) (-1926.932) * (-1959.664) [-1847.269] (-2224.295) (-2368.360) (...0 remote chains...) -- 88:21:56
      90000 -- [-1858.697] (-2370.937) (-2311.648) (-1922.929) * (-1969.150) [-1831.739] (-2229.561) (-2295.922) (...0 remote chains...) -- 87:20:06
      100000 -- [-1842.754] (-2322.989) (-2266.795) (-1948.293) * (-1919.982) [-1837.723] (-2254.623) (-2352.969) (...0 remote chains...) -- 86:30:36
      110000 -- [-1826.562] (-2344.661) (-2277.850) (-1939.639) * (-1983.353) [-1839.497] (-2252.838) (-2407.038) (...0 remote chains...) -- 85:50:02
      120000 -- [-1819.472] (-2382.777) (-2243.378) (-1888.264) * (-1911.972) [-1849.867] (-2236.413) (-2384.646) (...0 remote chains...) -- 85:16:12
      130000 -- [-1832.461] (-2336.220) (-2253.507) (-1935.150) * (-1974.162) [-1826.750] (-2197.845) (-2335.394) (...0 remote chains...) -- 84:47:32
      140000 -- [-1828.376] (-2333.759) (-2253.225) (-1934.509) * (-1934.675) [-1838.806] (-2145.986) (-2341.517) (...0 remote chains...) -- 84:45:32
      150000 -- [-1823.448] (-2144.382) (-2312.916) (-1922.949) * (-1928.285) [-1821.098] (-2078.532) (-2319.322) (...0 remote chains...) -- 84:43:45
      160000 -- [-1830.525] (-2166.706) (-2294.497) (-1942.247) * (-1934.608) [-1851.084] (-2013.037) (-2366.194) (...0 remote chains...) -- 85:01:57
      170000 -- [-1831.341] (-2013.178) (-2217.195) (-1946.763) * (-1950.830) [-1838.132] (-2012.755) (-2329.597) (...0 remote chains...) -- 84:59:21
      180000 -- [-1850.593] (-2081.541) (-2229.581) (-1931.339) * (-1958.823) [-1837.724] (-2038.579) (-2263.450) (...0 remote chains...) -- 84:39:26
      190000 -- [-1838.060] (-2055.301) (-2121.028) (-1930.736) * (-1921.603) [-1838.614] (-2123.575) (-2159.304) (...0 remote chains...) -- 84:38:15
      200000 -- [-1819.337] (-2085.682) (-2156.148) (-1920.755) * (-1909.955) [-1832.948] (-2029.648) (-2169.668) (...0 remote chains...) -- 84:37:09
      210000 -- [-1842.771] (-2101.741) (-2152.306) (-1932.905) * (-1946.536) [-1823.369] (-2010.496) (-2156.615) (...0 remote chains...) -- 84:36:07
      220000 -- [-1823.254] (-2044.154) (-2253.711) (-1896.181) * (-1929.733) [-1842.169] (-2058.381) (-2184.792) (...0 remote chains...) -- 84:20:48
      230000 -- [-1823.753] (-2120.160) (-2208.476) (-1973.320) * (-1941.555) [-1822.861] (-2117.727) (-2228.977) (...0 remote chains...) -- 84:20:32
      240000 -- [-1826.171] (-2037.942) (-2176.016) (-1943.929) * (-1929.936) [-1834.100] (-2032.328) (-2190.109) (...0 remote chains...) -- 84:07:05
      250000 -- [-1837.584] (-2022.088) (-2178.433) (-1946.088) * (-1931.315) [-1833.632] (-2039.480) (-2127.682) (...0 remote chains...) -- 84:20:00
      260000 -- [-1841.903] (-2098.096) (-2118.738) (-1906.884) * (-1920.183) [-1836.004] (-2056.196) (-2179.161) (...0 remote chains...) -- 84:19:44
      270000 -- [-1835.321] (-2057.033) (-2192.515) (-1948.224) * (-1961.700) [-1808.241] (-2033.944) (-2127.272) (...0 remote chains...) -- 84:07:45
      280000 -- [-1829.571] (-2070.877) (-2190.516) (-1906.942) * (-1925.839) [-1858.865] (-2025.079) (-2093.441) (...0 remote chains...) -- 84:07:54
      290000 -- [-1829.901] (-2036.640) (-2248.847) (-1938.187) * (-1937.720) [-1821.276] (-2073.394) (-2162.308) (...0 remote chains...) -- 84:08:01
      300000 -- [-1830.535] (-2083.623) (-2120.497) (-1985.817) * (-1948.199) [-1835.568] (-2103.732) (-2159.190) (...0 remote chains...) -- 84:08:07
      310000 -- [-1824.811] (-2029.561) (-2174.172) (-1937.475) * (-1932.648) [-1820.290] (-2071.993) (-2196.283) (...0 remote chains...) -- 83:58:00
      320000 -- [-1838.082] (-2069.108) (-2132.299) (-1923.608) * (-1895.363) [-1842.310] (-2068.528) (-2089.241) (...0 remote chains...) -- 83:48:29
      330000 -- [-1828.686] (-2039.469) (-2059.767) (-1931.796) * (-1932.687) [-1832.693] (-2158.064) (-2053.864) (...0 remote chains...) -- 83:58:42
      340000 -- [-1832.897] (-2065.527) (-2132.160) (-1981.488) * (-1901.609) [-1825.428] (-2169.459) (-2052.959) (...0 remote chains...) -- 83:49:42
      350000 -- [-1826.469] (-2054.852) (-2179.409) (-1941.531) * (-1965.343) [-1840.310] (-2113.970) (-2049.321) (...0 remote chains...) -- 83:41:12
      360000 -- [-1852.033] (-2024.352) (-2212.453) (-1953.715) * (-1939.579) [-1823.813] (-2240.293) (-2116.492) (...0 remote chains...) -- 83:41:56
      370000 -- [-1839.896] (-2129.631) (-2023.329) (-1935.074) * (-1923.676) [-1831.348] (-2153.615) (-2034.335) (...0 remote chains...) -- 83:34:05
      380000 -- [-1827.944] (-2116.113) (-2008.763) (-1941.513) * (-1904.900) [-1842.342] (-2136.833) (-2045.085) (...0 remote chains...) -- 83:26:38
      390000 -- [-1837.420] (-2271.620) (-2006.705) (-1934.291) * (-1913.067) [-1830.015] (-2023.579) (-2200.041) (...0 remote chains...) -- 83:27:38
      400000 -- [-1831.556] (-2170.820) (-2006.623) (-1928.924) * (-1938.115) [-1853.319] (-2043.207) (-2117.977) (...0 remote chains...) -- 83:28:36
      410000 -- [-1825.137] (-2180.532) (-2040.542) (-1932.480) * (-1960.765) [-1825.939] (-2065.589) (-2128.495) (...0 remote chains...) -- 83:29:29
      420000 -- [-1831.261] (-2145.313) (-2030.188) (-1933.058) * (-1939.750) [-1842.338] (-2044.190) (-2152.054) (...0 remote chains...) -- 83:37:51
      430000 -- [-1841.355] (-2191.554) (-2115.669) (-1921.574) * (-1951.609) [-1849.629] (-2035.213) (-2107.893) (...0 remote chains...) -- 83:38:27
      440000 -- [-1835.467] (-2047.555) (-2166.609) (-1947.173) * (-2010.219) [-1817.071] (-2060.937) (-2190.334) (...0 remote chains...) -- 83:46:12
      450000 -- [-1838.099] (-2073.285) (-2153.250) (-1910.899) * (-1937.224) [-1834.748] (-2082.437) (-2172.371) (...0 remote chains...) -- 84:00:37
      460000 -- [-1845.429] (-2020.550) (-2189.996) (-1944.369) * (-1914.451) [-1851.599] (-2108.386) (-2188.215) (...0 remote chains...) -- 84:00:39
      470000 -- [-1837.438] (-2043.799) (-2119.951) (-1958.354) * (-1916.773) [-1828.928] (-2017.724) (-2154.701) (...0 remote chains...) -- 84:00:41
      480000 -- [-1835.447] (-2048.002) (-2151.656) (-1955.744) * (-1927.808) [-1829.780] (-2059.434) (-2179.869) (...0 remote chains...) -- 83:54:07
      490000 -- [-1835.530] (-1984.311) (-2198.675) (-1935.411) * (-1952.175) [-1829.303] (-2051.294) (-2202.749) (...0 remote chains...) -- 83:47:48
      500000 -- [-1844.372] (-2050.311) (-2160.539) (-1944.942) * (-1966.127) [-1843.568] (-1992.743) (-2166.920) (...0 remote chains...) -- 83:54:23

      Average standard deviation of split frequencies: 0.186537

      510000 -- [-1817.681] (-2044.462) (-2160.331) (-1963.261) * (-1930.706) [-1828.281] (-2013.937) (-2137.013) (...0 remote chains...) -- 83:54:29
      520000 -- [-1839.882] (-2012.973) (-2218.749) (-1945.635) * (-1917.931) [-1825.594] (-2093.823) (-2201.090) (...0 remote chains...) -- 84:00:39
      530000 -- [-1856.215] (-2074.122) (-2124.230) (-1930.321) * (-1925.564) [-1822.555] (-2036.891) (-2079.957) (...0 remote chains...) -- 83:54:39
      540000 -- [-1825.655] (-2036.247) (-2155.175) (-1949.321) * (-1947.867) [-1855.187] (-2092.360) (-2151.419) (...0 remote chains...) -- 83:54:43
      550000 -- [-1849.358] (-2049.613) (-2121.525) (-1971.036) * (-1931.407) [-1835.562] (-2169.819) (-1999.872) (...0 remote chains...) -- 83:54:46
      560000 -- [-1855.554] (-1997.356) (-2187.408) (-1950.215) * (-1931.940) [-1831.346] (-2195.651) (-2021.325) (...0 remote chains...) -- 83:54:49
      570000 -- [-1829.521] (-2054.754) (-2107.546) (-1950.101) * (-1924.608) [-1849.528] (-2181.107) (-2010.837) (...0 remote chains...) -- 83:49:18
      580000 -- [-1823.651] (-2067.089) (-2138.659) (-1908.702) * (-1954.123) [-1821.937] (-2156.397) (-2012.469) (...0 remote chains...) -- 83:49:25
      590000 -- [-1832.485] (-2017.237) (-2206.101) (-1927.822) * (-1927.919) [-1833.502] (-2147.424) (-2055.637) (...0 remote chains...) -- 83:49:31
      600000 -- [-1843.506] (-2006.152) (-2205.458) (-1955.525) * (-1956.898) [-1821.838] (-2170.254) (-2059.358) (...0 remote chains...) -- 83:49:37
      610000 -- [-1832.178] (-2081.895) (-2111.322) (-1928.079) * (-1979.397) [-1823.128] (-2163.448) (-2105.107) (...0 remote chains...) -- 83:49:42
      620000 -- [-1844.389] (-2083.005) (-2121.237) (-1911.107) * (-1932.276) [-1830.526] (-2213.133) (-2053.137) (...0 remote chains...) -- 83:54:51
      630000 -- [-1859.339] (-2058.129) (-2163.704) (-1948.389) * (-1954.989) [-1821.645] (-2153.416) (-2058.561) (...0 remote chains...) -- 83:54:50
      640000 -- [-1839.980] (-2067.668) (-2200.987) (-1929.906) * (-1942.826) [-1831.849] (-2204.022) (-2105.641) (...0 remote chains...) -- 83:49:52
      650000 -- [-1841.539] (-2024.789) (-2105.969) (-1950.633) * (-1954.526) [-1840.358] (-2194.375) (-2040.864) (...0 remote chains...) -- 83:54:46
      660000 -- [-1833.912] (-2032.406) (-2113.541) (-1916.112) * (-1908.478) [-1819.129] (-2184.991) (-1991.054) (...0 remote chains...) -- 83:49:56
      670000 -- [-1838.882] (-2033.130) (-2195.660) (-1928.111) * (-1935.861) [-1834.728] (-2118.051) (-2005.803) (...0 remote chains...) -- 83:49:57
      680000 -- [-1831.191] (-2092.035) (-2133.675) (-1933.740) * (-1933.696) [-1825.919] (-2141.778) (-2061.527) (...0 remote chains...) -- 84:03:53
      690000 -- [-1845.267] (-2012.924) (-2127.096) (-1933.291) * (-1969.875) [-1844.585] (-2178.158) (-2104.183) (...0 remote chains...) -- 84:12:50
      700000 -- [-1834.661] (-2031.858) (-2229.164) (-1933.621) * (-1980.406) [-1824.928] (-2182.103) (-2074.992) (...0 remote chains...) -- 84:17:00
      710000 -- [-1853.247] (-2083.229) (-2187.138) (-1960.555) * (-1936.967) [-1821.512] (-2121.307) (-2081.087) (...0 remote chains...) -- 84:16:37
      720000 -- [-1823.759] (-2049.989) (-2205.922) (-1937.815) * (-1944.806) [-1828.086] (-2197.915) (-2034.416) (...0 remote chains...) -- 84:16:13
      730000 -- [-1821.620] (-2052.488) (-2175.365) (-1922.122) * (-1959.396) [-1839.732] (-2204.931) (-2064.619) (...0 remote chains...) -- 84:15:50
      740000 -- [-1830.359] (-2043.151) (-2116.444) (-1928.476) * (-1941.892) [-1837.822] (-2185.886) (-2038.335) (...0 remote chains...) -- 84:15:27
      750000 -- [-1838.757] (-2059.935) (-2159.636) (-1962.407) * (-1976.382) [-1841.975] (-2162.795) (-2022.048) (...0 remote chains...) -- 84:15:04
      760000 -- [-1831.542] (-2044.441) (-2135.924) (-1955.881) * (-1916.799) [-1855.979] (-2210.688) (-2019.900) (...0 remote chains...) -- 84:14:42
      770000 -- [-1832.284] (-2088.134) (-2251.721) (-1925.307) * (-1930.111) [-1818.626] (-2160.408) (-2068.289) (...0 remote chains...) -- 84:10:13
      780000 -- [-1824.924] (-2044.646) (-2164.611) (-1937.644) * (-1933.679) [-1832.304] (-2178.921) (-2012.698) (...0 remote chains...) -- 84:13:57
      790000 -- [-1834.476] (-2082.360) (-2073.386) (-1929.817) * (-1918.066) [-1834.156] (-2227.672) (-2048.913) (...0 remote chains...) -- 84:17:34
      800000 -- [-1852.440] (-2038.218) (-2236.178) (-1925.364) * (-1949.694) [-1833.672] (-2146.225) (-2065.471) (...0 remote chains...) -- 84:13:13
      810000 -- [-1846.941] (-2066.190) (-2210.510) (-1950.735) * (-1914.401) [-1833.777] (-2187.623) (-2023.064) (...0 remote chains...) -- 84:12:51
      820000 -- [-1827.283] (-2027.414) (-2140.716) (-1923.971) * (-1954.439) [-1855.915] (-2127.394) (-2035.158) (...0 remote chains...) -- 84:16:20
      830000 -- [-1802.075] (-2082.995) (-2265.169) (-1954.907) * (-1938.213) [-1854.432] (-2102.215) (-2075.719) (...0 remote chains...) -- 84:15:55
      840000 -- [-1836.629] (-2048.455) (-2200.870) (-1958.013) * (-1952.041) [-1831.316] (-2127.986) (-2104.614) (...0 remote chains...) -- 84:19:16
      850000 -- [-1828.719] (-2026.156) (-2132.518) (-1917.903) * (-1957.864) [-1827.661] (-2147.427) (-1972.938) (...0 remote chains...) -- 84:22:32
      860000 -- [-1839.749] (-2019.456) (-2101.243) (-1932.619) * (-1961.909) [-1816.535] (-2158.618) (-2047.570) (...0 remote chains...) -- 84:29:23
      870000 -- [-1823.635] (-2135.909) (-2068.584) (-1974.236) * (-1941.332) [-1844.414] (-2178.823) (-2059.109) (...0 remote chains...) -- 84:32:27
      880000 -- [-1811.941] (-2136.618) (-2028.032) (-1959.412) * (-1965.535) [-1846.501] (-2130.293) (-2095.492) (...0 remote chains...) -- 84:35:26
      890000 -- [-1824.248] (-2273.610) (-2081.200) (-1912.111) * (-1950.676) [-1832.264] (-2254.265) (-2035.492) (...0 remote chains...) -- 84:38:20
      900000 -- [-1845.386] (-2165.663) (-2071.709) (-1944.275) * (-1914.211) [-1841.305] (-2248.490) (-2033.168) (...0 remote chains...) -- 84:37:41
      910000 -- [-1844.021] (-2143.645) (-2128.210) (-1947.868) * (-1946.127) [-1821.340] (-2118.153) (-2010.911) (...0 remote chains...) -- 84:37:01
      920000 -- [-1829.352] (-2080.297) (-2095.029) (-1949.199) * (-1921.465) [-1836.436] (-2207.505) (-2018.702) (...0 remote chains...) -- 84:36:23
      930000 -- [-1818.403] (-2156.041) (-2095.553) (-1957.143) * (-1920.895) [-1829.486] (-2176.435) (-2041.305) (...0 remote chains...) -- 84:35:45
      940000 -- [-1835.234] (-2195.580) (-2040.658) (-1956.394) * (-1940.653) [-1828.737] (-2151.826) (-2037.583) (...0 remote chains...) -- 84:35:07
      950000 -- [-1828.639] (-2097.728) (-2042.552) (-1907.605) * (-1925.487) [-1835.307] (-2157.771) (-1992.606) (...0 remote chains...) -- 84:41:08
      960000 -- [-1838.054] (-2236.970) (-2063.805) (-1955.293) * (-1937.655) [-1845.410] (-2223.172) (-2026.495) (...0 remote chains...) -- 84:50:17
      970000 -- [-1839.856] (-2138.534) (-2088.578) (-1945.173) * (-1931.796) [-1841.670] (-2211.043) (-1960.990) (...0 remote chains...) -- 84:56:00
      980000 -- [-1849.236] (-2125.352) (-2044.829) (-1962.185) * (-1926.468) [-1843.658] (-2146.920) (-2046.813) (...0 remote chains...) -- 84:58:23
      990000 -- [-1835.285] (-2165.855) (-2072.964) (-1939.987) * (-1949.246) [-1834.826] (-2214.374) (-2040.842) (...0 remote chains...) -- 85:00:43
      1000000 -- [-1827.869] (-2105.943) (-2022.431) (-1911.371) * (-1931.047) [-1829.876] (-2215.451) (-2028.643) (...0 remote chains...) -- 85:03:00

      Average standard deviation of split frequencies: 0.157876

      1010000 -- [-1851.903] (-2200.575) (-2038.391) (-1893.986) * (-1923.590) [-1840.840] (-2208.748) (-2074.257) (...0 remote chains...) -- 85:02:06
      1020000 -- [-1846.916] (-2131.062) (-2054.410) (-1940.540) * (-1936.051) [-1854.278] (-2245.245) (-2046.268) (...0 remote chains...) -- 85:01:13
      1030000 -- [-1834.086] (-2143.356) (-2071.748) (-1937.035) * (-1944.579) [-1846.170] (-2133.403) (-2115.696) (...0 remote chains...) -- 85:00:21
      1040000 -- [-1843.202] (-2176.212) (-2018.984) (-1942.066) * (-1931.283) [-1837.811] (-2097.513) (-2082.382) (...0 remote chains...) -- 84:59:29
      1050000 -- [-1845.898] (-2121.570) (-2037.970) (-1914.985) * (-1979.231) [-1828.276] (-2115.499) (-2150.482) (...0 remote chains...) -- 84:58:39
      1060000 -- [-1826.333] (-2136.454) (-2042.531) (-1928.484) * (-1952.955) [-1831.314] (-2125.163) (-2068.891) (...0 remote chains...) -- 84:57:48
      1070000 -- [-1848.387] (-2172.211) (-2066.583) (-1921.840) * (-1936.019) [-1840.532] (-2034.652) (-2197.619) (...0 remote chains...) -- 84:56:59
      1080000 -- [-1835.008] (-2173.322) (-2030.876) (-1940.359) * (-1932.992) [-1836.834] (-2053.282) (-2247.770) (...0 remote chains...) -- 85:02:00
      1090000 -- [-1827.116] (-2154.689) (-2020.542) (-1914.236) * (-1939.563) [-1818.495] (-2042.437) (-2215.594) (...0 remote chains...) -- 85:06:55
      1100000 -- [-1850.763] (-2157.271) (-2049.856) (-1928.278) * (-1952.946) [-1823.255] (-2004.688) (-2144.573) (...0 remote chains...) -- 85:08:53
      1110000 -- [-1834.595] (-2196.907) (-2077.313) (-1939.188) * (-1944.835) [-1842.661] (-2102.666) (-2184.101) (...0 remote chains...) -- 85:10:48
      1120000 -- [-1849.675] (-2182.208) (-2115.483) (-1944.030) * (-1923.547) [-1844.698] (-2098.709) (-2141.973) (...0 remote chains...) -- 85:12:41
      1130000 -- [-1830.326] (-2199.225) (-2064.657) (-1977.812) * (-1943.250) [-1849.217] (-2080.210) (-2219.368) (...0 remote chains...) -- 85:14:31
      1140000 -- [-1850.878] (-2187.219) (-2084.789) (-1931.476) * (-1946.603) [-1851.203] (-2207.200) (-2127.432) (...0 remote chains...) -- 85:13:34
      1150000 -- [-1820.669] (-2170.833) (-1998.828) (-1922.625) * (-1938.448) [-1820.911] (-2183.272) (-2050.612) (...0 remote chains...) -- 85:15:22
      1160000 -- [-1836.906] (-2179.076) (-2056.245) (-1944.032) * (-1932.202) [-1842.871] (-2058.074) (-2089.711) (...0 remote chains...) -- 85:17:07
      1170000 -- [-1834.842] (-2155.064) (-1980.037) (-1923.750) * (-1950.327) [-1844.819] (-2039.096) (-2186.683) (...0 remote chains...) -- 85:18:51
      1180000 -- [-1846.512] (-2157.939) (-2034.245) (-1920.031) * (-1937.160) [-1847.538] (-2089.526) (-2159.259) (...0 remote chains...) -- 85:15:12
      1190000 -- [-1849.016] (-2136.491) (-2057.325) (-1947.629) * (-1886.268) [-1849.035] (-2058.731) (-2157.768) (...0 remote chains...) -- 85:11:37
      1200000 -- [-1819.279] (-2081.086) (-2004.550) (-1909.424) * (-1930.714) [-1835.930] (-2073.024) (-2202.339) (...0 remote chains...) -- 85:10:42
      1210000 -- [-1816.674] (-2174.356) (-2063.628) (-1955.249) * (-1943.508) [-1839.146] (-2040.647) (-2191.647) (...0 remote chains...) -- 85:09:48
      1220000 -- [-1848.461] (-2106.923) (-2095.455) (-1935.393) * (-1991.402) [-1819.506] (-2038.695) (-2174.310) (...0 remote chains...) -- 85:06:20
      1230000 -- [-1834.963] (-2142.533) (-2078.191) (-1933.172) * (-1938.816) [-1844.263] (-2058.697) (-2134.839) (...0 remote chains...) -- 85:02:55
      1240000 -- [-1831.178] (-2164.857) (-2090.053) (-1930.315) * (-1929.938) [-1858.906] (-2107.062) (-2131.265) (...0 remote chains...) -- 85:02:06
      1250000 -- [-1849.428] (-2158.798) (-1986.927) (-1924.480) * (-1925.151) [-1846.714] (-2018.599) (-2132.295) (...0 remote chains...) -- 84:58:46
      1260000 -- [-1849.325] (-2114.689) (-1970.150) (-1945.200) * (-1927.180) [-1840.272] (-2053.993) (-2167.738) (...0 remote chains...) -- 84:55:28
      1270000 -- [-1833.748] (-2212.465) (-2043.867) (-1951.501) * (-1948.876) [-1850.893] (-2038.936) (-2146.592) (...0 remote chains...) -- 84:52:14
      1280000 -- [-1821.382] (-2137.971) (-2054.585) (-1914.665) * (-1922.955) [-1838.443] (-2031.282) (-2174.940) (...0 remote chains...) -- 84:49:03
      1290000 -- [-1827.313] (-2169.134) (-2023.224) (-1928.183) * (-1928.101) [-1853.172] (-2024.947) (-2179.046) (...0 remote chains...) -- 84:45:54
      1300000 -- [-1839.602] (-2244.118) (-2054.648) (-1930.657) * (-1948.490) [-1841.289] (-2079.468) (-2248.001) (...0 remote chains...) -- 84:45:13
      1310000 -- [-1846.169] (-2160.599) (-2037.633) (-1977.600) * (-1956.028) [-1848.383] (-1982.174) (-2161.280) (...0 remote chains...) -- 84:42:08
      1320000 -- [-1852.234] (-2225.809) (-2085.077) (-1949.032) * (-1938.054) [-1843.831] (-2046.349) (-2213.534) (...0 remote chains...) -- 84:46:15
      1330000 -- [-1828.724] (-2166.204) (-2075.937) (-1956.890) * (-1961.812) [-1840.079] (-2018.558) (-2164.420) (...0 remote chains...) -- 84:59:45
      1340000 -- [-1829.544] (-2170.569) (-2089.624) (-1951.433) * (-1941.912) [-1816.041] (-2042.861) (-2119.021) (...0 remote chains...) -- 85:01:19
      1350000 -- [-1845.819] (-2160.982) (-2013.590) (-1898.726) * (-1908.948) [-1835.161] (-2045.118) (-2198.178) (...0 remote chains...) -- 85:07:31
      1360000 -- [-1837.430] (-2259.180) (-2054.052) (-1929.119) * (-1904.148) [-1859.866] (-2064.145) (-2156.120) (...0 remote chains...) -- 85:13:37
      1370000 -- [-1844.599] (-2100.066) (-2171.015) (-1949.784) * (-1925.239) [-1841.218] (-2048.769) (-2221.650) (...0 remote chains...) -- 85:17:20
      1380000 -- [-1834.477] (-2037.936) (-2063.537) (-1971.737) * (-1927.880) [-1844.053] (-2078.730) (-2159.045) (...0 remote chains...) -- 85:18:42
      1390000 -- [-1831.089] (-2059.244) (-2172.882) (-1950.535) * (-1947.536) [-1830.329] (-2038.961) (-2168.602) (...0 remote chains...) -- 85:17:47
      1400000 -- [-1825.212] (-2012.477) (-2269.191) (-1949.270) * (-1927.630) [-1816.688] (-2143.933) (-2039.647) (...0 remote chains...) -- 85:16:53
      1410000 -- [-1841.248] (-2059.345) (-2160.280) (-1962.951) * (-1942.777) [-1846.765] (-2132.237) (-2012.656) (...0 remote chains...) -- 85:18:14
      1420000 -- [-1846.254] (-2045.272) (-2197.535) (-1939.805) * (-1930.075) [-1822.090] (-2114.930) (-2056.415) (...0 remote chains...) -- 85:17:20
      1430000 -- [-1851.431] (-2068.647) (-2158.998) (-1924.755) * (-1932.442) [-1839.875] (-2194.207) (-2065.497) (...0 remote chains...) -- 85:16:26
      1440000 -- [-1825.533] (-2060.011) (-2192.223) (-1966.074) * (-1966.688) [-1835.690] (-2165.414) (-2077.767) (...0 remote chains...) -- 85:15:33
      1450000 -- [-1847.937] (-2032.977) (-2155.049) (-1950.015) * (-1938.748) [-1838.987] (-2156.350) (-2162.411) (...0 remote chains...) -- 85:14:41
      1460000 -- [-1861.884] (-2045.944) (-2162.078) (-1983.337) * (-1935.237) [-1846.600] (-2147.640) (-2020.786) (...0 remote chains...) -- 85:15:58
      1470000 -- [-1834.139] (-2041.343) (-2205.836) (-1930.885) * (-1959.491) [-1834.622] (-2094.472) (-2029.469) (...0 remote chains...) -- 85:17:14
      1480000 -- [-1854.421] (-2052.998) (-2127.471) (-1924.808) * (-1968.943) [-1831.586] (-2135.965) (-2027.562) (...0 remote chains...) -- 85:14:14
      1490000 -- [-1829.812] (-2036.195) (-2146.535) (-1919.293) * (-1951.380) [-1838.025] (-2253.402) (-2061.638) (...0 remote chains...) -- 85:13:23
      1500000 -- [-1840.261] (-2024.858) (-2118.753) (-1925.208) * (-1956.526) [-1854.953] (-2061.421) (-2140.563) (...0 remote chains...) -- 85:14:38

      Average standard deviation of split frequencies: 0.189404

      1510000 -- [-1832.593] (-2038.633) (-2085.899) (-1934.518) * (-1954.841) [-1830.401] (-2071.814) (-2156.906) (...0 remote chains...) -- 85:13:46
      1520000 -- [-1838.027] (-2045.446) (-2215.074) (-1976.103) * (-1948.594) [-1837.760] (-2056.450) (-2140.939) (...0 remote chains...) -- 85:12:56
      1530000 -- [-1815.267] (-2021.983) (-2218.246) (-1904.255) * (-1929.989) [-1843.441] (-2196.221) (-2113.550) (...0 remote chains...) -- 85:12:05
      1540000 -- [-1831.579] (-2006.328) (-2176.690) (-1924.796) * (-1935.478) [-1821.152] (-2173.378) (-2069.437) (...0 remote chains...) -- 85:13:18
      1550000 -- [-1837.792] (-2047.692) (-2201.441) (-1958.030) * (-1926.056) [-1834.634] (-2112.311) (-2061.727) (...0 remote chains...) -- 85:16:31
      1560000 -- [-1837.146] (-2097.275) (-2131.598) (-1943.905) * (-1958.526) [-1826.448] (-2140.495) (-2042.373) (...0 remote chains...) -- 85:17:40
      1570000 -- [-1839.516] (-2063.517) (-2139.172) (-1948.109) * (-1940.012) [-1844.968] (-2178.933) (-2064.407) (...0 remote chains...) -- 85:18:48
      1580000 -- [-1843.607] (-2054.239) (-2123.399) (-1942.552) * (-1964.646) [-1827.949] (-2202.222) (-2010.163) (...0 remote chains...) -- 85:17:56
      1590000 -- [-1840.444] (-2054.163) (-2124.418) (-1916.311) * (-1935.132) [-1834.151] (-2211.282) (-2109.932) (...0 remote chains...) -- 85:17:05
      1600000 -- [-1837.923] (-2062.493) (-2092.639) (-1933.101) * (-1932.109) [-1847.059] (-2104.184) (-2209.527) (...0 remote chains...) -- 85:18:12
      1610000 -- [-1821.867] (-2072.292) (-2157.700) (-1985.558) * (-1947.358) [-1824.097] (-2018.517) (-2167.978) (...0 remote chains...) -- 85:21:14
      1620000 -- [-1842.916] (-2047.731) (-2183.740) (-1916.322) * (-1963.195) [-1841.520] (-2081.641) (-2102.501) (...0 remote chains...) -- 85:24:14
      1630000 -- [-1837.133] (-2003.184) (-2166.607) (-1911.101) * (-1954.956) [-1854.764] (-2063.411) (-2166.905) (...0 remote chains...) -- 85:25:16
      1640000 -- [-1817.788] (-2023.536) (-2189.140) (-1919.258) * (-1948.609) [-1838.684] (-2077.423) (-2101.213) (...0 remote chains...) -- 85:26:18
      1650000 -- [-1833.963] (-2071.151) (-2140.199) (-1961.158) * (-1893.544) [-1834.001] (-2076.990) (-2112.865) (...0 remote chains...) -- 85:31:06
      1660000 -- [-1830.597] (-2048.896) (-2118.140) (-1972.803) * (-1953.233) [-1820.698] (-2044.892) (-2148.074) (...0 remote chains...) -- 85:32:04
      1670000 -- [-1819.133] (-2088.154) (-2143.961) (-1956.167) * (-1902.557) [-1815.563] (-2043.494) (-2167.928) (...0 remote chains...) -- 85:38:39
      1680000 -- [-1841.526] (-2063.318) (-2158.391) (-1965.550) * (-1973.551) [-1829.104] (-2071.295) (-2173.450) (...0 remote chains...) -- 85:48:54
      1690000 -- [-1823.579] (-2064.459) (-2143.450) (-1936.054) * (-1947.538) [-1827.401] (-2096.201) (-2084.428) (...0 remote chains...) -- 85:51:35
      1700000 -- [-1849.666] (-2050.307) (-2205.871) (-1950.219) * (-1939.845) [-1819.780] (-2156.755) (-2025.112) (...0 remote chains...) -- 85:52:24
      1710000 -- [-1837.988] (-2103.330) (-2098.328) (-1929.445) * (-1945.418) [-1835.710] (-2030.039) (-2138.526) (...0 remote chains...) -- 85:53:12
      1720000 -- [-1817.871] (-2075.042) (-2127.529) (-1949.608) * (-1994.924) [-1845.670] (-2074.601) (-2164.605) (...0 remote chains...) -- 85:53:58
      1730000 -- [-1843.579] (-2037.571) (-2213.827) (-1940.975) * (-1924.632) [-1836.834] (-2007.190) (-2144.862) (...0 remote chains...) -- 85:52:56
      1740000 -- [-1826.585] (-2065.738) (-2128.692) (-1921.452) * (-1981.176) [-1838.092] (-2058.505) (-2094.437) (...0 remote chains...) -- 85:50:06
      1750000 -- [-1843.517] (-2051.267) (-2121.699) (-1945.022) * (-1917.256) [-1824.534] (-2047.596) (-2192.570) (...0 remote chains...) -- 85:49:05
      1760000 -- [-1825.499] (-2084.522) (-2175.232) (-1955.237) * (-1928.026) [-1838.250] (-2019.624) (-2174.673) (...0 remote chains...) -- 85:49:51
      1770000 -- [-1844.071] (-2105.885) (-2161.629) (-1957.701) * (-1906.625) [-1848.471] (-2084.182) (-2126.467) (...0 remote chains...) -- 85:50:37
      1780000 -- [-1853.062] (-2070.475) (-2228.186) (-1918.832) * (-1927.147) [-1833.844] (-2028.471) (-2149.906) (...0 remote chains...) -- 85:49:36
      1790000 -- [-1834.322] (-2083.707) (-2151.700) (-1936.606) * (-1997.268) [-1833.454] (-2109.306) (-2149.445) (...0 remote chains...) -- 85:50:21
      1800000 -- [-1813.458] (-2030.025) (-2194.436) (-1953.318) * (-1968.137) [-1818.044] (-2072.672) (-2118.709) (...0 remote chains...) -- 85:51:06
      1810000 -- [-1837.592] (-2036.772) (-2145.606) (-1957.320) * (-1909.539) [-1843.215] (-2015.431) (-2122.274) (...0 remote chains...) -- 85:51:49
      1820000 -- [-1842.876] (-2041.649) (-2152.708) (-1940.505) * (-1946.937) [-1835.805] (-2136.095) (-2141.118) (...0 remote chains...) -- 85:55:59
      1830000 -- [-1847.461] (-2019.801) (-2169.606) (-1961.820) * (-1914.823) [-1834.609] (-2232.296) (-2057.309) (...0 remote chains...) -- 86:01:49
      1840000 -- [-1837.310] (-2037.585) (-2131.215) (-1985.001) * (-1925.275) [-1832.159] (-2209.284) (-2062.269) (...0 remote chains...) -- 86:05:52
      1850000 -- [-1832.922] (-2035.536) (-2214.162) (-1946.112) * (-1935.933) [-1827.559] (-2088.823) (-2061.418) (...0 remote chains...) -- 86:06:29
      1860000 -- [-1833.343] (-2084.745) (-2191.533) (-1933.450) * (-1962.181) [-1825.973] (-2185.147) (-2076.115) (...0 remote chains...) -- 86:07:06
      1870000 -- [-1834.134] (-2038.717) (-2209.564) (-1965.897) * (-1981.226) [-1819.772] (-2213.262) (-2032.252) (...0 remote chains...) -- 86:07:42
      1880000 -- [-1837.326] (-2082.271) (-2183.009) (-1950.543) * (-1962.995) [-1832.296] (-2178.487) (-2102.969) (...0 remote chains...) -- 86:09:57
      1890000 -- [-1840.890] (-2035.334) (-2172.665) (-1939.778) * (-1939.688) [-1827.734] (-2277.664) (-2037.378) (...0 remote chains...) -- 86:12:11
      1900000 -- [-1832.466] (-1990.704) (-2203.943) (-1935.897) * (-1944.200) [-1821.283] (-2221.974) (-2032.475) (...0 remote chains...) -- 86:12:45
      1910000 -- [-1841.655] (-2023.406) (-2143.362) (-1908.414) * (-1946.469) [-1815.743] (-2186.611) (-2016.321) (...0 remote chains...) -- 86:16:34
      1920000 -- [-1837.243] (-1990.006) (-2174.372) (-1943.216) * (-1912.542) [-1829.531] (-2235.880) (-1985.675) (...0 remote chains...) -- 86:18:43
      1930000 -- [-1835.866] (-2004.623) (-2137.125) (-1939.312) * (-1965.524) [-1843.574] (-2233.313) (-2046.732) (...0 remote chains...) -- 86:19:14
      1940000 -- [-1839.026] (-2058.400) (-2216.220) (-1955.026) * (-1947.355) [-1840.768] (-2168.398) (-2066.065) (...0 remote chains...) -- 86:19:43
      1950000 -- [-1846.397] (-2070.333) (-2157.604) (-1956.544) * (-1942.370) [-1841.141] (-2184.510) (-2067.452) (...0 remote chains...) -- 86:23:25
      1960000 -- [-1832.807] (-2130.549) (-2069.316) (-1936.509) * (-1941.551) [-1823.874] (-2186.485) (-2069.618) (...0 remote chains...) -- 86:23:53
      1970000 -- [-1838.814] (-2167.459) (-2025.628) (-1931.088) * (-1953.697) [-1831.550] (-2217.296) (-2043.791) (...0 remote chains...) -- 86:22:45
      1980000 -- [-1823.474] (-2185.076) (-2028.915) (-1944.647) * (-1915.483) [-1828.104] (-2185.092) (-2107.225) (...0 remote chains...) -- 86:21:37
      1990000 -- [-1820.813] (-2135.991) (-2042.313) (-1956.666) * (-1950.509) [-1829.384] (-2176.841) (-2029.497) (...0 remote chains...) -- 86:20:30
      2000000 -- [-1832.090] (-2163.610) (-2069.714) (-1947.187) * (-1931.629) [-1821.038] (-2133.024) (-2072.929) (...0 remote chains...) -- 86:19:24

      Average standard deviation of split frequencies: 0.159941

      2010000 -- [-1839.172] (-2111.705) (-2073.213) (-1932.482) * (-1911.651) [-1840.848] (-2164.467) (-2065.717) (...0 remote chains...) -- 86:19:51
      2020000 -- [-1844.060] (-2166.886) (-2086.269) (-1916.798) * (-1953.785) [-1825.196] (-2162.007) (-2093.894) (...0 remote chains...) -- 86:18:45
      2030000 -- [-1852.332] (-2151.398) (-2046.428) (-1932.375) * (-1949.178) [-1844.338] (-2231.256) (-2070.924) (...0 remote chains...) -- 86:19:12
      2040000 -- [-1839.149] (-2060.004) (-2029.267) (-1939.178) * (-1953.238) [-1857.712] (-2240.878) (-2088.793) (...0 remote chains...) -- 86:18:06
      2050000 -- [-1855.365] (-2053.132) (-2125.479) (-1938.138) * (-1910.977) [-1849.453] (-2086.001) (-2187.439) (...0 remote chains...) -- 86:17:01
      2060000 -- [-1845.191] (-2094.987) (-2147.261) (-1983.385) * (-1946.899) [-1830.936] (-2043.140) (-2170.503) (...0 remote chains...) -- 86:18:59
      2070000 -- [-1827.333] (-2095.007) (-2182.866) (-1931.329) * (-1926.733) [-1833.594] (-2106.507) (-2084.753) (...0 remote chains...) -- 86:19:25
      2080000 -- [-1830.311] (-2053.270) (-2151.167) (-1926.605) * (-1950.860) [-1843.439] (-2162.191) (-2086.433) (...0 remote chains...) -- 86:22:51
      2090000 -- [-1846.305] (-2023.751) (-2192.137) (-1915.701) * (-1939.684) [-1832.853] (-2212.636) (-2050.508) (...0 remote chains...) -- 86:21:45
      2100000 -- [-1853.642] (-1999.007) (-2091.604) (-1930.464) * (-1923.408) [-1807.810] (-2251.932) (-2071.665) (...0 remote chains...) -- 86:20:40
      2110000 -- [-1844.897] (-2037.134) (-2237.523) (-1939.444) * (-1945.708) [-1833.477] (-2183.989) (-2032.401) (...0 remote chains...) -- 86:19:35
      2120000 -- [-1833.661] (-2045.203) (-2213.591) (-1946.315) * (-1927.003) [-1832.862] (-2191.372) (-2075.922) (...0 remote chains...) -- 86:19:59
      2130000 -- [-1835.571] (-2044.895) (-2118.025) (-1966.345) * (-1932.668) [-1831.575] (-2161.234) (-2031.260) (...0 remote chains...) -- 86:18:55
      2140000 -- [-1819.990] (-2019.274) (-2114.303) (-1906.168) * (-2003.844) [-1836.425] (-2180.479) (-2022.105) (...0 remote chains...) -- 86:19:19
      2150000 -- [-1834.997] (-2030.478) (-2120.906) (-1942.845) * (-1957.125) [-1836.698] (-2163.348) (-2038.380) (...0 remote chains...) -- 86:18:15
      2160000 -- [-1827.080] (-2037.609) (-2186.036) (-1970.145) * (-1898.394) [-1836.022] (-2219.214) (-2103.801) (...0 remote chains...) -- 86:18:38
      2170000 -- [-1838.979] (-2045.790) (-2147.161) (-1925.360) * (-1932.452) [-1856.390] (-2184.922) (-2042.332) (...0 remote chains...) -- 86:20:28
      2180000 -- [-1816.812] (-2044.634) (-2206.430) (-1911.908) * (-1935.712) [-1833.047] (-2187.554) (-1991.096) (...0 remote chains...) -- 86:20:50
      2190000 -- [-1840.065] (-2023.441) (-2162.893) (-1961.533) * (-1955.303) [-1824.212] (-2176.068) (-2042.324) (...0 remote chains...) -- 86:22:38
      2200000 -- [-1845.435] (-2108.799) (-2177.757) (-1932.306) * (-1940.069) [-1830.632] (-2174.880) (-2025.610) (...0 remote chains...) -- 86:24:25
      2210000 -- [-1820.029] (-2045.025) (-2138.319) (-1940.360) * (-1970.432) [-1828.881] (-2210.038) (-2051.274) (...0 remote chains...) -- 86:26:10
      2220000 -- [-1849.662] (-2027.151) (-2167.318) (-1951.900) * (-1926.101) [-1840.799] (-2168.273) (-2075.898) (...0 remote chains...) -- 86:27:54
      2230000 -- [-1837.669] (-2012.727) (-2143.069) (-1949.996) * (-1915.288) [-1834.548] (-2152.682) (-2083.003) (...0 remote chains...) -- 86:28:14
      2240000 -- [-1840.682] (-2050.700) (-2120.439) (-1928.559) * (-1920.636) [-1836.009] (-2104.260) (-2070.034) (...0 remote chains...) -- 86:29:56
      2250000 -- [-1836.539] (-2212.442) (-2047.533) (-1932.464) * (-1939.389) [-1846.195] (-2148.053) (-2021.603) (...0 remote chains...) -- 86:30:14
      2260000 -- [-1838.960] (-2145.481) (-2037.089) (-1948.693) * (-1943.691) [-1850.723] (-2162.612) (-2056.720) (...0 remote chains...) -- 86:29:09
      2270000 -- [-1824.807] (-2122.826) (-2099.196) (-1931.847) * (-1943.260) [-1829.646] (-2189.577) (-2059.494) (...0 remote chains...) -- 86:30:49
      2280000 -- [-1838.560] (-2169.745) (-2091.943) (-1904.653) * (-1972.037) [-1842.139] (-2214.893) (-2094.501) (...0 remote chains...) -- 86:31:07
      2290000 -- [-1825.400] (-2191.690) (-2117.767) (-1968.246) * (-1973.989) [-1832.991] (-2188.659) (-2033.609) (...0 remote chains...) -- 86:34:07
      2300000 -- [-1822.712] (-2164.354) (-2061.789) (-1935.659) * (-1930.146) [-1824.580] (-2171.935) (-2051.667) (...0 remote chains...) -- 86:35:45
      2310000 -- [-1838.681] (-2114.920) (-2079.409) (-1943.375) * (-1955.030) [-1824.780] (-2168.797) (-2062.081) (...0 remote chains...) -- 86:36:00
      2320000 -- [-1841.451] (-2204.459) (-2061.007) (-1992.492) * (-1938.709) [-1852.152] (-2165.522) (-2050.850) (...0 remote chains...) -- 86:37:36
      2330000 -- [-1858.024] (-2161.596) (-2066.631) (-2005.814) * (-1937.463) [-1861.121] (-2097.372) (-2016.693) (...0 remote chains...) -- 86:37:50
      2340000 -- [-1836.515] (-2174.712) (-2002.550) (-1969.269) * (-1950.375) [-1841.721] (-2218.929) (-2047.035) (...0 remote chains...) -- 86:39:24
      2350000 -- [-1836.182] (-2120.671) (-2064.164) (-1941.722) * (-1942.761) [-1830.873] (-2140.181) (-2048.676) (...0 remote chains...) -- 86:40:57
      2360000 -- [-1818.890] (-2224.582) (-2078.534) (-1936.859) * (-1947.970) [-1834.800] (-2143.605) (-2031.932) (...0 remote chains...) -- 86:39:51
      2370000 -- [-1836.197] (-2237.444) (-2065.836) (-1946.853) * (-1935.290) [-1816.240] (-2117.012) (-2021.477) (...0 remote chains...) -- 86:38:44
      2380000 -- [-1831.141] (-2126.445) (-2041.203) (-1940.490) * (-1964.957) [-1845.421] (-2149.494) (-2057.954) (...0 remote chains...) -- 86:40:16
      2390000 -- [-1822.303] (-2167.896) (-2067.815) (-1908.369) * (-1949.425) [-1834.201] (-2158.432) (-2072.174) (...0 remote chains...) -- 86:40:29
      2400000 -- [-1849.963] (-2144.120) (-2070.981) (-1966.055) * (-1967.481) [-1847.134] (-2119.541) (-2041.389) (...0 remote chains...) -- 86:40:41
      2410000 -- [-1830.517] (-2253.008) (-2043.358) (-1916.554) * (-1930.764) [-1835.852] (-2134.664) (-2063.194) (...0 remote chains...) -- 86:39:35
      2420000 -- [-1841.723] (-2138.897) (-2021.176) (-1968.718) * (-1925.882) [-1844.445] (-2167.261) (-2050.371) (...0 remote chains...) -- 86:39:47
      2430000 -- [-1827.646] (-2154.222) (-2076.040) (-1959.319) * (-1964.667) [-1829.316] (-2214.649) (-2056.287) (...0 remote chains...) -- 86:39:59
      2440000 -- [-1832.056] (-2141.762) (-2004.228) (-1948.264) * (-1942.578) [-1817.869] (-2214.798) (-2032.301) (...0 remote chains...) -- 86:38:53
      2450000 -- [-1844.231] (-2216.395) (-2046.635) (-1924.250) * (-1946.855) [-1836.987] (-2178.406) (-2052.428) (...0 remote chains...) -- 86:37:48
      2460000 -- [-1831.508] (-2103.502) (-2067.626) (-1973.326) * (-1953.649) [-1832.496] (-2105.882) (-1984.722) (...0 remote chains...) -- 86:36:44
      2470000 -- [-1826.503] (-2224.999) (-2104.966) (-1976.066) * (-1987.879) [-1835.724] (-2251.942) (-2093.092) (...0 remote chains...) -- 86:35:40
      2480000 -- [-1859.297] (-2134.207) (-2050.092) (-1937.961) * (-1947.917) [-1823.053] (-2245.305) (-2010.627) (...0 remote chains...) -- 86:35:52
      2490000 -- [-1846.978] (-2112.766) (-2038.802) (-1965.808) * (-1952.612) [-1834.135] (-2192.001) (-2088.425) (...0 remote chains...) -- 86:36:03
      2500000 -- [-1826.923] (-2124.913) (-2010.572) (-1975.339) * (-1938.377) [-1821.557] (-2157.011) (-2076.025) (...0 remote chains...) -- 86:37:30

      Average standard deviation of split frequencies: 0.134400

      2510000 -- [-1849.643] (-2109.693) (-2019.866) (-1936.199) * (-1951.500) [-1840.892] (-2186.702) (-2071.365) (...0 remote chains...) -- 86:38:55
      2520000 -- [-1821.226] (-2248.215) (-2040.697) (-1960.382) * (-1951.053) [-1839.066] (-2130.738) (-2031.708) (...0 remote chains...) -- 86:37:51
      2530000 -- [-1848.241] (-2136.928) (-2062.335) (-1963.003) * (-1938.118) [-1834.232] (-2179.609) (-1998.994) (...0 remote chains...) -- 86:38:01
      2540000 -- [-1826.972] (-2142.070) (-2020.366) (-1970.358) * (-1926.512) [-1818.822] (-2246.777) (-2055.027) (...0 remote chains...) -- 86:38:12
      2550000 -- [-1844.993] (-2152.742) (-2082.002) (-1915.371) * (-1952.054) [-1827.174] (-2261.711) (-2077.484) (...0 remote chains...) -- 86:37:08
      2560000 -- [-1838.285] (-2151.900) (-2074.895) (-1979.157) * (-1892.092) [-1840.392] (-2170.795) (-2071.385) (...0 remote chains...) -- 86:39:45
      2570000 -- [-1831.836] (-2074.202) (-2187.600) (-1955.257) * (-1936.664) [-1835.078] (-2154.273) (-2045.404) (...0 remote chains...) -- 86:42:20
      2580000 -- [-1833.455] (-2028.115) (-2141.212) (-1959.582) * (-1923.081) [-1840.694] (-2230.296) (-1990.768) (...0 remote chains...) -- 86:44:54
      2590000 -- [-1813.216] (-2067.831) (-2133.916) (-1951.951) * (-1957.167) [-1831.086] (-2137.780) (-2075.106) (...0 remote chains...) -- 86:48:38
      2600000 -- [-1839.240] (-2128.412) (-2035.577) (-1957.512) * (-1959.511) [-1832.311] (-2204.818) (-2012.844) (...0 remote chains...) -- 86:49:57
      2610000 -- [-1836.016] (-2128.349) (-2101.796) (-1968.558) * (-1949.510) [-1847.001] (-2041.636) (-2153.690) (...0 remote chains...) -- 86:48:52
      2620000 -- [-1823.467] (-2039.146) (-2226.433) (-1935.742) * (-1910.191) [-1810.432] (-2061.922) (-2096.334) (...0 remote chains...) -- 86:46:35
      2630000 -- [-1838.186] (-2096.870) (-2160.107) (-1948.085) * (-1979.204) [-1843.614] (-2016.860) (-2139.440) (...0 remote chains...) -- 86:44:19
      2640000 -- [-1838.671] (-2018.161) (-2119.921) (-1935.050) * (-1973.985) [-1820.081] (-2031.945) (-2166.706) (...0 remote chains...) -- 86:43:15
      2650000 -- [-1846.827] (-2055.683) (-2170.331) (-1941.989) * (-1917.420) [-1837.163] (-2055.800) (-2189.621) (...0 remote chains...) -- 86:42:12
      2660000 -- [-1831.003] (-2028.455) (-2114.646) (-1947.984) * (-1977.053) [-1818.288] (-2040.427) (-2203.053) (...0 remote chains...) -- 86:39:58
      2670000 -- [-1841.270] (-2059.062) (-2130.661) (-1955.592) * (-1929.331) [-1836.491] (-2020.933) (-2111.982) (...0 remote chains...) -- 99:54:05
      2680000 -- [-1846.333] (-2045.323) (-2150.270) (-1949.950) * (-1958.363) [-1847.272] (-2068.232) (-2175.125) (...0 remote chains...) -- 100:05:11
      2690000 -- [-1831.831] (-2042.485) (-2212.743) (-1923.183) * (-1988.852) [-1843.832] (-2068.454) (-2178.247) (...0 remote chains...) -- 113:25:21
      2700000 -- [-1826.631] (-2069.194) (-2138.729) (-1922.789) * (-1954.623) [-1827.264] (-2068.747) (-2145.997) (...0 remote chains...) -- 114:36:54
      2710000 -- [-1839.324] (-2062.516) (-2113.229) (-1931.696) * (-1921.112) [-1818.959] (-2047.581) (-2192.656) (...0 remote chains...) -- 114:27:18
      2720000 -- [-1844.289] (-2075.100) (-2220.957) (-1921.685) * (-1925.089) [-1841.684] (-2083.634) (-2184.960) (...0 remote chains...) -- 114:17:45
      2730000 -- [-1825.126] (-2068.187) (-2155.706) (-1929.931) * (-1936.310) [-1845.549] (-2087.001) (-2180.259) (...0 remote chains...) -- 114:08:16
      2740000 -- [-1821.142] (-2043.928) (-2095.201) (-1944.606) * (-1883.139) [-1827.857] (-2050.335) (-2163.661) (...0 remote chains...) -- 114:00:00
      2750000 -- [-1836.030] (-2074.611) (-2220.311) (-1982.156) * (-1937.098) [-1831.504] (-2074.722) (-2236.995) (...0 remote chains...) -- 113:50:39
      2760000 -- [-1824.008] (-2027.795) (-2147.953) (-1942.900) * (-1941.280) [-1821.700] (-2018.361) (-2096.115) (...0 remote chains...) -- 113:41:22
      2770000 -- [-1865.098] (-2031.948) (-2129.984) (-1936.970) * (-1972.296) [-1838.104] (-2050.880) (-2137.161) (...0 remote chains...) -- 113:32:09
      2780000 -- [-1837.184] (-2088.914) (-2137.979) (-1921.154) * (-1928.871) [-1826.484] (-2059.931) (-2132.511) (...0 remote chains...) -- 113:23:00
      2790000 -- [-1852.876] (-2092.460) (-2205.660) (-1972.230) * (-1936.406) [-1846.646] (-2044.742) (-2204.242) (...0 remote chains...) -- 113:13:54
      2800000 -- [-1827.617] (-2100.901) (-2123.472) (-1917.447) * (-1932.816) [-1841.052] (-2014.461) (-2131.397) (...0 remote chains...) -- 113:04:53
      2810000 -- [-1853.565] (-2069.437) (-2159.108) (-1940.833) * (-1959.586) [-1821.364] (-2063.488) (-2161.289) (...0 remote chains...) -- 112:55:55
      2820000 -- [-1829.843] (-2034.304) (-2176.709) (-1948.986) * (-1977.759) [-1836.799] (-2091.940) (-2106.474) (...0 remote chains...) -- 112:48:07
      2830000 -- [-1844.790] (-2065.986) (-2151.110) (-1935.523) * (-1924.084) [-1836.096] (-2042.367) (-2125.210) (...0 remote chains...) -- 112:39:17
      2840000 -- [-1829.016] (-2157.990) (-2216.155) (-1943.235) * (-1939.849) [-1837.644] (-2043.567) (-2148.808) (...0 remote chains...) -- 112:30:30
      2850000 -- [-1853.402] (-2047.281) (-2242.706) (-1917.339) * (-1943.389) [-1823.103] (-2048.703) (-2188.953) (...0 remote chains...) -- 112:21:46
      2860000 -- [-1848.867] (-2076.714) (-2203.789) (-1972.941) * (-1922.059) [-1845.617] (-2063.140) (-2222.492) (...0 remote chains...) -- 112:13:06
      2870000 -- [-1832.280] (-2033.503) (-2046.917) (-1913.679) * (-1956.904) [-1837.556] (-2056.302) (-2187.146) (...0 remote chains...) -- 112:05:35
      2880000 -- [-1840.220] (-2115.421) (-2115.525) (-1937.597) * (-1941.072) [-1827.255] (-2016.495) (-2162.608) (...0 remote chains...) -- 111:57:02
      2890000 -- [-1844.736] (-2108.000) (-2177.118) (-1940.828) * (-1981.398) [-1846.280] (-2041.385) (-2174.462) (...0 remote chains...) -- 111:48:33
      2900000 -- [-1823.094] (-2045.794) (-2197.451) (-1959.138) * (-1944.273) [-1851.776] (-2112.983) (-2177.706) (...0 remote chains...) -- 111:40:06
      2910000 -- [-1840.571] (-2040.686) (-2221.082) (-1958.316) * (-1936.451) [-1827.352] (-2054.473) (-2215.698) (...0 remote chains...) -- 111:32:48
      2920000 -- [-1841.000] (-2082.584) (-2214.697) (-1939.729) * (-1951.922) [-1834.773] (-2082.644) (-2121.637) (...0 remote chains...) -- 111:24:28
      2930000 -- [-1840.763] (-2082.263) (-2139.182) (-1905.738) * (-1911.462) [-1821.083] (-2068.297) (-2108.657) (...0 remote chains...) -- 111:16:12
      2940000 -- [-1840.916] (-2055.825) (-2148.720) (-1928.899) * (-1926.813) [-1824.734] (-2017.625) (-2239.804) (...0 remote chains...) -- 111:07:59
      2950000 -- [-1843.409] (-2054.357) (-2253.849) (-1917.933) * (-1930.955) [-1823.498] (-2118.141) (-2175.805) (...0 remote chains...) -- 110:59:49
      2960000 -- [-1854.057] (-2054.500) (-2196.229) (-1992.947) * (-1921.265) [-1833.725] (-2029.990) (-2243.816) (...0 remote chains...) -- 110:52:46
      2970000 -- [-1821.769] (-2075.430) (-2168.298) (-1937.519) * (-1953.299) [-1855.130] (-2047.640) (-2172.087) (...0 remote chains...) -- 110:45:45
      2980000 -- [-1827.323] (-2055.151) (-2101.410) (-1960.232) * (-1949.372) [-1832.865] (-2037.140) (-2247.906) (...0 remote chains...) -- 110:37:44
      2990000 -- [-1845.983] (-2059.909) (-2232.626) (-1937.583) * (-1957.516) [-1833.473] (-2080.582) (-2202.861) (...0 remote chains...) -- 110:29:47
      3000000 -- [-1850.189] (-2056.499) (-2189.362) (-1924.927) * (-1936.790) [-1827.123] (-2207.027) (-2047.109) (...0 remote chains...) -- 110:21:52

      Average standard deviation of split frequencies: 0.120574

      3010000 -- [-1827.559] (-2033.396) (-2181.067) (-1979.978) * (-1945.050) [-1840.974] (-2288.879) (-2052.054) (...0 remote chains...) -- 110:15:03
      3020000 -- [-1835.299] (-2080.727) (-2183.049) (-2011.887) * (-1953.662) [-1828.377] (-2223.051) (-2048.391) (...0 remote chains...) -- 110:07:14
      3030000 -- [-1840.315] (-2063.886) (-2147.102) (-1920.869) * (-1955.846) [-1849.344] (-2252.248) (-2053.196) (...0 remote chains...) -- 109:59:29
      3040000 -- [-1848.955] (-2109.606) (-2144.152) (-1960.968) * (-1931.470) [-1838.785] (-2162.129) (-2016.289) (...0 remote chains...) -- 109:52:48
      3050000 -- [-1840.771] (-2083.009) (-2204.087) (-1933.504) * (-1975.131) [-1850.944] (-2188.685) (-2065.806) (...0 remote chains...) -- 109:45:08
      3060000 -- [-1834.978] (-2040.198) (-2157.329) (-1939.914) * (-1932.509) [-1840.561] (-2134.461) (-2025.901) (...0 remote chains...) -- 109:37:31
      3070000 -- [-1827.568] (-2078.637) (-2143.934) (-1943.994) * (-1964.888) [-1819.602] (-2143.031) (-2028.476) (...0 remote chains...) -- 109:29:57
      3080000 -- [-1843.371] (-2041.123) (-2231.731) (-1904.799) * (-1956.276) [-1841.722] (-2204.122) (-2048.445) (...0 remote chains...) -- 109:22:25
      3090000 -- [-1845.621] (-2035.869) (-2185.743) (-1964.135) * (-1944.767) [-1830.846] (-2043.280) (-2195.060) (...0 remote chains...) -- 109:13:56
      3100000 -- [-1832.823] (-2028.988) (-2136.883) (-1946.818) * (-1944.542) [-1848.558] (-2032.221) (-2167.317) (...0 remote chains...) -- 109:07:31
      3110000 -- [-1835.378] (-2071.291) (-2189.844) (-1933.761) * (-1946.421) [-1835.251] (-2006.734) (-2185.490) (...0 remote chains...) -- 109:00:08
      3120000 -- [-1841.021] (-2077.743) (-2142.414) (-1964.739) * (-1940.962) [-1840.592] (-2017.413) (-2171.814) (...0 remote chains...) -- 108:53:48
      3130000 -- [-1847.037] (-2043.035) (-2178.317) (-1956.219) * (-1962.408) [-1835.647] (-2055.537) (-2164.332) (...0 remote chains...) -- 108:46:31
      3140000 -- [-1816.788] (-1969.337) (-2276.445) (-1904.763) * (-1923.484) [-1834.218] (-2062.321) (-2167.827) (...0 remote chains...) -- 108:39:16
      3150000 -- [-1826.945] (-2054.568) (-2268.876) (-1899.812) * (-1954.490) [-1828.051] (-2043.354) (-2184.392) (...0 remote chains...) -- 108:32:04
      3160000 -- [-1862.875] (-2048.745) (-2124.508) (-1911.253) * (-1914.668) [-1829.114] (-2100.838) (-2177.435) (...0 remote chains...) -- 108:24:54
      3170000 -- [-1845.631] (-2053.459) (-2094.093) (-1955.021) * (-1938.378) [-1846.012] (-2015.281) (-2215.865) (...0 remote chains...) -- 108:18:46
      3180000 -- [-1845.391] (-2074.384) (-2210.239) (-1950.842) * (-1968.672) [-1838.129] (-2024.355) (-2194.585) (...0 remote chains...) -- 108:12:40
      3190000 -- [-1850.885] (-2026.372) (-2144.769) (-1931.531) * (-1925.101) [-1833.911] (-2050.805) (-2148.658) (...0 remote chains...) -- 108:05:38
      3200000 -- [-1831.379] (-2051.918) (-2172.359) (-1945.467) * (-1944.679) [-1839.915] (-2117.204) (-2168.805) (...0 remote chains...) -- 107:59:37
      3210000 -- [-1828.119] (-2056.087) (-2209.113) (-1939.001) * (-1920.920) [-1843.989] (-2038.410) (-2148.893) (...0 remote chains...) -- 107:52:40
      3220000 -- [-1831.583] (-2027.959) (-2164.266) (-1943.506) * (-1960.612) [-1830.698] (-2091.940) (-2144.511) (...0 remote chains...) -- 107:45:45
      3230000 -- [-1818.768] (-2046.199) (-2163.596) (-1996.081) * (-1936.500) [-1828.734] (-2044.942) (-2100.810) (...0 remote chains...) -- 107:39:51
      3240000 -- [-1855.507] (-2158.892) (-2013.402) (-1930.577) * (-1941.226) [-1856.453] (-2066.503) (-2216.533) (...0 remote chains...) -- 107:33:01
      3250000 -- [-1819.147] (-2251.821) (-2045.228) (-1972.760) * (-1956.825) [-1829.719] (-2076.174) (-2282.734) (...0 remote chains...) -- 107:26:13
      3260000 -- [-1833.412] (-2173.450) (-2068.176) (-1901.097) * (-1921.895) [-1821.853] (-2111.175) (-2186.740) (...0 remote chains...) -- 107:19:28
      3270000 -- [-1834.059] (-2114.354) (-2081.317) (-1973.111) * (-1927.314) [-1848.402] (-1991.443) (-2200.339) (...0 remote chains...) -- 107:13:42
      3280000 -- [-1828.584] (-2262.079) (-2036.233) (-1932.843) * (-1972.261) [-1833.197] (-1969.146) (-2141.068) (...0 remote chains...) -- 107:07:02
      3290000 -- [-1843.537] (-2199.230) (-2048.471) (-1961.900) * (-1931.174) [-1845.453] (-2099.799) (-2179.745) (...0 remote chains...) -- 107:00:24
      3300000 -- [-1833.266] (-2166.944) (-2052.324) (-1945.668) * (-1900.502) [-1831.542] (-2034.120) (-2179.617) (...0 remote chains...) -- 106:54:44
      3310000 -- [-1844.110] (-2208.594) (-2113.251) (-1962.425) * (-1933.442) [-1826.497] (-2028.288) (-2294.247) (...0 remote chains...) -- 106:49:07
      3320000 -- [-1816.388] (-2114.995) (-2012.952) (-1956.331) * (-1949.959) [-1825.650] (-2028.835) (-2215.178) (...0 remote chains...) -- 106:42:35
      3330000 -- [-1844.568] (-2180.343) (-2048.822) (-1932.115) * (-1954.090) [-1854.686] (-2036.683) (-2130.400) (...0 remote chains...) -- 106:36:06
      3340000 -- [-1841.796] (-2186.920) (-2092.540) (-1930.493) * (-1948.229) [-1826.742] (-2080.560) (-2161.503) (...0 remote chains...) -- 106:29:39
      3350000 -- [-1830.853] (-2100.723) (-2104.769) (-1909.515) * (-1971.950) [-1830.384] (-2000.808) (-2194.306) (...0 remote chains...) -- 106:23:14
      3360000 -- [-1840.328] (-2156.802) (-1995.879) (-1946.358) * (-1980.842) [-1847.208] (-2023.857) (-2172.526) (...0 remote chains...) -- 106:16:52
      3370000 -- [-1822.066] (-2177.516) (-2116.796) (-1947.152) * (-1903.341) [-1820.747] (-2049.476) (-2275.571) (...0 remote chains...) -- 106:11:26
      3380000 -- [-1845.881] (-2112.855) (-2020.877) (-1942.123) * (-1914.236) [-1838.626] (-2099.415) (-2302.934) (...0 remote chains...) -- 106:05:08
      3390000 -- [-1827.200] (-2123.151) (-2051.894) (-1900.765) * (-1888.409) [-1837.768] (-2060.545) (-2101.396) (...0 remote chains...) -- 105:58:52
      3400000 -- [-1846.418] (-2166.538) (-2017.490) (-1920.632) * (-1937.919) [-1829.629] (-2003.439) (-2199.340) (...0 remote chains...) -- 105:52:37
      3410000 -- [-1847.976] (-2275.907) (-2037.475) (-1939.716) * (-1939.644) [-1822.928] (-1984.745) (-2151.128) (...0 remote chains...) -- 105:46:25
      3420000 -- [-1825.418] (-2080.524) (-2037.890) (-1945.526) * (-1901.768) [-1820.026] (-2031.389) (-2168.172) (...0 remote chains...) -- 105:41:10
      3430000 -- [-1827.858] (-2170.666) (-2058.949) (-1930.995) * (-1929.909) [-1849.684] (-2025.752) (-2165.976) (...0 remote chains...) -- 105:34:07
      3440000 -- [-1849.700] (-2161.915) (-2018.838) (-1940.508) * (-1939.771) [-1833.985] (-2128.683) (-2135.604) (...0 remote chains...) -- 105:28:02
      3450000 -- [-1819.081] (-2223.162) (-2035.617) (-1941.853) * (-1914.921) [-1843.255] (-2047.882) (-2193.950) (...0 remote chains...) -- 105:21:58
      3460000 -- [-1828.125] (-2170.106) (-2104.236) (-1934.471) * (-1936.729) [-1845.103] (-2040.840) (-2144.933) (...0 remote chains...) -- 105:15:56
      3470000 -- [-1847.493] (-2139.911) (-2001.573) (-1947.026) * (-1922.460) [-1834.166] (-2173.145) (-2004.382) (...0 remote chains...) -- 105:09:56
      3480000 -- [-1839.118] (-2085.191) (-2072.246) (-1922.835) * (-1953.611) [-1819.473] (-2202.358) (-2021.139) (...0 remote chains...) -- 105:03:58
      3490000 -- [-1832.104] (-2218.197) (-2040.028) (-1950.599) * (-1973.181) [-1834.022] (-2167.357) (-2066.961) (...0 remote chains...) -- 104:58:56
      3500000 -- [-1856.174] (-2208.384) (-2024.057) (-1926.638) * (-1979.819) [-1824.414] (-2135.780) (-2077.548) (...0 remote chains...) -- 104:52:09

      Average standard deviation of split frequencies: 0.119372

      3510000 -- [-1864.796] (-2200.968) (-2004.142) (-1958.627) * (-1944.152) [-1833.159] (-2162.714) (-2040.552) (...0 remote chains...) -- 104:47:10
      3520000 -- [-1833.661] (-2183.322) (-2097.544) (-1957.959) * (-1940.799) [-1822.355] (-2016.782) (-2121.285) (...0 remote chains...) -- 104:41:20
      3530000 -- [-1837.295] (-2108.791) (-2033.382) (-1976.695) * (-1942.429) [-1841.106] (-2089.055) (-2188.468) (...0 remote chains...) -- 104:36:24
      3540000 -- [-1825.685] (-2227.429) (-2059.827) (-1931.319) * (-1933.532) [-1838.297] (-2040.999) (-2186.166) (...0 remote chains...) -- 104:30:38
      3550000 -- [-1856.883] (-2131.062) (-2063.653) (-1975.791) * (-1908.683) [-1842.979] (-2037.606) (-2163.328) (...0 remote chains...) -- 104:25:46
      3560000 -- [-1822.401] (-2122.124) (-2111.009) (-1939.475) * (-1950.213) [-1848.238] (-2042.153) (-2162.922) (...0 remote chains...) -- 104:20:03
      3570000 -- [-1844.722] (-2029.196) (-2129.675) (-1908.261) * (-1951.045) [-1836.209] (-2111.400) (-2151.436) (...0 remote chains...) -- 104:14:22
      3580000 -- [-1835.400] (-2036.010) (-2108.330) (-1942.829) * (-1941.751) [-1847.366] (-2015.280) (-2088.236) (...0 remote chains...) -- 104:07:50
      3590000 -- [-1840.024] (-2031.449) (-2213.801) (-1938.116) * (-1965.126) [-1839.075] (-2095.592) (-2103.169) (...0 remote chains...) -- 104:03:05
      3600000 -- [-1853.815] (-1980.758) (-2132.378) (-1964.360) * (-1943.010) [-1826.774] (-2123.593) (-2044.721) (...0 remote chains...) -- 103:57:29
      3610000 -- [-1831.270] (-2119.624) (-2029.467) (-1941.743) * (-1966.401) [-1848.261] (-2135.282) (-2025.364) (...0 remote chains...) -- 103:51:55
      3620000 -- [-1830.367] (-2193.156) (-2012.515) (-1943.773) * (-1940.492) [-1834.158] (-2174.302) (-2076.622) (...0 remote chains...) -- 103:46:23
      3630000 -- [-1844.367] (-2141.214) (-2047.882) (-1970.693) * (-1960.788) [-1831.788] (-2176.297) (-2064.813) (...0 remote chains...) -- 103:40:53
      3640000 -- [-1835.934] (-2134.157) (-2043.794) (-1958.778) * (-1962.250) [-1825.322] (-2223.953) (-2063.386) (...0 remote chains...) -- 103:36:15
      3650000 -- [-1840.509] (-2153.472) (-2053.226) (-1943.901) * (-1952.274) [-1842.306] (-2150.782) (-2057.410) (...0 remote chains...) -- 103:30:48
      3660000 -- [-1836.372] (-2190.066) (-2007.972) (-1929.665) * (-1953.784) [-1839.182] (-2083.338) (-2037.939) (...0 remote chains...) -- 103:25:23
      3670000 -- [-1852.926] (-2124.494) (-2076.073) (-1906.491) * (-1928.079) [-1839.555] (-2125.110) (-2081.091) (...0 remote chains...) -- 103:19:59
      3680000 -- [-1853.350] (-2177.799) (-2089.508) (-1931.019) * (-1919.918) [-1837.351] (-2092.191) (-2011.489) (...0 remote chains...) -- 103:14:38
      3690000 -- [-1857.903] (-2161.907) (-2078.266) (-1921.758) * (-1945.997) [-1835.915] (-2126.166) (-2048.244) (...0 remote chains...) -- 103:09:17
      3700000 -- [-1836.616] (-2186.365) (-2064.698) (-1935.926) * (-1955.933) [-1834.371] (-2144.386) (-2041.109) (...0 remote chains...) -- 103:03:59
      3710000 -- [-1837.224] (-2139.348) (-2060.423) (-1943.211) * (-1961.790) [-1834.454] (-2158.033) (-2042.456) (...0 remote chains...) -- 102:58:42
      3720000 -- [-1838.131] (-2163.542) (-2047.899) (-1932.149) * (-1972.905) [-1840.600] (-2155.005) (-2060.528) (...0 remote chains...) -- 102:53:26
      3730000 -- [-1843.106] (-2144.806) (-2039.979) (-1928.791) * (-1924.249) [-1854.629] (-2127.693) (-2005.761) (...0 remote chains...) -- 102:49:02
      3740000 -- [-1842.838] (-2211.318) (-2043.326) (-1930.849) * (-1955.538) [-1840.259] (-2161.601) (-2008.414) (...0 remote chains...) -- 102:43:50
      3750000 -- [-1827.422] (-2101.496) (-2059.109) (-1949.828) * (-1966.869) [-1829.088] (-2142.878) (-2030.833) (...0 remote chains...) -- 102:38:40
      3760000 -- [-1835.971] (-2231.702) (-2027.889) (-1965.285) * (-1913.518) [-1846.701] (-2184.826) (-2054.210) (...0 remote chains...) -- 102:33:30
      3770000 -- [-1855.271] (-2125.170) (-1987.298) (-1983.312) * (-1989.670) [-1841.239] (-2119.125) (-2048.221) (...0 remote chains...) -- 102:28:23
      3780000 -- [-1844.638] (-2166.017) (-2066.509) (-1957.380) * (-1923.460) [-1834.826] (-2084.086) (-2029.422) (...0 remote chains...) -- 102:23:17
      3790000 -- [-1830.651] (-2248.877) (-2079.547) (-1937.384) * (-1927.817) [-1827.744] (-2202.501) (-2035.701) (...0 remote chains...) -- 102:18:12
      3800000 -- [-1832.851] (-2231.302) (-2025.653) (-1954.626) * (-1955.870) [-1830.037] (-2214.461) (-2095.231) (...0 remote chains...) -- 102:13:10
      3810000 -- [-1849.332] (-2234.331) (-2051.157) (-1901.441) * (-1912.875) [-1827.579] (-2162.892) (-2030.534) (...0 remote chains...) -- 102:08:08
      3820000 -- [-1852.405] (-2291.452) (-2056.982) (-1963.651) * (-1928.930) [-1821.359] (-2119.274) (-2064.152) (...0 remote chains...) -- 102:03:08
      3830000 -- [-1841.677] (-2204.169) (-2070.227) (-1973.083) * (-1950.784) [-1842.214] (-2111.754) (-2040.809) (...0 remote chains...) -- 101:58:10
      3840000 -- [-1838.540] (-2207.418) (-2071.280) (-1962.473) * (-1950.882) [-1826.747] (-2135.742) (-2070.928) (...0 remote chains...) -- 101:53:13
      3850000 -- [-1829.102] (-2246.651) (-2033.366) (-1914.805) * (-1920.415) [-1852.637] (-2127.541) (-2065.321) (...0 remote chains...) -- 101:48:17
      3860000 -- [-1829.106] (-2100.255) (-2113.614) (-1944.012) * (-1963.417) [-1838.947] (-2169.306) (-2042.133) (...0 remote chains...) -- 101:44:12
      3870000 -- [-1834.266] (-2182.953) (-2010.970) (-1950.809) * (-1941.919) [-1844.870] (-2193.526) (-2073.173) (...0 remote chains...) -- 101:39:19
      3880000 -- [-1845.727] (-2154.361) (-2096.624) (-1934.503) * (-1934.580) [-1845.514] (-2155.419) (-2017.736) (...0 remote chains...) -- 101:34:28
      3890000 -- [-1832.417] (-2199.327) (-2094.205) (-1923.818) * (-1957.724) [-1851.039] (-2127.012) (-2026.103) (...0 remote chains...) -- 101:30:26
      3900000 -- [-1829.363] (-2273.838) (-2034.236) (-1953.343) * (-1925.222) [-1836.742] (-2203.999) (-2032.384) (...0 remote chains...) -- 101:25:37
      3910000 -- [-1835.264] (-2177.324) (-2037.375) (-1945.886) * (-1933.496) [-1829.926] (-2096.152) (-2026.204) (...0 remote chains...) -- 101:21:38
      3920000 -- [-1815.349] (-2172.203) (-2073.810) (-1927.120) * (-1923.357) [-1825.077] (-2183.269) (-2064.447) (...0 remote chains...) -- 101:16:52
      3930000 -- [-1819.263] (-2165.066) (-2085.885) (-1932.419) * (-1944.534) [-1853.576] (-2159.490) (-2110.088) (...0 remote chains...) -- 101:12:07
      3940000 -- [-1824.820] (-2147.761) (-2046.414) (-1942.122) * (-1935.312) [-1830.204] (-2137.340) (-2071.590) (...0 remote chains...) -- 101:08:59
      3950000 -- [-1849.706] (-2232.854) (-2026.573) (-1941.751) * (-1977.488) [-1849.323] (-2153.943) (-1995.377) (...0 remote chains...) -- 101:04:17
      3960000 -- [-1833.162] (-2198.118) (-2085.103) (-1935.648) * (-1915.753) [-1841.937] (-2188.418) (-2103.881) (...0 remote chains...) -- 101:00:23
      3970000 -- [-1856.226] (-2194.372) (-2082.068) (-1955.401) * (-1996.471) [-1852.533] (-2110.420) (-1995.892) (...0 remote chains...) -- 100:55:44
      3980000 -- [-1820.961] (-2123.533) (-2076.028) (-1918.291) * (-1967.097) [-1845.687] (-2136.727) (-2070.938) (...0 remote chains...) -- 100:51:06
      3990000 -- [-1831.791] (-2103.187) (-2040.447) (-1927.532) * (-1925.694) [-1846.235] (-2271.297) (-2098.572) (...0 remote chains...) -- 100:46:29
      4000000 -- [-1848.658] (-2133.479) (-2070.435) (-1926.912) * (-1919.378) [-1838.491] (-2109.270) (-2019.683) (...0 remote chains...) -- 100:41:54

      Average standard deviation of split frequencies: 0.106111

      4010000 -- [-1846.293] (-2159.474) (-2056.694) (-1943.759) * (-1957.437) [-1850.389] (-2145.720) (-2073.310) (...0 remote chains...) -- 100:37:19
      4020000 -- [-1818.275] (-2144.511) (-2035.422) (-1938.148) * (-1946.978) [-1836.484] (-2154.342) (-2070.883) (...0 remote chains...) -- 100:32:47
      4030000 -- [-1848.113] (-2183.412) (-2043.106) (-1980.720) * (-1948.884) [-1836.556] (-2241.979) (-2016.871) (...0 remote chains...) -- 100:28:15
      4040000 -- [-1820.933] (-2148.049) (-2081.236) (-1948.393) * (-1975.393) [-1837.163] (-2115.878) (-2032.993) (...0 remote chains...) -- 100:24:31
      4050000 -- [-1832.932] (-2183.919) (-2065.351) (-1935.310) * (-1929.404) [-1828.045] (-2137.106) (-2083.848) (...0 remote chains...) -- 100:19:16
      4060000 -- [-1824.562] (-2235.249) (-2069.873) (-1976.845) * (-1970.991) [-1823.545] (-2077.616) (-2175.186) (...0 remote chains...) -- 100:15:34
      4070000 -- [-1831.797] (-2143.487) (-2065.792) (-1933.668) * (-1934.933) [-1821.869] (-2052.040) (-2223.454) (...0 remote chains...) -- 100:11:07
      4080000 -- [-1826.898] (-2156.046) (-2064.564) (-1952.433) * (-1929.000) [-1811.530] (-2064.440) (-2178.134) (...0 remote chains...) -- 100:06:42
      4090000 -- [-1826.487] (-2112.523) (-2073.072) (-1955.648) * (-1929.112) [-1838.356] (-2119.787) (-2180.640) (...0 remote chains...) -- 100:01:32
      4100000 -- [-1836.610] (-2046.878) (-2151.389) (-1930.291) * (-1965.494) [-1828.121] (-2065.966) (-2176.886) (...0 remote chains...) -- 99:57:55
      4110000 -- [-1828.421] (-2025.158) (-2168.882) (-1947.224) * (-1950.598) [-1838.019] (-2001.020) (-2147.702) (...0 remote chains...) -- 99:52:48
      4120000 -- [-1817.832] (-2052.494) (-2168.783) (-1948.831) * (-1906.686) [-1825.583] (-1995.630) (-2193.533) (...0 remote chains...) -- 99:48:27
      4130000 -- [-1828.882] (-2168.056) (-2081.194) (-1953.965) * (-1937.158) [-1835.638] (-2006.544) (-2199.782) (...0 remote chains...) -- 99:44:53
      4140000 -- [-1844.753] (-2189.454) (-2084.460) (-1940.275) * (-1939.984) [-1850.541] (-2035.680) (-2262.332) (...0 remote chains...) -- 99:40:35
      4150000 -- [-1827.517] (-2103.186) (-2049.497) (-1967.482) * (-1974.563) [-1843.133] (-2071.425) (-2201.755) (...0 remote chains...) -- 99:37:03
      4160000 -- [-1843.555] (-2130.235) (-2069.385) (-1949.392) * (-1936.419) [-1836.858] (-2055.649) (-2076.667) (...0 remote chains...) -- 99:32:47
      4170000 -- [-1841.544] (-2152.078) (-2052.534) (-1966.133) * (-1935.023) [-1848.061] (-2028.328) (-2095.267) (...0 remote chains...) -- 99:28:32
      4180000 -- [-1825.412] (-2187.934) (-2053.652) (-1925.701) * (-1987.411) [-1835.897] (-2095.337) (-2178.474) (...0 remote chains...) -- 99:24:19
      4190000 -- [-1827.181] (-2242.138) (-2066.673) (-1922.147) * (-1950.102) [-1825.614] (-2007.449) (-2091.664) (...0 remote chains...) -- 99:20:06
      4200000 -- [-1827.857] (-2142.009) (-2095.344) (-1914.129) * (-1924.522) [-1836.404] (-2043.476) (-2133.290) (...0 remote chains...) -- 99:15:55
      4210000 -- [-1832.733] (-2155.211) (-2070.088) (-1956.241) * (-1957.364) [-1838.363] (-2113.718) (-2147.732) (...0 remote chains...) -- 99:12:29
      4220000 -- [-1845.167] (-2195.567) (-2058.851) (-1916.327) * (-1959.155) [-1820.690] (-2085.376) (-2270.644) (...0 remote chains...) -- 99:08:20
      4230000 -- [-1851.466] (-2199.298) (-2088.927) (-1981.740) * (-1960.906) [-1815.928] (-2086.423) (-2215.402) (...0 remote chains...) -- 99:04:12
      4240000 -- [-1846.697] (-2256.366) (-2057.210) (-1959.055) * (-1942.803) [-1841.387] (-2077.239) (-2142.403) (...0 remote chains...) -- 99:00:05
      4250000 -- [-1828.184] (-2138.217) (-1993.661) (-1896.735) * (-1932.556) [-1829.274] (-2025.727) (-2099.567) (...0 remote chains...) -- 98:55:59
      4260000 -- [-1841.850] (-2192.710) (-2082.491) (-1930.312) * (-1947.515) [-1821.649] (-1985.511) (-2177.283) (...0 remote chains...) -- 98:51:54
      4270000 -- [-1830.784] (-2075.031) (-2048.619) (-1893.462) * (-1957.817) [-1834.337] (-2044.296) (-2158.728) (...0 remote chains...) -- 98:47:50
      4280000 -- [-1822.195] (-2140.941) (-2108.447) (-1937.177) * (-1929.671) [-1860.840] (-1995.740) (-2191.514) (...0 remote chains...) -- 98:44:31
      4290000 -- [-1842.550] (-2135.607) (-1994.975) (-1934.692) * (-1937.503) [-1825.443] (-2010.038) (-2181.140) (...0 remote chains...) -- 98:40:29
      4300000 -- [-1842.493] (-2082.080) (-2207.447) (-1940.635) * (-1958.374) [-1849.480] (-2018.174) (-2203.826) (...0 remote chains...) -- 98:37:12
      4310000 -- [-1836.458] (-2049.408) (-2261.618) (-1910.101) * (-1938.893) [-1827.749] (-2010.320) (-2171.291) (...0 remote chains...) -- 98:33:12
      4320000 -- [-1847.931] (-2080.661) (-2153.495) (-1933.575) * (-1944.377) [-1834.701] (-2082.766) (-2182.272) (...0 remote chains...) -- 98:29:14
      4330000 -- [-1831.941] (-2006.708) (-2189.175) (-1952.748) * (-1917.764) [-1837.056] (-2031.875) (-2124.835) (...0 remote chains...) -- 98:25:16
      4340000 -- [-1838.065] (-2089.448) (-2165.455) (-1924.684) * (-1939.544) [-1824.767] (-2066.697) (-2147.411) (...0 remote chains...) -- 98:21:20
      4350000 -- [-1841.236] (-2055.421) (-2237.272) (-1922.201) * (-1961.137) [-1825.224] (-2052.199) (-2127.154) (...0 remote chains...) -- 98:17:24
      4360000 -- [-1843.674] (-2047.176) (-2174.141) (-1918.423) * (-1943.771) [-1822.054] (-2025.291) (-2218.210) (...0 remote chains...) -- 98:13:30
      4370000 -- [-1827.095] (-2037.530) (-2163.566) (-1919.652) * (-1958.675) [-1841.316] (-2067.578) (-2148.001) (...0 remote chains...) -- 98:09:36
      4380000 -- [-1814.479] (-2046.782) (-2104.258) (-1924.804) * (-1956.256) [-1829.392] (-2095.137) (-2127.928) (...0 remote chains...) -- 98:05:44
      4390000 -- [-1825.696] (-2001.892) (-2196.342) (-1945.298) * (-1955.706) [-1846.043] (-2017.408) (-2180.928) (...0 remote chains...) -- 98:02:34
      4400000 -- [-1837.083] (-2030.054) (-2177.825) (-1917.680) * (-1906.414) [-1838.636] (-2054.252) (-2230.075) (...0 remote chains...) -- 97:58:02
      4410000 -- [-1828.135] (-2062.680) (-2109.840) (-1904.249) * (-1906.280) [-1836.581] (-2117.136) (-2142.741) (...0 remote chains...) -- 97:54:12
      4420000 -- [-1830.711] (-2035.081) (-2116.122) (-1944.528) * (-1950.467) [-1841.545] (-2022.061) (-2150.515) (...0 remote chains...) -- 97:50:24
      4430000 -- [-1830.221] (-2059.849) (-2222.839) (-1976.727) * (-1980.918) [-1856.880] (-2072.386) (-2123.388) (...0 remote chains...) -- 97:46:36
      4440000 -- [-1846.686] (-2086.360) (-2183.806) (-1922.033) * (-1940.416) [-1837.615] (-2023.576) (-2182.073) (...0 remote chains...) -- 97:43:31
      4450000 -- [-1841.888] (-2060.556) (-2120.564) (-1914.098) * (-1964.049) [-1838.379] (-2019.460) (-2111.079) (...0 remote chains...) -- 97:39:45
      4460000 -- [-1846.953] (-2172.859) (-2132.839) (-1959.858) * (-1948.638) [-1836.006] (-2062.070) (-2181.802) (...0 remote chains...) -- 97:36:42
      4470000 -- [-1833.147] (-2130.008) (-2083.810) (-1958.190) * (-1923.486) [-1849.446] (-2023.642) (-2185.576) (...0 remote chains...) -- 97:32:58
      4480000 -- [-1824.670] (-2049.959) (-2131.835) (-1914.397) * (-1949.059) [-1833.981] (-2108.881) (-2181.847) (...0 remote chains...) -- 97:28:34
      4490000 -- [-1845.642] (-2047.945) (-2215.451) (-1982.367) * (-1964.464) [-1831.464] (-2043.844) (-2209.934) (...0 remote chains...) -- 97:24:52
      4500000 -- [-1827.180] (-2068.042) (-2134.226) (-1967.247) * (-1948.203) [-1834.126] (-2048.971) (-2232.104) (...0 remote chains...) -- 97:21:52

      Average standard deviation of split frequencies: 0.093958

      4510000 -- [-1843.677] (-2062.488) (-2166.161) (-1934.422) * (-1942.112) [-1827.372] (-2061.635) (-2154.788) (...0 remote chains...) -- 97:18:12
      4520000 -- [-1841.561] (-2061.891) (-2232.012) (-1939.783) * (-1933.712) [-1840.816] (-2026.111) (-2155.615) (...0 remote chains...) -- 97:14:32
      4530000 -- [-1818.255] (-2042.901) (-2157.461) (-1936.319) * (-1961.303) [-1835.305] (-2011.189) (-2106.552) (...0 remote chains...) -- 97:11:35
      4540000 -- [-1844.759] (-2016.453) (-2187.542) (-1926.810) * (-1929.465) [-1835.788] (-2051.068) (-2188.177) (...0 remote chains...) -- 97:07:57
      4550000 -- [-1831.006] (-2031.666) (-2186.510) (-1900.337) * (-1931.626) [-1838.630] (-2060.542) (-2204.275) (...0 remote chains...) -- 97:05:01
      4560000 -- [-1846.673] (-2047.292) (-2144.084) (-1938.102) * (-1955.613) [-1833.509] (-2036.511) (-2202.969) (...0 remote chains...) -- 97:01:26
      4570000 -- [-1849.345] (-2066.564) (-2163.966) (-1910.138) * (-1924.394) [-1812.025] (-2043.981) (-2242.056) (...0 remote chains...) -- 96:57:50
      4580000 -- [-1837.031] (-2057.583) (-2166.992) (-1936.380) * (-1919.305) [-1814.064] (-2022.628) (-2253.669) (...0 remote chains...) -- 96:54:16
      4590000 -- [-1832.354] (-2042.482) (-2138.406) (-1939.853) * (-1923.377) [-1840.795] (-2057.614) (-2205.820) (...0 remote chains...) -- 96:50:43
      4600000 -- [-1847.128] (-2080.931) (-2126.133) (-1964.923) * (-1957.487) [-1867.202] (-2086.272) (-2175.138) (...0 remote chains...) -- 96:47:11
      4610000 -- [-1839.055] (-2120.899) (-2198.694) (-1930.383) * (-1930.255) [-1839.037] (-2091.249) (-2212.725) (...0 remote chains...) -- 96:44:19
      4620000 -- [-1822.700] (-2038.220) (-2173.347) (-1957.555) * (-1951.336) [-1830.173] (-2001.758) (-2213.828) (...0 remote chains...) -- 96:40:48
      4630000 -- [-1837.731] (-2056.832) (-2134.495) (-1944.835) * (-1960.497) [-1836.847] (-2062.695) (-2122.635) (...0 remote chains...) -- 96:37:18
      4640000 -- [-1837.325] (-2068.186) (-2204.550) (-1960.005) * (-1928.519) [-1839.444] (-2018.803) (-2191.835) (...0 remote chains...) -- 96:33:49
      4650000 -- [-1835.720] (-2016.324) (-2166.894) (-1957.938) * (-1936.534) [-1829.217] (-2038.535) (-2116.417) (...0 remote chains...) -- 96:31:01
      4660000 -- [-1839.720] (-2035.564) (-2160.951) (-1949.471) * (-1934.803) [-1841.510] (-2075.607) (-2140.928) (...0 remote chains...) -- 96:28:13
      4670000 -- [-1836.684] (-2068.063) (-2158.947) (-1959.827) * (-1935.079) [-1824.633] (-2055.792) (-2196.936) (...0 remote chains...) -- 96:25:26
      4680000 -- [-1839.207] (-2076.817) (-2220.344) (-1941.957) * (-1953.325) [-1842.789] (-2025.230) (-2125.323) (...0 remote chains...) -- 96:22:00
      4690000 -- [-1819.622] (-2042.322) (-2202.260) (-1908.863) * (-1938.824) [-1817.521] (-2051.384) (-2202.162) (...0 remote chains...) -- 96:19:14
      4700000 -- [-1843.148] (-2090.103) (-2274.249) (-1938.363) * (-1931.418) [-1837.641] (-2017.573) (-2234.558) (...0 remote chains...) -- 96:15:50
      4710000 -- [-1839.066] (-2038.623) (-2155.227) (-1953.222) * (-1981.297) [-1826.728] (-2120.788) (-2200.106) (...0 remote chains...) -- 96:12:26
      4720000 -- [-1827.104] (-2056.699) (-2183.731) (-1935.286) * (-1989.708) [-1827.377] (-2091.204) (-2144.054) (...0 remote chains...) -- 96:09:03
      4730000 -- [-1834.732] (-2123.036) (-2179.944) (-1919.383) * (-1944.699) [-1838.034] (-2085.647) (-2115.798) (...0 remote chains...) -- 96:05:41
      4740000 -- [-1847.241] (-2047.990) (-2246.861) (-1962.514) * (-1909.493) [-1818.590] (-2074.404) (-2164.427) (...0 remote chains...) -- 96:02:59
      4750000 -- [-1822.993] (-2079.125) (-2188.253) (-1998.173) * (-1937.091) [-1846.199] (-2106.025) (-2210.704) (...0 remote chains...) -- 100:52:09
      4760000 -- [-1832.739] (-2050.725) (-2203.302) (-1933.922) * (-1952.340) [-1835.020] (-2056.335) (-2142.400) (...0 remote chains...) -- 100:48:50
      4770000 -- [-1816.840] (-2219.146) (-2055.668) (-1924.575) * (-1922.431) [-1829.444] (-2056.257) (-2124.947) (...0 remote chains...) -- 100:45:32
      4780000 -- [-1830.803] (-2132.779) (-2050.017) (-1940.957) * (-1957.860) [-1818.370] (-2074.475) (-2121.445) (...0 remote chains...) -- 100:42:15
      4790000 -- [-1845.900] (-2178.251) (-2055.028) (-1951.646) * (-1926.696) [-1835.179] (-2027.115) (-2155.894) (...0 remote chains...) -- 100:38:20
      4800000 -- [-1833.027] (-2152.456) (-2023.674) (-1960.190) * (-1951.295) [-1839.304] (-2021.222) (-2190.337) (...0 remote chains...) -- 100:34:26
      4810000 -- [-1837.322] (-2275.675) (-2066.028) (-1932.074) * (-1926.250) [-1834.554] (-2021.625) (-2177.665) (...0 remote chains...) -- 100:30:32
      4820000 -- [-1839.984] (-2192.205) (-2034.047) (-1938.419) * (-1971.318) [-1841.792] (-2005.080) (-2154.540) (...0 remote chains...) -- 100:26:40
      4830000 -- [-1841.096] (-2178.676) (-2068.682) (-1965.229) * (-1941.402) [-1833.415] (-2080.099) (-2087.271) (...0 remote chains...) -- 100:22:49
      4840000 -- [-1814.166] (-2168.544) (-2029.399) (-1956.784) * (-1935.696) [-1846.113] (-2050.100) (-2167.763) (...0 remote chains...) -- 100:18:58
      4850000 -- [-1839.818] (-2239.736) (-2039.334) (-1912.314) * (-1950.058) [-1835.778] (-2053.771) (-2167.616) (...0 remote chains...) -- 100:15:47
      4860000 -- [-1819.875] (-2146.896) (-1985.701) (-1969.336) * (-1916.591) [-1836.130] (-2033.968) (-2139.952) (...0 remote chains...) -- 100:11:58
      4870000 -- [-1822.597] (-2247.173) (-2035.902) (-1947.535) * (-1918.355) [-1849.805] (-2048.524) (-2231.873) (...0 remote chains...) -- 100:08:10
      4880000 -- [-1842.416] (-2195.449) (-2131.858) (-1956.302) * (-1914.328) [-1838.940] (-2012.619) (-2167.959) (...0 remote chains...) -- 100:04:23
      4890000 -- [-1828.528] (-2184.853) (-2050.962) (-1972.528) * (-1971.577) [-1838.668] (-2106.142) (-2183.644) (...0 remote chains...) -- 100:00:37
      4900000 -- [-1825.952] (-2155.892) (-2023.710) (-1970.399) * (-1987.198) [-1837.823] (-2059.956) (-2194.936) (...0 remote chains...) -- 99:56:51
      4910000 -- [-1822.647] (-2186.444) (-2037.351) (-1915.710) * (-1926.782) [-1839.442] (-2073.909) (-2144.938) (...0 remote chains...) -- 99:53:07
      4920000 -- [-1825.641] (-2184.167) (-2078.843) (-1946.736) * (-1937.983) [-1833.401] (-2056.579) (-2091.263) (...0 remote chains...) -- 99:49:23
      4930000 -- [-1833.654] (-2182.651) (-2051.013) (-1964.704) * (-1946.932) [-1838.536] (-2067.423) (-2143.763) (...0 remote chains...) -- 99:45:40
      4940000 -- [-1835.096] (-2172.001) (-2038.958) (-1964.660) * (-1925.304) [-1826.887] (-2061.952) (-2141.451) (...0 remote chains...) -- 99:42:36
      4950000 -- [-1824.330] (-2198.447) (-2105.223) (-1934.975) * (-1919.807) [-1816.536] (-2034.029) (-2187.428) (...0 remote chains...) -- 99:38:55
      4960000 -- [-1818.421] (-2007.912) (-2270.537) (-1924.592) * (-1969.933) [-1836.662] (-2035.614) (-2206.550) (...0 remote chains...) -- 99:35:15
      4970000 -- [-1827.354] (-2075.081) (-2207.703) (-1940.226) * (-1964.919) [-1831.106] (-2015.247) (-2260.622) (...0 remote chains...) -- 99:31:35
      4980000 -- [-1818.069] (-2046.111) (-2214.038) (-1948.023) * (-1969.787) [-1835.421] (-2108.260) (-2231.844) (...0 remote chains...) -- 99:28:34
      4990000 -- [-1841.157] (-2069.409) (-2127.987) (-1958.498) * (-1935.675) [-1835.406] (-2043.042) (-2140.710) (...0 remote chains...) -- 99:24:56
      5000000 -- [-1833.155] (-2062.082) (-2225.670) (-1923.366) * (-1930.439) [-1838.570] (-2063.026) (-2089.015) (...0 remote chains...) -- 99:21:56

      Average standard deviation of split frequencies: 0.085488

      5010000 -- [-1831.209] (-2035.384) (-2149.244) (-1924.954) * (-1946.279) [-1856.958] (-2038.971) (-2223.254) (...0 remote chains...) -- 99:18:19
      5020000 -- [-1842.269] (-2064.022) (-2142.436) (-1962.000) * (-1940.186) [-1829.801] (-2052.092) (-2169.978) (...0 remote chains...) -- 99:15:20
      5030000 -- [-1846.812] (-2043.178) (-2193.554) (-1948.990) * (-1951.613) [-1847.540] (-2004.525) (-2234.064) (...0 remote chains...) -- 99:11:46
      5040000 -- [-1852.526] (-2208.277) (-2072.951) (-1924.844) * (-1905.598) [-1836.664] (-2095.446) (-2176.746) (...0 remote chains...) -- 99:08:12
      5050000 -- [-1846.885] (-2219.463) (-2065.046) (-1959.173) * (-1962.419) [-1836.240] (-2037.976) (-2166.284) (...0 remote chains...) -- 99:04:38
      5060000 -- [-1817.375] (-2159.737) (-2012.987) (-1918.919) * (-1930.637) [-1829.023] (-2081.698) (-2159.633) (...0 remote chains...) -- 99:01:06
      5070000 -- [-1847.072] (-2174.609) (-2062.296) (-1902.405) * (-1924.180) [-1833.833] (-2060.366) (-2106.580) (...0 remote chains...) -- 98:58:11
      5080000 -- [-1842.126] (-2248.918) (-1979.542) (-1956.853) * (-1934.244) [-1831.527] (-2057.395) (-2092.546) (...0 remote chains...) -- 98:54:40
      5090000 -- [-1833.824] (-2236.943) (-2033.062) (-1939.831) * (-1898.524) [-1825.381] (-2080.889) (-2086.990) (...0 remote chains...) -- 98:51:10
      5100000 -- [-1851.046] (-2209.212) (-2023.314) (-1937.739) * (-1957.109) [-1847.514] (-2022.813) (-2181.979) (...0 remote chains...) -- 98:48:16
      5110000 -- [-1840.396] (-2059.989) (-2218.322) (-1988.072) * (-1941.415) [-1827.093] (-2078.397) (-2081.908) (...0 remote chains...) -- 98:44:48
      5120000 -- [-1834.989] (-2170.199) (-2079.911) (-1954.572) * (-1922.902) [-1843.959] (-2020.521) (-2255.902) (...0 remote chains...) -- 98:41:20
      5130000 -- [-1853.816] (-2200.988) (-2035.722) (-1934.252) * (-1927.499) [-1828.819] (-2015.120) (-2153.320) (...0 remote chains...) -- 98:37:52
      5140000 -- [-1823.668] (-2193.711) (-2023.673) (-1957.728) * (-1914.789) [-1836.401] (-2033.623) (-2191.685) (...0 remote chains...) -- 98:34:26
      5150000 -- [-1837.162] (-2115.341) (-2053.034) (-1935.096) * (-1933.785) [-1829.756] (-2079.022) (-2084.687) (...0 remote chains...) -- 98:31:00
      5160000 -- [-1843.857] (-2082.362) (-2007.473) (-1953.876) * (-1951.611) [-1841.927] (-2160.650) (-2088.201) (...0 remote chains...) -- 98:28:11
      5170000 -- [-1831.221] (-2161.370) (-2047.654) (-1931.983) * (-1968.834) [-1834.300] (-2139.979) (-2096.203) (...0 remote chains...) -- 98:24:47
      5180000 -- [-1832.750] (-2038.307) (-2184.288) (-1929.234) * (-1937.487) [-1835.022] (-2166.222) (-2013.947) (...0 remote chains...) -- 98:21:59
      5190000 -- [-1839.406] (-2046.800) (-2168.227) (-1946.715) * (-1923.057) [-1835.926] (-2186.000) (-2037.223) (...0 remote chains...) -- 98:18:36
      5200000 -- [-1830.770] (-1997.882) (-2196.465) (-1933.961) * (-1947.642) [-1845.785] (-2141.367) (-2079.657) (...0 remote chains...) -- 98:15:14
      5210000 -- [-1846.045] (-2005.747) (-2192.077) (-1949.026) * (-1945.295) [-1817.920] (-2103.868) (-2073.773) (...0 remote chains...) -- 98:12:28
      5220000 -- [-1832.696] (-2025.864) (-2152.565) (-1963.572) * (-1921.902) [-1836.290] (-2173.071) (-2074.402) (...0 remote chains...) -- 98:09:07
      5230000 -- [-1833.887] (-2018.550) (-2164.039) (-1966.224) * (-1939.653) [-1839.448] (-2157.702) (-2032.118) (...0 remote chains...) -- 98:05:47
      5240000 -- [-1836.106] (-2023.988) (-2231.461) (-1946.082) * (-1952.121) [-1858.373] (-2164.098) (-2025.954) (...0 remote chains...) -- 98:03:03
      5250000 -- [-1835.122] (-2138.616) (-2090.933) (-1949.481) * (-1973.435) [-1866.486] (-2199.506) (-2017.832) (...0 remote chains...) -- 97:59:44
      5260000 -- [-1845.031] (-2179.976) (-2053.637) (-1969.943) * (-1926.096) [-1858.434] (-2135.622) (-2033.679) (...0 remote chains...) -- 97:56:26
      5270000 -- [-1834.163] (-2096.224) (-2072.542) (-1970.494) * (-1954.540) [-1844.197] (-2249.131) (-2040.152) (...0 remote chains...) -- 97:53:44
      5280000 -- [-1840.923] (-2122.697) (-2043.834) (-1966.400) * (-1945.633) [-1850.792] (-2116.126) (-1998.636) (...0 remote chains...) -- 97:51:02
      5290000 -- [-1848.812] (-2193.118) (-2100.101) (-1943.990) * (-1974.683) [-1823.111] (-2231.510) (-2068.395) (...0 remote chains...) -- 97:47:46
      5300000 -- [-1813.909] (-2050.075) (-2138.997) (-1937.409) * (-1928.589) [-1832.676] (-2106.007) (-2079.904) (...0 remote chains...) -- 97:45:05
      5310000 -- [-1831.525] (-2063.302) (-2184.005) (-1952.364) * (-1938.022) [-1816.915] (-2169.897) (-2063.835) (...0 remote chains...) -- 97:41:50
      5320000 -- [-1863.205] (-2003.065) (-2197.294) (-1955.008) * (-1957.053) [-1834.306] (-2148.888) (-2090.010) (...0 remote chains...) -- 97:39:11
      5330000 -- [-1828.567] (-2056.455) (-2153.049) (-1945.757) * (-1936.782) [-1822.028] (-2278.834) (-2046.507) (...0 remote chains...) -- 97:35:58
      5340000 -- [-1820.970] (-2014.571) (-2213.035) (-1972.767) * (-1947.774) [-1837.823] (-2164.121) (-2016.589) (...0 remote chains...) -- 97:33:19
      5350000 -- [-1828.066] (-2077.881) (-2121.979) (-1944.808) * (-1913.798) [-1839.600] (-2166.717) (-2012.146) (...0 remote chains...) -- 97:30:07
      5360000 -- [-1834.473] (-2105.545) (-2100.074) (-1950.062) * (-1908.851) [-1839.302] (-2139.731) (-2050.884) (...0 remote chains...) -- 97:27:30
      5370000 -- [-1823.364] (-2126.650) (-2072.780) (-1969.375) * (-1949.447) [-1828.197] (-2125.858) (-2064.697) (...0 remote chains...) -- 97:24:19
      5380000 -- [-1856.709] (-2159.612) (-2099.081) (-1942.257) * (-1926.321) [-1849.649] (-2173.829) (-2085.736) (...0 remote chains...) -- 97:21:09
      5390000 -- [-1861.142] (-2143.194) (-2030.603) (-1928.501) * (-1929.325) [-1838.958] (-2154.646) (-2065.182) (...0 remote chains...) -- 97:18:33
      5400000 -- [-1844.085] (-2180.640) (-2030.083) (-1947.953) * (-1976.053) [-1846.187] (-2116.628) (-2074.026) (...0 remote chains...) -- 97:15:24
      5410000 -- [-1854.462] (-2131.192) (-2094.946) (-1954.973) * (-1946.493) [-1854.498] (-2192.096) (-2040.441) (...0 remote chains...) -- 97:12:16
      5420000 -- [-1834.010] (-2138.580) (-2045.315) (-1901.370) * (-1911.315) [-1835.302] (-2269.806) (-2052.385) (...0 remote chains...) -- 97:09:08
      5430000 -- [-1837.882] (-2239.971) (-2080.549) (-1909.513) * (-1922.385) [-1838.992] (-2145.588) (-2093.351) (...0 remote chains...) -- 97:06:01
      5440000 -- [-1846.910] (-2158.430) (-2050.937) (-1924.716) * (-1973.682) [-1844.275] (-2159.879) (-2018.217) (...0 remote chains...) -- 97:02:54
      5450000 -- [-1830.115] (-2118.889) (-2045.847) (-1908.061) * (-1955.980) [-1835.181] (-2241.166) (-2019.945) (...0 remote chains...) -- 96:59:48
      5460000 -- [-1834.335] (-2206.117) (-2024.453) (-1916.319) * (-1960.925) [-1843.707] (-2234.736) (-2072.867) (...0 remote chains...) -- 96:56:43
      5470000 -- [-1818.829] (-2083.014) (-2095.130) (-1937.525) * (-1912.917) [-1824.538] (-2182.706) (-2038.431) (...0 remote chains...) -- 96:53:39
      5480000 -- [-1831.009] (-2173.079) (-2019.664) (-1979.865) * (-1944.889) [-1821.674] (-2265.766) (-2089.768) (...0 remote chains...) -- 96:50:35
      5490000 -- [-1834.171] (-2183.995) (-2077.288) (-1930.207) * (-1942.892) [-1819.631] (-2272.949) (-2080.343) (...0 remote chains...) -- 96:50:19
      5500000 -- [-1838.440] (-2218.662) (-2066.518) (-1933.527) * (-1910.700) [-1834.603] (-2198.198) (-2073.770) (...0 remote chains...) -- 96:49:30

      Average standard deviation of split frequencies: 0.083478

      5510000 -- [-1824.260] (-2208.251) (-2082.227) (-1918.570) * (-1937.791) [-1846.221] (-2057.939) (-2235.119) (...0 remote chains...) -- 96:47:35
      5520000 -- [-1811.775] (-2170.884) (-2085.363) (-1934.863) * (-1933.382) [-1822.129] (-2025.138) (-2191.788) (...0 remote chains...) -- 96:46:13
      5530000 -- [-1837.203] (-2185.700) (-2057.228) (-1938.549) * (-1961.665) [-1850.436] (-2066.678) (-2233.893) (...0 remote chains...) -- 96:45:24
      5540000 -- [-1845.326] (-2134.071) (-2060.202) (-1971.797) * (-1928.360) [-1845.517] (-2064.796) (-2120.075) (...0 remote chains...) -- 96:44:03
      5550000 -- [-1821.648] (-2122.776) (-2060.285) (-1934.275) * (-1937.670) [-1835.430] (-2003.105) (-2129.381) (...0 remote chains...) -- 96:43:15
      5560000 -- [-1820.071] (-2144.955) (-2048.453) (-1903.195) * (-1916.744) [-1840.925] (-2012.646) (-2122.515) (...0 remote chains...) -- 96:41:20
      5570000 -- [-1846.026] (-2179.518) (-2032.911) (-1964.839) * (-1973.543) [-1843.235] (-2024.994) (-2211.231) (...0 remote chains...) -- 96:39:26
      5580000 -- [-1831.654] (-2164.932) (-2019.097) (-1953.113) * (-1950.996) [-1847.106] (-2078.087) (-2179.686) (...0 remote chains...) -- 96:36:27
      5590000 -- [-1820.261] (-2085.151) (-1988.013) (-1957.631) * (-1923.841) [-1842.595] (-2063.306) (-2144.549) (...0 remote chains...) -- 96:34:33
      5600000 -- [-1833.944] (-2120.500) (-2053.595) (-1977.213) * (-1977.036) [-1845.756] (-2102.716) (-2188.727) (...0 remote chains...) -- 96:32:41
      5610000 -- [-1835.963] (-2030.229) (-2198.992) (-1953.180) * (-1958.142) [-1845.868] (-2102.337) (-2213.904) (...0 remote chains...) -- 96:30:48
      5620000 -- [-1842.353] (-2072.970) (-2157.461) (-1939.842) * (-1952.830) [-1839.922] (-2024.342) (-2120.909) (...0 remote chains...) -- 96:29:29
      5630000 -- [-1832.458] (-2029.420) (-2161.145) (-1936.085) * (-1977.139) [-1837.998] (-2055.985) (-2109.540) (...0 remote chains...) -- 96:27:37
      5640000 -- [-1854.647] (-2021.743) (-2134.815) (-1924.927) * (-1941.848) [-1847.201] (-2048.791) (-2267.545) (...0 remote chains...) -- 96:25:45
      5650000 -- [-1824.233] (-2099.041) (-2142.795) (-1931.486) * (-1934.193) [-1835.344] (-1998.076) (-2115.625) (...0 remote chains...) -- 96:23:22
      5660000 -- [-1844.835] (-2037.341) (-2076.447) (-1977.568) * (-1916.008) [-1839.717] (-2050.585) (-2146.876) (...0 remote chains...) -- 96:20:26
      5670000 -- [-1833.769] (-2163.417) (-2079.097) (-1948.747) * (-1935.430) [-1822.225] (-2069.337) (-2203.067) (...0 remote chains...) -- 96:17:30
      5680000 -- [-1821.897] (-2207.754) (-2020.404) (-1931.829) * (-1926.306) [-1840.136] (-2051.783) (-2209.572) (...0 remote chains...) -- 96:14:36
      5690000 -- [-1846.760] (-2239.219) (-2090.464) (-1935.888) * (-1921.955) [-1832.008] (-2064.392) (-2145.772) (...0 remote chains...) -- 96:11:41
      5700000 -- [-1830.454] (-2216.170) (-2093.171) (-1956.322) * (-1933.015) [-1842.697] (-2008.698) (-2158.983) (...0 remote chains...) -- 96:08:48
      5710000 -- [-1847.356] (-2101.858) (-2038.170) (-1971.547) * (-1947.857) [-1842.057] (-2075.786) (-2229.590) (...0 remote chains...) -- 96:06:27
      5720000 -- [-1826.110] (-2110.276) (-2033.264) (-1954.711) * (-1937.903) [-1853.905] (-2064.881) (-2185.670) (...0 remote chains...) -- 96:03:34
      5730000 -- [-1822.553] (-2102.851) (-2075.443) (-1981.424) * (-1946.252) [-1830.371] (-2060.305) (-2148.663) (...0 remote chains...) -- 96:01:15
      5740000 -- [-1851.242] (-2091.076) (-2063.967) (-1901.053) * (-1945.295) [-1829.806] (-2084.085) (-2189.425) (...0 remote chains...) -- 95:58:23
      5750000 -- [-1834.840] (-2152.267) (-2012.839) (-1945.058) * (-1959.610) [-1822.329] (-2015.334) (-2169.126) (...0 remote chains...) -- 95:55:32
      5760000 -- [-1841.114] (-2208.473) (-2004.067) (-1934.307) * (-1980.624) [-1818.454] (-2017.757) (-2244.525) (...0 remote chains...) -- 95:52:42
      5770000 -- [-1816.664] (-2238.418) (-2064.992) (-1930.199) * (-1933.224) [-1832.462] (-2110.284) (-2214.344) (...0 remote chains...) -- 95:50:56
      5780000 -- [-1832.668] (-2148.989) (-2037.799) (-1944.644) * (-1943.400) [-1840.476] (-2063.366) (-2179.585) (...0 remote chains...) -- 95:49:10
      5790000 -- [-1825.264] (-2273.008) (-2030.426) (-1970.962) * (-1918.289) [-1837.075] (-2045.772) (-2168.277) (...0 remote chains...) -- 95:47:24
      5800000 -- [-1843.307] (-2166.114) (-2026.285) (-1935.566) * (-1939.971) [-1853.692] (-2086.260) (-2168.155) (...0 remote chains...) -- 95:45:39
      5810000 -- [-1827.607] (-2127.681) (-2093.035) (-1919.626) * (-1975.734) [-1839.119] (-2040.852) (-2263.054) (...0 remote chains...) -- 95:43:55
      5820000 -- [-1827.757] (-2197.565) (-1995.527) (-1929.485) * (-1945.790) [-1826.259] (-1995.924) (-2182.666) (...0 remote chains...) -- 95:42:42
      5830000 -- [-1826.157] (-2121.949) (-2045.367) (-1929.040) * (-1946.411) [-1837.435] (-2047.092) (-2090.770) (...0 remote chains...) -- 95:40:26
      5840000 -- [-1816.563] (-2143.398) (-2046.510) (-1990.656) * (-1945.218) [-1844.598] (-2020.521) (-2198.414) (...0 remote chains...) -- 95:39:13
      5850000 -- [-1829.386] (-2197.951) (-2057.535) (-1901.983) * (-1951.222) [-1849.603] (-2113.830) (-2183.790) (...0 remote chains...) -- 95:37:30
      5860000 -- [-1843.249] (-2112.879) (-2057.482) (-1925.529) * (-1946.851) [-1818.043] (-2033.375) (-2220.687) (...0 remote chains...) -- 95:35:46
      5870000 -- [-1831.136] (-2182.472) (-2031.258) (-1928.354) * (-1920.794) [-1852.671] (-2026.912) (-2178.314) (...0 remote chains...) -- 95:33:01
      5880000 -- [-1839.384] (-2190.350) (-2150.401) (-1913.821) * (-1947.062) [-1835.659] (-2092.957) (-2223.575) (...0 remote chains...) -- 95:30:47
      5890000 -- [-1838.582] (-2109.988) (-2094.225) (-1958.485) * (-1941.103) [-1859.963] (-2111.768) (-2178.949) (...0 remote chains...) -- 95:28:33
      5900000 -- [-1827.566] (-2054.689) (-2112.156) (-1918.358) * (-1939.083) [-1821.358] (-2027.484) (-2177.043) (...0 remote chains...) -- 95:25:49
      5910000 -- [-1829.295] (-2071.989) (-2087.047) (-1982.475) * (-1918.111) [-1822.487] (-2054.933) (-2167.272) (...0 remote chains...) -- 95:23:05
      5920000 -- [-1845.970] (-2032.046) (-2212.857) (-1920.820) * (-1919.956) [-1832.629] (-2063.834) (-2136.485) (...0 remote chains...) -- 95:20:22
      5930000 -- [-1825.274] (-2024.553) (-2154.589) (-1920.465) * (-1932.246) [-1837.251] (-2012.312) (-2131.582) (...0 remote chains...) -- 95:17:39
      5940000 -- [-1827.831] (-2017.152) (-2177.515) (-1938.509) * (-1954.692) [-1846.179] (-1996.566) (-2230.701) (...0 remote chains...) -- 95:14:56
      5950000 -- [-1845.433] (-2038.099) (-2099.089) (-1938.683) * (-1940.859) [-1832.201] (-2021.477) (-2196.387) (...0 remote chains...) -- 95:12:46
      5960000 -- [-1848.449] (-2090.119) (-2197.936) (-1939.866) * (-1935.563) [-1835.903] (-2081.288) (-2102.055) (...0 remote chains...) -- 95:10:04
      5970000 -- [-1852.623] (-2073.432) (-2147.798) (-1933.646) * (-1946.074) [-1837.152] (-2082.890) (-2157.587) (...0 remote chains...) -- 95:07:23
      5980000 -- [-1833.494] (-2065.985) (-2156.048) (-1945.196) * (-1930.679) [-1846.440] (-2056.005) (-2255.204) (...0 remote chains...) -- 95:05:14
      5990000 -- [-1819.749] (-2024.770) (-2142.790) (-1933.188) * (-1932.753) [-1855.864] (-2026.512) (-2197.091) (...0 remote chains...) -- 95:02:34
      6000000 -- [-1832.822] (-2023.522) (-2135.284) (-1915.830) * (-1937.331) [-1838.480] (-2056.364) (-2139.012) (...0 remote chains...) -- 94:59:54

      Average standard deviation of split frequencies: 0.075563

      6010000 -- [-1841.009] (-2050.014) (-2147.485) (-1927.522) * (-1970.167) [-1831.436] (-2038.733) (-2146.667) (...0 remote chains...) -- 94:57:15
      6020000 -- [-1863.399] (-2064.522) (-2166.376) (-1928.650) * (-1927.730) [-1830.785] (-2072.169) (-2160.347) (...0 remote chains...) -- 94:54:37
      6030000 -- [-1846.592] (-2046.724) (-2164.410) (-1958.065) * (-1945.046) [-1822.347] (-2102.888) (-2168.568) (...0 remote chains...) -- 94:52:29
      6040000 -- [-1843.343] (-2036.729) (-2118.033) (-1960.601) * (-1966.953) [-1855.379] (-2035.947) (-2079.324) (...0 remote chains...) -- 94:49:51
      6050000 -- [-1838.149] (-2064.000) (-2145.871) (-1961.845) * (-1963.552) [-1850.107] (-2089.432) (-2166.192) (...0 remote chains...) -- 94:47:14
      6060000 -- [-1841.994] (-2042.573) (-2143.229) (-1940.353) * (-1955.993) [-1837.759] (-1997.493) (-2118.163) (...0 remote chains...) -- 94:45:08
      6070000 -- [-1839.605] (-2095.338) (-2222.305) (-1912.794) * (-1944.367) [-1842.274] (-2037.638) (-2161.784) (...0 remote chains...) -- 94:44:03
      6080000 -- [-1837.340] (-2040.169) (-2126.493) (-1943.833) * (-1928.763) [-1848.285] (-1998.100) (-2141.846) (...0 remote chains...) -- 94:41:27
      6090000 -- [-1845.440] (-2144.491) (-2205.568) (-1958.927) * (-1933.164) [-1860.841] (-2083.122) (-2130.473) (...0 remote chains...) -- 94:38:51
      6100000 -- [-1839.660] (-2194.147) (-2028.533) (-1915.124) * (-1955.758) [-1838.162] (-2072.832) (-2123.359) (...0 remote chains...) -- 94:36:46
      6110000 -- [-1831.930] (-2147.824) (-2088.979) (-1970.032) * (-1904.410) [-1836.599] (-2069.705) (-2133.701) (...0 remote chains...) -- 94:34:12
      6120000 -- [-1828.394] (-2184.237) (-2056.499) (-1979.032) * (-1946.435) [-1843.416] (-2090.367) (-2173.969) (...0 remote chains...) -- 94:32:08
      6130000 -- [-1828.807] (-2211.764) (-2078.088) (-1943.580) * (-1919.921) [-1848.105] (-2164.594) (-2036.545) (...0 remote chains...) -- 94:29:34
      6140000 -- [-1850.509] (-2220.405) (-2102.461) (-1984.932) * (-1913.291) [-1834.469] (-2167.274) (-2019.801) (...0 remote chains...) -- 94:27:01
      6150000 -- [-1843.415] (-2133.867) (-2073.110) (-1943.317) * (-1939.733) [-1828.268] (-2146.275) (-2051.979) (...0 remote chains...) -- 94:24:58
      6160000 -- [-1829.685] (-2160.061) (-2101.657) (-1904.808) * (-1980.803) [-1823.295] (-2105.928) (-2019.854) (...0 remote chains...) -- 94:22:25
      6170000 -- [-1837.940] (-2073.443) (-2038.856) (-1960.977) * (-1945.738) [-1828.970] (-2201.736) (-2000.955) (...0 remote chains...) -- 94:19:53
      6180000 -- [-1830.260] (-2140.703) (-2088.134) (-1936.621) * (-1938.732) [-1846.113] (-2184.936) (-2054.999) (...0 remote chains...) -- 94:17:22
      6190000 -- [-1825.036] (-2112.105) (-2085.604) (-1922.247) * (-1942.892) [-1836.574] (-2217.374) (-2041.082) (...0 remote chains...) -- 94:14:51
      6200000 -- [-1836.918] (-2168.431) (-2016.418) (-1926.603) * (-1914.374) [-1832.699] (-2141.675) (-2064.750) (...0 remote chains...) -- 94:12:50
      6210000 -- [-1825.548] (-2241.805) (-2061.149) (-1972.697) * (-1959.254) [-1836.610] (-2217.732) (-2039.836) (...0 remote chains...) -- 94:10:49
      6220000 -- [-1851.981] (-2201.886) (-1999.831) (-1945.395) * (-1958.978) [-1833.024] (-2177.162) (-2013.557) (...0 remote chains...) -- 94:08:19
      6230000 -- [-1836.355] (-2202.095) (-2069.081) (-1908.026) * (-1970.145) [-1833.330] (-2153.005) (-2012.377) (...0 remote chains...) -- 94:05:50
      6240000 -- [-1829.853] (-2225.802) (-2023.173) (-1964.888) * (-1942.004) [-1845.205] (-2256.884) (-2045.650) (...0 remote chains...) -- 94:03:50
      6250000 -- [-1840.473] (-2134.421) (-2030.214) (-1939.026) * (-1907.667) [-1847.864] (-2096.793) (-2032.889) (...0 remote chains...) -- 94:01:22
      6260000 -- [-1841.164] (-2163.481) (-2006.082) (-1959.272) * (-1946.625) [-1836.605] (-2159.660) (-2101.977) (...0 remote chains...) -- 93:59:23
      6270000 -- [-1839.327] (-2161.397) (-2025.935) (-1956.976) * (-1948.954) [-1820.549] (-2195.098) (-2078.089) (...0 remote chains...) -- 93:56:55
      6280000 -- [-1825.690] (-2212.512) (-2053.738) (-1950.149) * (-1966.999) [-1845.195] (-2180.556) (-2064.085) (...0 remote chains...) -- 93:54:28
      6290000 -- [-1820.143] (-2234.539) (-2086.282) (-1944.403) * (-1949.934) [-1838.273] (-2151.619) (-2024.914) (...0 remote chains...) -- 93:52:01
      6300000 -- [-1813.690] (-2218.649) (-2034.519) (-1906.095) * (-1968.483) [-1833.232] (-2159.326) (-2027.431) (...0 remote chains...) -- 93:50:03
      6310000 -- [-1855.842] (-2133.442) (-2097.499) (-1930.052) * (-1929.354) [-1836.925] (-2179.239) (-2065.515) (...0 remote chains...) -- 93:48:06
      6320000 -- [-1828.073] (-2124.840) (-2274.930) (-1928.784) * (-1923.261) [-1834.983] (-2141.039) (-1995.896) (...0 remote chains...) -- 93:45:41
      6330000 -- [-1816.224] (-2042.636) (-2195.881) (-1939.076) * (-1950.703) [-1831.748] (-2157.616) (-2060.811) (...0 remote chains...) -- 93:43:15
      6340000 -- [-1840.634] (-2030.576) (-2162.297) (-1934.873) * (-1911.741) [-1843.657] (-2151.573) (-2039.716) (...0 remote chains...) -- 93:40:21
      6350000 -- [-1835.264] (-2051.911) (-2079.911) (-1961.286) * (-1948.926) [-1831.423] (-2156.616) (-2022.190) (...0 remote chains...) -- 93:37:28
      6360000 -- [-1825.030] (-2036.696) (-2186.920) (-1944.496) * (-1925.536) [-1833.399] (-2158.873) (-2065.793) (...0 remote chains...) -- 93:35:33
      6370000 -- [-1829.607] (-2020.100) (-2118.759) (-1943.768) * (-1946.023) [-1826.289] (-2181.934) (-2011.090) (...0 remote chains...) -- 93:33:09
      6380000 -- [-1836.175] (-2019.454) (-2136.786) (-1949.426) * (-1932.158) [-1837.106] (-2061.200) (-2209.489) (...0 remote chains...) -- 93:30:46
      6390000 -- [-1843.597] (-2000.214) (-2201.501) (-1943.178) * (-1917.941) [-1828.261] (-2021.447) (-2134.370) (...0 remote chains...) -- 93:28:23
      6400000 -- [-1821.489] (-2040.479) (-2103.398) (-1946.877) * (-1941.043) [-1844.976] (-2043.583) (-2151.335) (...0 remote chains...) -- 93:26:00
      6410000 -- [-1828.047] (-2050.238) (-2182.192) (-1945.676) * (-1919.752) [-1835.262] (-2048.823) (-2234.991) (...0 remote chains...) -- 93:24:07
      6420000 -- [-1845.680] (-2055.038) (-2202.674) (-1959.909) * (-1958.515) [-1837.576] (-2017.074) (-2178.670) (...0 remote chains...) -- 93:21:45
      6430000 -- [-1816.075] (-2032.609) (-2192.911) (-1941.267) * (-1950.114) [-1838.525] (-2021.431) (-2153.379) (...0 remote chains...) -- 93:19:24
      6440000 -- [-1824.771] (-1994.501) (-2281.021) (-1956.587) * (-1937.034) [-1825.419] (-2043.807) (-2173.089) (...0 remote chains...) -- 93:17:03
      6450000 -- [-1831.720] (-2053.736) (-2186.115) (-1960.640) * (-1971.882) [-1840.409] (-2038.614) (-2146.412) (...0 remote chains...) -- 93:14:43
      6460000 -- [-1845.122] (-2008.746) (-2190.612) (-1933.777) * (-1939.257) [-1825.609] (-2102.317) (-2181.978) (...0 remote chains...) -- 93:11:54
      6470000 -- [-1835.778] (-2002.303) (-2214.546) (-1935.424) * (-1958.424) [-1846.238] (-2035.449) (-2205.573) (...0 remote chains...) -- 93:09:06
      6480000 -- [-1828.306] (-2055.666) (-2101.129) (-1976.895) * (-1935.318) [-1825.713] (-1998.620) (-2182.273) (...0 remote chains...) -- 93:06:47
      6490000 -- [-1817.140] (-2025.246) (-2186.542) (-1926.018) * (-1970.138) [-1849.322] (-2080.205) (-2201.656) (...0 remote chains...) -- 93:04:28
      6500000 -- [-1823.389] (-2086.083) (-2124.121) (-1952.732) * (-1911.509) [-1832.901] (-2071.240) (-2122.128) (...0 remote chains...) -- 93:02:09

      Average standard deviation of split frequencies: 0.090431

      6510000 -- [-1813.323] (-2048.556) (-2139.590) (-1934.817) * (-1971.752) [-1846.135] (-2049.562) (-2136.633) (...0 remote chains...) -- 92:59:51
      6520000 -- [-1835.139] (-2065.808) (-2127.842) (-1952.106) * (-1941.308) [-1840.857] (-2104.816) (-2111.021) (...0 remote chains...) -- 92:57:34
      6530000 -- [-1828.665] (-2058.843) (-2177.034) (-1911.891) * (-1956.745) [-1840.191] (-2108.221) (-2186.682) (...0 remote chains...) -- 92:55:16
      6540000 -- [-1822.324] (-2046.827) (-2186.832) (-1957.612) * (-1947.148) [-1831.551] (-2090.252) (-2109.224) (...0 remote chains...) -- 92:52:59
      6550000 -- [-1816.739] (-2055.119) (-2119.559) (-1985.845) * (-1929.521) [-1825.862] (-2062.067) (-2183.430) (...0 remote chains...) -- 92:51:11
      6560000 -- [-1838.277] (-2155.052) (-2054.842) (-1906.972) * (-1918.421) [-1854.017] (-2011.170) (-2217.116) (...0 remote chains...) -- 92:48:54
      6570000 -- [-1836.800] (-2180.897) (-1998.829) (-1966.929) * (-1925.289) [-1823.607] (-2014.234) (-2179.171) (...0 remote chains...) -- 92:47:06
      6580000 -- [-1831.409] (-2178.315) (-2083.137) (-1953.459) * (-1933.503) [-1833.668] (-1992.992) (-2175.674) (...0 remote chains...) -- 92:44:51
      6590000 -- [-1836.351] (-2216.597) (-2051.426) (-1950.935) * (-1939.453) [-1854.970] (-2018.463) (-2186.372) (...0 remote chains...) -- 92:42:36
      6600000 -- [-1844.395] (-2144.799) (-2064.269) (-1933.981) * (-1988.057) [-1841.571] (-2028.329) (-2227.435) (...0 remote chains...) -- 92:40:21
      6610000 -- [-1825.100] (-2222.457) (-2024.539) (-1984.625) * (-1914.641) [-1837.705] (-2039.212) (-2133.170) (...0 remote chains...) -- 92:38:06
      6620000 -- [-1814.136] (-2227.968) (-2039.026) (-1959.848) * (-1952.855) [-1835.452] (-2061.258) (-2176.262) (...0 remote chains...) -- 92:35:52
      6630000 -- [-1825.875] (-2168.223) (-2069.487) (-1914.028) * (-1947.653) [-1827.862] (-2034.507) (-2115.311) (...0 remote chains...) -- 92:33:38
      6640000 -- [-1828.745] (-2148.162) (-2037.220) (-1934.675) * (-1958.433) [-1851.622] (-2083.600) (-2122.074) (...0 remote chains...) -- 92:31:53
      6650000 -- [-1851.997] (-2158.846) (-2038.236) (-1921.864) * (-1977.176) [-1848.053] (-2050.016) (-2193.693) (...0 remote chains...) -- 92:29:40
      6660000 -- [-1831.082] (-2123.247) (-2025.211) (-1946.704) * (-1961.203) [-1848.382] (-2063.741) (-2229.263) (...0 remote chains...) -- 92:27:54
      6670000 -- [-1825.947] (-2162.634) (-2095.789) (-1949.022) * (-1913.258) [-1820.040] (-2026.650) (-2201.935) (...0 remote chains...) -- 92:26:10
      6680000 -- [-1834.664] (-2104.824) (-2015.130) (-1939.115) * (-1932.909) [-1834.713] (-2036.518) (-2157.620) (...0 remote chains...) -- 92:23:57
      6690000 -- [-1841.498] (-2197.909) (-2070.579) (-1973.439) * (-1923.322) [-1837.669] (-2063.108) (-2207.542) (...0 remote chains...) -- 92:21:18
      6700000 -- [-1845.765] (-2169.553) (-2100.401) (-1949.114) * (-1959.371) [-1847.494] (-2090.638) (-2111.730) (...0 remote chains...) -- 92:19:34
      6710000 -- [-1840.463] (-2187.077) (-2048.113) (-1940.634) * (-1955.050) [-1846.482] (-2029.225) (-2226.759) (...0 remote chains...) -- 92:17:23
      6720000 -- [-1810.315] (-2166.119) (-2078.336) (-1932.208) * (-1937.513) [-1827.324] (-2013.736) (-2212.700) (...0 remote chains...) -- 92:15:13
      6730000 -- [-1816.487] (-2187.600) (-2040.215) (-1939.798) * (-1956.375) [-1842.809] (-2059.797) (-2161.921) (...0 remote chains...) -- 92:13:30
      6740000 -- [-1832.479] (-2148.491) (-2091.727) (-1937.568) * (-1956.700) [-1839.807] (-2050.404) (-2183.063) (...0 remote chains...) -- 92:11:20
      6750000 -- [-1841.441] (-2126.061) (-2085.288) (-1959.064) * (-1977.071) [-1840.814] (-2083.072) (-2190.378) (...0 remote chains...) -- 92:09:10
      6760000 -- [-1820.842] (-2184.127) (-2121.374) (-1946.083) * (-1923.556) [-1841.623] (-2051.104) (-2128.926) (...0 remote chains...) -- 92:07:01
      6770000 -- [-1844.128] (-2130.601) (-2068.909) (-1973.415) * (-1968.518) [-1844.680] (-2041.654) (-2130.588) (...0 remote chains...) -- 92:04:52
      6780000 -- [-1848.877] (-2182.428) (-2081.492) (-1937.049) * (-1971.307) [-1817.156] (-1996.551) (-2166.329) (...0 remote chains...) -- 92:03:10
      6790000 -- [-1839.489] (-2157.517) (-2049.296) (-1921.162) * (-1895.620) [-1841.458] (-2008.870) (-2289.499) (...0 remote chains...) -- 92:01:02
      6800000 -- [-1840.882] (-2168.504) (-2073.536) (-1941.735) * (-1929.115) [-1827.383] (-2012.027) (-2173.022) (...0 remote chains...) -- 91:58:54
      6810000 -- [-1833.944] (-2221.745) (-2017.069) (-1933.152) * (-1950.679) [-1828.817] (-2081.035) (-2178.886) (...0 remote chains...) -- 91:57:13
      6820000 -- [-1850.387] (-2190.700) (-2043.659) (-1940.496) * (-1943.005) [-1828.523] (-2035.950) (-2121.101) (...0 remote chains...) -- 91:55:32
      6830000 -- [-1839.320] (-2174.198) (-2041.785) (-1933.060) * (-1941.408) [-1834.333] (-2050.643) (-2226.802) (...0 remote chains...) -- 91:53:52
      6840000 -- [-1838.076] (-2123.360) (-2047.938) (-1949.902) * (-1975.885) [-1859.484] (-2096.884) (-2116.497) (...0 remote chains...) -- 91:51:45
      6850000 -- [-1841.273] (-2152.790) (-1997.171) (-1933.244) * (-1941.727) [-1834.174] (-2072.600) (-2157.763) (...0 remote chains...) -- 91:50:05
      6860000 -- [-1839.070] (-2201.289) (-2049.109) (-1940.856) * (-1931.531) [-1842.628] (-2018.612) (-2116.264) (...0 remote chains...) -- 91:47:59
      6870000 -- [-1850.528] (-2229.380) (-2075.067) (-1962.337) * (-1954.068) [-1842.046] (-2072.018) (-2136.866) (...0 remote chains...) -- 91:45:53
      6880000 -- [-1826.408] (-2117.188) (-2048.287) (-1944.190) * (-1950.275) [-1823.315] (-2098.568) (-2130.240) (...0 remote chains...) -- 91:44:14
      6890000 -- [-1819.690] (-2207.569) (-2068.431) (-1955.430) * (-1949.238) [-1842.921] (-2166.587) (-2118.529) (...0 remote chains...) -- 91:42:09
      6900000 -- [-1838.827] (-2180.209) (-2069.345) (-1940.096) * (-1976.326) [-1827.635] (-2143.791) (-2026.153) (...0 remote chains...) -- 91:40:04
      6910000 -- [-1834.215] (-2180.719) (-2084.565) (-1952.444) * (-1966.169) [-1837.129] (-2198.254) (-2077.964) (...0 remote chains...) -- 91:38:26
      6920000 -- [-1825.775] (-2191.354) (-2140.976) (-1947.401) * (-1913.620) [-1832.491] (-2133.245) (-2028.704) (...0 remote chains...) -- 91:36:22
      6930000 -- [-1839.530] (-2264.092) (-2082.177) (-1950.667) * (-1979.144) [-1822.027] (-2109.451) (-2057.518) (...0 remote chains...) -- 91:34:18
      6940000 -- [-1847.934] (-2140.575) (-2037.419) (-1914.016) * (-1936.987) [-1848.117] (-2200.404) (-2032.080) (...0 remote chains...) -- 91:32:14
      6950000 -- [-1849.246] (-2114.286) (-2013.354) (-1937.469) * (-1941.648) [-1819.262] (-2168.541) (-2032.290) (...0 remote chains...) -- 91:30:37
      6960000 -- [-1846.727] (-2123.611) (-2009.709) (-1973.797) * (-1916.609) [-1830.867] (-2239.633) (-2043.354) (...0 remote chains...) -- 91:29:00
      6970000 -- [-1847.050] (-2235.397) (-2074.398) (-1936.312) * (-1952.870) [-1822.844] (-2157.846) (-2099.618) (...0 remote chains...) -- 91:26:57
      6980000 -- [-1828.340] (-2051.595) (-2189.675) (-1932.999) * (-1929.757) [-1854.324] (-2095.734) (-2102.845) (...0 remote chains...) -- 91:25:21
      6990000 -- [-1834.643] (-2061.501) (-2185.942) (-1926.027) * (-1923.598) [-1862.189] (-2184.516) (-2104.939) (...0 remote chains...) -- 91:23:45
      7000000 -- [-1839.167] (-2065.726) (-2124.281) (-1926.388) * (-1958.103) [-1850.237] (-2140.110) (-2079.601) (...0 remote chains...) -- 91:21:43

      Average standard deviation of split frequencies: 0.083208

      7010000 -- [-1848.442] (-2128.628) (-2099.258) (-1946.158) * (-1919.345) [-1833.438] (-2148.813) (-2053.019) (...0 remote chains...) -- 91:19:41
      7020000 -- [-1832.201] (-2094.479) (-2221.538) (-1949.133) * (-1927.433) [-1828.798] (-2174.306) (-2043.780) (...0 remote chains...) -- 91:18:06
      7030000 -- [-1839.371] (-2103.310) (-2168.859) (-1953.100) * (-1924.236) [-1819.672] (-2193.622) (-2045.739) (...0 remote chains...) -- 91:16:05
      7040000 -- [-1863.283] (-2025.294) (-2174.837) (-1950.070) * (-1943.238) [-1854.058] (-2253.346) (-2089.173) (...0 remote chains...) -- 91:14:04
      7050000 -- [-1847.587] (-1981.358) (-2195.976) (-1923.736) * (-1917.520) [-1844.694] (-2129.392) (-2072.896) (...0 remote chains...) -- 91:12:03
      7060000 -- [-1848.516] (-2021.754) (-2210.735) (-1957.187) * (-1954.868) [-1828.190] (-2251.907) (-2031.863) (...0 remote chains...) -- 91:10:29
      7070000 -- [-1831.416] (-2095.621) (-2208.061) (-1932.837) * (-1932.027) [-1827.168] (-2247.035) (-2052.703) (...0 remote chains...) -- 91:08:55
      7080000 -- [-1834.153] (-2051.564) (-2286.231) (-1931.507) * (-1966.078) [-1821.550] (-2221.498) (-2063.655) (...0 remote chains...) -- 91:07:21
      7090000 -- [-1834.903] (-2032.379) (-2225.648) (-1950.410) * (-1948.285) [-1825.503] (-2161.091) (-2061.951) (...0 remote chains...) -- 91:06:13
      7100000 -- [-1852.336] (-2085.944) (-2123.674) (-1943.432) * (-1930.971) [-1835.691] (-2166.057) (-2070.704) (...0 remote chains...) -- 91:06:23
      7110000 -- [-1830.254] (-2068.914) (-2022.661) (-1921.864) * (-1935.447) [-1829.233] (-2160.463) (-2055.505) (...0 remote chains...) -- 91:06:07
      7120000 -- [-1841.778] (-2153.139) (-2042.857) (-1891.797) * (-1929.535) [-1830.102] (-2180.254) (-2019.705) (...0 remote chains...) -- 91:05:51
      7130000 -- [-1825.836] (-2206.223) (-2086.204) (-1939.866) * (-1931.216) [-1839.572] (-2149.804) (-2104.085) (...0 remote chains...) -- 91:06:26
      7140000 -- [-1837.702] (-2183.279) (-2036.930) (-1933.838) * (-1955.578) [-1833.389] (-2179.107) (-2115.069) (...0 remote chains...) -- 91:05:18
      7150000 -- [-1835.447] (-2152.272) (-2006.251) (-1906.114) * (-1933.225) [-1851.748] (-2186.746) (-2030.254) (...0 remote chains...) -- 91:04:36
      7160000 -- [-1860.669] (-2088.142) (-2056.275) (-1925.168) * (-1897.071) [-1837.627] (-2078.081) (-2048.539) (...0 remote chains...) -- 91:03:55
      7170000 -- [-1853.667] (-2160.096) (-2107.052) (-1942.434) * (-1908.696) [-1851.139] (-2184.779) (-2063.733) (...0 remote chains...) -- 91:02:48
      7180000 -- [-1849.523] (-2172.932) (-2051.235) (-1918.989) * (-1925.590) [-1831.375] (-2131.222) (-2083.248) (...0 remote chains...) -- 91:01:41
      7190000 -- [-1817.551] (-2090.323) (-2083.279) (-1951.233) * (-1947.392) [-1840.512] (-2236.421) (-2086.481) (...0 remote chains...) -- 91:00:34
      7200000 -- [-1842.534] (-2071.585) (-2125.623) (-1923.203) * (-1951.034) [-1843.893] (-2115.168) (-2096.339) (...0 remote chains...) -- 90:59:52
      7210000 -- [-1822.283] (-1999.983) (-2164.681) (-1934.781) * (-1911.731) [-1846.433] (-2175.220) (-2108.011) (...0 remote chains...) -- 90:59:11
      7220000 -- [-1834.950] (-2062.617) (-2199.590) (-1955.171) * (-1940.928) [-1844.692] (-2139.535) (-1995.206) (...0 remote chains...) -- 90:58:30
      7230000 -- [-1832.993] (-2060.866) (-2118.709) (-1919.723) * (-1961.663) [-1854.370] (-2156.662) (-2061.306) (...0 remote chains...) -- 90:57:23
      7240000 -- [-1834.083] (-2002.809) (-2163.476) (-1900.014) * (-1927.850) [-1858.936] (-2220.219) (-2078.883) (...0 remote chains...) -- 90:56:42
      7250000 -- [-1836.861] (-2049.102) (-2186.791) (-1911.840) * (-1942.018) [-1841.079] (-2140.741) (-2057.862) (...0 remote chains...) -- 90:56:01
      7260000 -- [-1821.190] (-2228.610) (-2079.110) (-1956.872) * (-1955.527) [-1838.081] (-2155.616) (-2101.861) (...0 remote chains...) -- 90:54:55
      7270000 -- [-1838.094] (-2141.135) (-2085.467) (-1963.285) * (-1930.662) [-1822.946] (-2136.392) (-2047.092) (...0 remote chains...) -- 90:53:49
      7280000 -- [-1852.373] (-2123.288) (-2058.323) (-1936.947) * (-1905.606) [-1817.352] (-2193.457) (-2033.310) (...0 remote chains...) -- 90:52:44
      7290000 -- [-1820.542] (-2132.562) (-2044.312) (-1965.438) * (-1925.447) [-1826.368] (-2156.251) (-2050.406) (...0 remote chains...) -- 90:51:38
      7300000 -- [-1842.929] (-2165.010) (-2064.836) (-1922.979) * (-1949.662) [-1827.663] (-2130.469) (-2081.821) (...0 remote chains...) -- 90:50:07
      7310000 -- [-1849.009] (-2168.585) (-2087.776) (-1948.242) * (-1917.604) [-1819.711] (-2123.398) (-2062.822) (...0 remote chains...) -- 90:49:02
      7320000 -- [-1839.705] (-2143.485) (-2030.209) (-1934.974) * (-1898.988) [-1829.953] (-2139.988) (-2072.584) (...0 remote chains...) -- 90:48:22
      7330000 -- [-1829.448] (-2159.748) (-2058.594) (-1930.536) * (-1942.876) [-1841.979] (-2244.029) (-2027.151) (...0 remote chains...) -- 90:47:42
      7340000 -- [-1841.166] (-2239.743) (-2017.215) (-1913.708) * (-1937.097) [-1846.623] (-2185.149) (-2076.821) (...0 remote chains...) -- 90:46:37
      7350000 -- [-1830.038] (-2156.959) (-2008.978) (-1951.003) * (-1949.282) [-1832.794] (-2086.572) (-2015.754) (...0 remote chains...) -- 90:45:57
      7360000 -- [-1840.097] (-2184.441) (-2055.420) (-1960.427) * (-1943.809) [-1837.213] (-2160.501) (-1997.737) (...0 remote chains...) -- 90:46:06
      7370000 -- [-1817.273] (-2192.984) (-1985.676) (-1945.580) * (-1926.134) [-1812.000] (-2138.940) (-2013.566) (...0 remote chains...) -- 90:47:55
      7380000 -- [-1834.805] (-2223.536) (-1981.001) (-1893.100) * (-1967.839) [-1829.126] (-2158.573) (-2040.629) (...0 remote chains...) -- 90:46:50
      7390000 -- [-1826.339] (-2170.305) (-2076.252) (-1967.299) * (-1934.355) [-1834.590] (-2102.764) (-2027.060) (...0 remote chains...) -- 90:45:45
      7400000 -- [-1821.496] (-2105.686) (-2089.284) (-1947.353) * (-1954.920) [-1835.097] (-2134.283) (-2044.795) (...0 remote chains...) -- 90:45:05
      7410000 -- [-1819.403] (-2226.523) (-2062.577) (-1932.082) * (-1951.685) [-1841.721] (-2116.275) (-2046.179) (...0 remote chains...) -- 90:43:36
      7420000 -- [-1825.259] (-2223.683) (-2090.866) (-1945.498) * (-1964.376) [-1850.584] (-2118.719) (-2016.612) (...0 remote chains...) -- 90:42:32
      7430000 -- [-1841.208] (-2172.022) (-2078.627) (-1964.354) * (-1939.482) [-1831.550] (-2153.151) (-2013.999) (...0 remote chains...) -- 90:42:17
      7440000 -- [-1823.807] (-2219.313) (-2011.553) (-1923.064) * (-1925.916) [-1831.589] (-2136.047) (-2071.840) (...0 remote chains...) -- 90:41:37
      7450000 -- [-1822.159] (-2202.185) (-2037.352) (-1978.277) * (-1938.239) [-1828.636] (-2165.053) (-2082.938) (...0 remote chains...) -- 90:40:33
      7460000 -- [-1829.178] (-2221.394) (-2078.652) (-1951.234) * (-1947.300) [-1831.881] (-2153.261) (-2092.896) (...0 remote chains...) -- 90:39:54
      7470000 -- [-1842.663] (-2153.529) (-2055.482) (-1948.447) * (-1943.152) [-1845.474] (-2215.444) (-2040.914) (...0 remote chains...) -- 90:38:50
      7480000 -- [-1851.301] (-2244.371) (-1997.622) (-1946.009) * (-1921.358) [-1851.286] (-2197.332) (-2006.308) (...0 remote chains...) -- 90:37:46
      7490000 -- [-1843.150] (-2169.820) (-2102.518) (-1931.779) * (-1895.004) [-1811.133] (-2102.374) (-2002.639) (...0 remote chains...) -- 90:36:43
      7500000 -- [-1833.455] (-2148.932) (-2032.407) (-1941.909) * (-1951.185) [-1825.026] (-2135.081) (-2054.411) (...0 remote chains...) -- 90:35:39

      Average standard deviation of split frequencies: 0.078895

      7510000 -- [-1841.839] (-2145.136) (-2019.500) (-1962.954) * (-1960.710) [-1835.615] (-2219.246) (-2102.900) (...0 remote chains...) -- 90:34:36
      7520000 -- [-1838.882] (-2145.608) (-2076.453) (-1947.201) * (-1964.634) [-1834.047] (-2146.135) (-2022.605) (...0 remote chains...) -- 90:33:33
      7530000 -- [-1836.114] (-2129.063) (-2037.938) (-1953.635) * (-1927.421) [-1841.729] (-2128.911) (-2020.664) (...0 remote chains...) -- 90:32:54
      7540000 -- [-1851.205] (-2253.419) (-2096.642) (-1973.841) * (-1931.428) [-1827.946] (-2179.385) (-2061.935) (...0 remote chains...) -- 90:32:39
      7550000 -- [-1830.178] (-2169.637) (-2017.693) (-1901.589) * (-1945.794) [-1846.418] (-2099.891) (-2051.026) (...0 remote chains...) -- 90:31:12
      7560000 -- [-1841.812] (-2203.735) (-2085.557) (-1956.351) * (-1943.392) [-1842.815] (-2129.667) (-2040.575) (...0 remote chains...) -- 90:32:34
      7570000 -- [-1847.969] (-2205.273) (-2049.639) (-1907.742) * (-1918.850) [-1825.258] (-2226.191) (-2051.421) (...0 remote chains...) -- 90:31:07
      7580000 -- [-1839.697] (-2191.781) (-2030.189) (-1945.316) * (-1924.922) [-1839.379] (-2160.722) (-2055.946) (...0 remote chains...) -- 90:29:40
      7590000 -- [-1847.448] (-2240.810) (-2043.160) (-1937.450) * (-1985.077) [-1830.681] (-2157.137) (-2040.571) (...0 remote chains...) -- 90:28:14
      7600000 -- [-1831.977] (-2203.750) (-2082.803) (-1981.378) * (-1920.608) [-1831.856] (-2144.998) (-2098.534) (...0 remote chains...) -- 90:26:24
      7610000 -- [-1851.117] (-2221.556) (-2048.778) (-1972.395) * (-1954.798) [-1839.683] (-2126.690) (-2012.651) (...0 remote chains...) -- 90:24:57
      7620000 -- [-1829.708] (-2176.053) (-2034.497) (-1948.754) * (-1963.480) [-1845.193] (-2198.452) (-1999.787) (...0 remote chains...) -- 90:23:31
      7630000 -- [-1850.823] (-2057.311) (-2029.935) (-1947.087) * (-1933.793) [-1822.622] (-2132.486) (-2071.897) (...0 remote chains...) -- 90:21:42
      7640000 -- [-1838.587] (-2005.998) (-2213.068) (-1914.109) * (-1939.306) [-1847.041] (-2105.012) (-2059.493) (...0 remote chains...) -- 90:19:52
      7650000 -- [-1849.259] (-2078.678) (-2152.271) (-1952.012) * (-1912.103) [-1846.997] (-2178.565) (-2088.785) (...0 remote chains...) -- 90:18:03
      7660000 -- [-1829.979] (-1974.399) (-2174.166) (-1923.059) * (-1898.006) [-1835.530] (-2142.194) (-1999.178) (...0 remote chains...) -- 90:16:38
      7670000 -- [-1837.935] (-2058.479) (-2185.426) (-1951.649) * (-1921.802) [-1832.864] (-2185.512) (-2096.095) (...0 remote chains...) -- 90:14:49
      7680000 -- [-1835.575] (-2084.718) (-2177.660) (-1966.988) * (-1960.495) [-1857.626] (-2145.371) (-2028.867) (...0 remote chains...) -- 90:13:24
      7690000 -- [-1814.805] (-2031.177) (-2087.964) (-1946.313) * (-1969.864) [-1827.497] (-2268.690) (-2096.389) (...0 remote chains...) -- 90:11:36
      7700000 -- [-1819.435] (-1978.073) (-2076.524) (-1950.098) * (-1987.962) [-1835.680] (-2127.437) (-2041.386) (...0 remote chains...) -- 90:10:12
      7710000 -- [-1816.637] (-2006.010) (-2188.800) (-1940.531) * (-1945.190) [-1824.645] (-2191.758) (-2028.983) (...0 remote chains...) -- 90:08:24
      7720000 -- [-1857.750] (-2033.789) (-2157.411) (-1942.648) * (-1941.696) [-1839.397] (-2211.679) (-2056.514) (...0 remote chains...) -- 90:06:37
      7730000 -- [-1839.037] (-2074.548) (-2112.280) (-1940.952) * (-1930.409) [-1829.187] (-2117.878) (-2120.465) (...0 remote chains...) -- 90:04:26
      7740000 -- [-1836.151] (-2045.144) (-2107.923) (-1930.722) * (-1923.599) [-1835.938] (-2137.267) (-2016.535) (...0 remote chains...) -- 90:02:39
      7750000 -- [-1837.272] (-2016.791) (-2126.509) (-1941.057) * (-1968.844) [-1846.066] (-2104.572) (-2056.637) (...0 remote chains...) -- 90:01:15
      7760000 -- [-1853.062] (-2078.505) (-2178.357) (-1940.322) * (-1954.120) [-1858.452] (-2121.140) (-2116.487) (...0 remote chains...) -- 89:59:29
      7770000 -- [-1835.688] (-1994.825) (-2181.265) (-1971.662) * (-1922.852) [-1857.706] (-2040.961) (-2161.448) (...0 remote chains...) -- 89:57:42
      7780000 -- [-1841.918] (-2093.279) (-2219.855) (-1915.796) * (-1949.680) [-1852.111] (-1990.810) (-2186.808) (...0 remote chains...) -- 89:55:56
      7790000 -- [-1829.557] (-2047.417) (-2190.607) (-1917.428) * (-1945.870) [-1827.305] (-2089.919) (-2182.423) (...0 remote chains...) -- 89:54:10
      7800000 -- [-1841.030] (-2009.029) (-2141.486) (-1915.996) * (-1941.317) [-1864.271] (-2057.465) (-2211.869) (...0 remote chains...) -- 89:52:25
      7810000 -- [-1833.878] (-2021.359) (-2167.815) (-1940.479) * (-1947.543) [-1838.490] (-2123.830) (-2174.965) (...0 remote chains...) -- 89:50:16
      7820000 -- [-1837.717] (-2062.494) (-2151.658) (-1968.844) * (-1945.673) [-1822.286] (-2176.146) (-2101.049) (...0 remote chains...) -- 89:48:54
      7830000 -- [-1835.321] (-1973.172) (-2161.504) (-1960.605) * (-1945.867) [-1844.101] (-2075.187) (-2072.885) (...0 remote chains...) -- 89:46:46
      7840000 -- [-1837.312] (-2030.157) (-2142.338) (-1916.651) * (-1946.359) [-1825.081] (-2092.471) (-2015.848) (...0 remote chains...) -- 89:45:24
      7850000 -- [-1830.646] (-2057.842) (-2175.127) (-1961.257) * (-1936.512) [-1824.002] (-2177.245) (-2039.574) (...0 remote chains...) -- 89:43:40
      7860000 -- [-1842.999] (-2066.726) (-2088.262) (-1907.686) * (-1969.622) [-1835.033] (-2180.248) (-2093.138) (...0 remote chains...) -- 89:41:56
      7870000 -- [-1836.806] (-2177.193) (-2052.975) (-1955.136) * (-1909.724) [-1840.844] (-2138.332) (-2042.712) (...0 remote chains...) -- 89:40:12
      7880000 -- [-1840.473] (-2065.478) (-2134.104) (-1978.197) * (-1948.050) [-1848.427] (-2147.759) (-2057.907) (...0 remote chains...) -- 89:38:51
      7890000 -- [-1832.433] (-2031.731) (-2173.469) (-1925.395) * (-1971.119) [-1835.029] (-2204.880) (-2108.667) (...0 remote chains...) -- 89:37:07
      7900000 -- [-1823.209] (-2033.810) (-2166.653) (-1927.589) * (-1922.614) [-1841.149] (-2139.898) (-2076.020) (...0 remote chains...) -- 89:35:24
      7910000 -- [-1839.204] (-2000.804) (-2137.169) (-1968.629) * (-1950.536) [-1813.890] (-2156.376) (-2045.892) (...0 remote chains...) -- 89:33:41
      7920000 -- [-1838.274] (-2049.948) (-2166.854) (-1931.663) * (-1898.400) [-1831.675] (-2089.673) (-2096.395) (...0 remote chains...) -- 89:32:21
      7930000 -- [-1821.767] (-2032.630) (-2206.739) (-1942.684) * (-1939.744) [-1827.094] (-2071.297) (-2041.029) (...0 remote chains...) -- 89:30:38
      7940000 -- [-1834.553] (-2126.051) (-2051.267) (-1919.364) * (-1933.646) [-1838.446] (-2132.207) (-2076.401) (...0 remote chains...) -- 89:28:56
      7950000 -- [-1855.224] (-2043.951) (-2140.635) (-1914.475) * (-1967.747) [-1827.980] (-2145.336) (-2052.785) (...0 remote chains...) -- 89:27:36
      7960000 -- [-1818.371] (-2044.022) (-2153.431) (-1936.036) * (-1955.092) [-1815.568] (-2222.003) (-2038.879) (...0 remote chains...) -- 89:25:54
      7970000 -- [-1837.761] (-2030.115) (-2120.849) (-1934.718) * (-1909.555) [-1828.179] (-2235.553) (-2106.299) (...0 remote chains...) -- 89:24:35
      7980000 -- [-1833.724] (-2016.929) (-2191.633) (-1922.350) * (-1918.152) [-1848.369] (-2205.877) (-2024.356) (...0 remote chains...) -- 89:22:53
      7990000 -- [-1833.452] (-2026.817) (-2228.454) (-1924.651) * (-1942.440) [-1835.814] (-2157.169) (-2048.022) (...0 remote chains...) -- 89:21:12
      8000000 -- [-1856.035] (-2055.441) (-2215.526) (-1919.774) * (-1952.909) [-1846.245] (-2180.343) (-2119.136) (...0 remote chains...) -- 89:19:54

      Average standard deviation of split frequencies: 0.077427

      8010000 -- [-1831.431] (-2032.093) (-2248.545) (-1933.659) * (-1938.026) [-1835.433] (-2183.019) (-2022.745) (...0 remote chains...) -- 89:18:12
      8020000 -- [-1845.729] (-2059.834) (-2073.083) (-1962.553) * (-1954.722) [-1832.532] (-2107.744) (-2057.732) (...0 remote chains...) -- 89:16:32
      8030000 -- [-1826.095] (-2054.347) (-2162.984) (-1915.103) * (-1988.451) [-1833.571] (-2172.970) (-2051.270) (...0 remote chains...) -- 89:14:51
      8040000 -- [-1840.551] (-2006.556) (-2153.178) (-1922.602) * (-1915.241) [-1839.321] (-2247.029) (-2004.497) (...0 remote chains...) -- 89:13:11
      8050000 -- [-1842.089] (-2078.520) (-2140.945) (-1929.443) * (-1922.493) [-1823.060] (-2193.479) (-2036.696) (...0 remote chains...) -- 89:11:30
      8060000 -- [-1837.553] (-2056.504) (-2159.729) (-1948.700) * (-1952.576) [-1815.554] (-2165.899) (-2031.540) (...0 remote chains...) -- 89:10:13
      8070000 -- [-1838.054] (-2095.174) (-2087.926) (-1924.956) * (-1933.578) [-1831.090] (-2127.706) (-2066.458) (...0 remote chains...) -- 89:08:33
      8080000 -- [-1826.334] (-1973.881) (-2146.965) (-1934.346) * (-1945.267) [-1846.720] (-2053.745) (-2115.626) (...0 remote chains...) -- 89:06:54
      8090000 -- [-1816.727] (-2040.000) (-2138.523) (-1924.922) * (-1963.183) [-1838.443] (-2069.265) (-2205.949) (...0 remote chains...) -- 89:05:14
      8100000 -- [-1815.984] (-2052.023) (-2231.369) (-1935.107) * (-1946.027) [-1846.734] (-2054.045) (-2114.641) (...0 remote chains...) -- 89:03:35
      8110000 -- [-1830.996] (-2042.935) (-2145.844) (-1927.783) * (-1980.471) [-1826.728] (-2056.663) (-2212.400) (...0 remote chains...) -- 89:01:56
      8120000 -- [-1836.885] (-2036.397) (-2122.250) (-1941.333) * (-1931.271) [-1843.000] (-2038.699) (-2155.228) (...0 remote chains...) -- 89:00:40
      8130000 -- [-1840.759] (-2019.139) (-2093.995) (-1972.611) * (-1939.596) [-1825.716] (-2038.732) (-2191.675) (...0 remote chains...) -- 88:59:01
      8140000 -- [-1844.976] (-2066.227) (-2200.179) (-1934.139) * (-1958.581) [-1835.709] (-2048.507) (-2177.380) (...0 remote chains...) -- 88:57:23
      8150000 -- [-1845.831] (-2010.960) (-2119.008) (-1923.455) * (-1946.684) [-1853.913] (-2090.206) (-2138.802) (...0 remote chains...) -- 88:55:45
      8160000 -- [-1836.522] (-2070.191) (-2153.760) (-1931.033) * (-1965.567) [-1834.693] (-2077.220) (-2198.939) (...0 remote chains...) -- 88:54:07
      8170000 -- [-1843.586] (-2085.552) (-2204.272) (-1923.607) * (-1951.810) [-1835.338] (-2050.725) (-2154.574) (...0 remote chains...) -- 88:52:29
      8180000 -- [-1829.781] (-1996.802) (-2117.585) (-1929.180) * (-1915.177) [-1848.330] (-2035.697) (-2241.916) (...0 remote chains...) -- 88:50:52
      8190000 -- [-1848.779] (-2085.622) (-2102.516) (-1934.795) * (-1904.825) [-1826.090] (-2000.792) (-2215.983) (...0 remote chains...) -- 88:49:14
      8200000 -- [-1828.305] (-2036.905) (-2187.507) (-1966.844) * (-1919.601) [-1853.060] (-2091.377) (-2189.695) (...0 remote chains...) -- 88:47:37
      8210000 -- [-1832.672] (-2050.942) (-2113.927) (-1939.580) * (-1938.310) [-1832.357] (-2062.617) (-2206.937) (...0 remote chains...) -- 88:46:22
      8220000 -- [-1846.269] (-2026.664) (-2151.239) (-1940.417) * (-1946.010) [-1830.543] (-2073.921) (-2184.177) (...0 remote chains...) -- 88:44:46
      8230000 -- [-1838.210] (-2093.042) (-2185.281) (-1988.348) * (-1930.542) [-1844.309] (-2066.112) (-2113.201) (...0 remote chains...) -- 88:43:09
      8240000 -- [-1849.314] (-2109.183) (-2177.947) (-1984.397) * (-1923.948) [-1835.765] (-2025.913) (-2216.909) (...0 remote chains...) -- 88:41:33
      8250000 -- [-1851.889] (-2057.816) (-2193.052) (-1946.920) * (-1956.270) [-1854.548] (-2088.780) (-2126.125) (...0 remote chains...) -- 88:39:57
      8260000 -- [-1833.659] (-2075.606) (-2208.970) (-1943.705) * (-1909.501) [-1846.914] (-2074.027) (-2247.542) (...0 remote chains...) -- 88:38:21
      8270000 -- [-1838.113] (-2120.549) (-2213.096) (-1947.236) * (-1962.945) [-1851.394] (-2030.441) (-2105.642) (...0 remote chains...) -- 88:36:45
      8280000 -- [-1847.273] (-2059.868) (-2192.506) (-1899.152) * (-1943.766) [-1834.439] (-2135.189) (-2196.988) (...0 remote chains...) -- 88:35:09
      8290000 -- [-1838.880] (-2020.033) (-2248.727) (-1930.099) * (-1969.254) [-1822.023] (-2075.019) (-2123.003) (...0 remote chains...) -- 88:33:56
      8300000 -- [-1841.921] (-2038.630) (-2211.986) (-1943.570) * (-1947.947) [-1833.850] (-2041.437) (-2177.340) (...0 remote chains...) -- 88:32:21
      8310000 -- [-1848.060] (-2098.059) (-2124.995) (-1931.131) * (-1925.977) [-1842.509] (-2059.879) (-2265.815) (...0 remote chains...) -- 88:30:46
      8320000 -- [-1840.357] (-2021.221) (-2150.589) (-1921.666) * (-1896.792) [-1844.861] (-2018.087) (-2199.819) (...0 remote chains...) -- 88:29:11
      8330000 -- [-1838.701] (-2015.049) (-2150.336) (-1921.670) * (-1975.455) [-1842.691] (-2060.554) (-2193.330) (...0 remote chains...) -- 88:27:36
      8340000 -- [-1838.302] (-2055.622) (-2175.324) (-1961.754) * (-1904.310) [-1834.142] (-2185.310) (-2071.851) (...0 remote chains...) -- 88:26:02
      8350000 -- [-1830.927] (-1980.420) (-2137.242) (-1944.191) * (-1951.908) [-1821.466] (-2280.832) (-2028.665) (...0 remote chains...) -- 88:24:28
      8360000 -- [-1826.617] (-2057.112) (-2223.589) (-1976.567) * (-1931.156) [-1842.451] (-2237.975) (-2058.601) (...0 remote chains...) -- 88:23:15
      8370000 -- [-1834.704] (-2036.425) (-2119.798) (-1919.343) * (-1955.405) [-1851.031] (-2179.959) (-2051.819) (...0 remote chains...) -- 88:21:42
      8380000 -- [-1825.099] (-2009.278) (-2196.121) (-1937.075) * (-1928.735) [-1826.370] (-2156.636) (-2064.119) (...0 remote chains...) -- 88:20:30
      8390000 -- [-1837.332] (-2001.775) (-2083.745) (-1941.732) * (-1940.365) [-1843.385] (-2189.831) (-2006.937) (...0 remote chains...) -- 88:18:56
      8400000 -- [-1853.881] (-2012.659) (-2156.185) (-1954.510) * (-1978.102) [-1840.369] (-2174.065) (-2017.089) (...0 remote chains...) -- 88:17:44
      8410000 -- [-1836.030] (-2066.199) (-2175.680) (-1946.252) * (-1891.918) [-1834.563] (-2133.506) (-1997.671) (...0 remote chains...) -- 88:16:11
      8420000 -- [-1840.796] (-2091.790) (-2104.961) (-1956.806) * (-1913.042) [-1825.418] (-2143.408) (-2021.807) (...0 remote chains...) -- 88:15:00
      8430000 -- [-1839.085] (-2024.320) (-2119.746) (-1941.839) * (-1903.962) [-1840.465] (-2161.335) (-2041.350) (...0 remote chains...) -- 88:13:27
      8440000 -- [-1817.037] (-2049.822) (-2165.245) (-1914.867) * (-1935.521) [-1818.276] (-2239.269) (-1993.166) (...0 remote chains...) -- 88:12:16
      8450000 -- [-1830.807] (-2075.526) (-2129.051) (-1947.762) * (-1885.248) [-1843.391] (-2154.137) (-2030.106) (...0 remote chains...) -- 88:10:43
      8460000 -- [-1846.211] (-2013.223) (-2160.285) (-1934.039) * (-1941.713) [-1816.243] (-2151.004) (-2043.232) (...0 remote chains...) -- 88:09:11
      8470000 -- [-1833.910] (-2115.326) (-2135.908) (-1953.163) * (-1932.025) [-1824.243] (-2225.664) (-2073.687) (...0 remote chains...) -- 88:07:39
      8480000 -- [-1834.771] (-2076.783) (-2231.296) (-1944.791) * (-1928.896) [-1837.560] (-2207.994) (-2080.167) (...0 remote chains...) -- 88:06:07
      8490000 -- [-1841.800] (-2101.968) (-2220.122) (-1955.781) * (-1967.631) [-1849.728] (-2145.391) (-2061.914) (...0 remote chains...) -- 88:04:35
      8500000 -- [-1824.680] (-2055.365) (-2223.163) (-1955.985) * (-1911.645) [-1845.054] (-2166.195) (-2084.572) (...0 remote chains...) -- 88:03:04

      Average standard deviation of split frequencies: 0.072982

      8510000 -- [-1831.291] (-2007.627) (-2195.978) (-1949.023) * (-1959.079) [-1831.229] (-2261.520) (-2038.321) (...0 remote chains...) -- 88:01:33
      8520000 -- [-1838.125] (-2055.657) (-2171.661) (-1933.484) * (-1931.000) [-1842.021] (-2157.810) (-2031.376) (...0 remote chains...) -- 88:00:01
      8530000 -- [-1835.853] (-2019.385) (-2161.936) (-1944.574) * (-1934.915) [-1833.036] (-2282.317) (-2043.933) (...0 remote chains...) -- 87:58:30
      8540000 -- [-1844.779] (-2062.445) (-2170.390) (-1922.504) * (-1913.470) [-1828.350] (-2144.186) (-2061.658) (...0 remote chains...) -- 87:57:00
      8550000 -- [-1847.088] (-2085.480) (-2144.931) (-1949.413) * (-1944.767) [-1824.520] (-2219.600) (-2060.773) (...0 remote chains...) -- 87:55:29
      8560000 -- [-1835.189] (-2201.803) (-2072.835) (-1926.527) * (-1925.583) [-1833.847] (-2166.519) (-2059.446) (...0 remote chains...) -- 87:53:58
      8570000 -- [-1849.710] (-2167.109) (-2102.925) (-1944.076) * (-1941.329) [-1838.649] (-2162.587) (-2085.732) (...0 remote chains...) -- 87:52:49
      8580000 -- [-1824.331] (-2163.762) (-2005.259) (-1992.776) * (-1942.449) [-1825.031] (-2202.026) (-2085.146) (...0 remote chains...) -- 87:51:19
      8590000 -- [-1831.367] (-2113.319) (-2057.271) (-1917.921) * (-1947.459) [-1826.140] (-2167.998) (-2061.341) (...0 remote chains...) -- 87:49:28
      8600000 -- [-1840.690] (-2233.399) (-1980.897) (-1946.852) * (-1933.885) [-1834.083] (-2228.912) (-2013.103) (...0 remote chains...) -- 87:48:20
      8610000 -- [-1847.022] (-2204.612) (-2114.917) (-1957.073) * (-1943.652) [-1838.558] (-2125.285) (-2108.176) (...0 remote chains...) -- 87:46:50
      8620000 -- [-1836.574] (-2172.007) (-2101.864) (-1942.660) * (-1949.441) [-1830.666] (-2193.112) (-2055.265) (...0 remote chains...) -- 87:45:21
      8630000 -- [-1831.638] (-2144.809) (-2054.014) (-1917.535) * (-1920.324) [-1817.522] (-2106.269) (-2023.219) (...0 remote chains...) -- 87:43:51
      8640000 -- [-1825.329] (-2161.124) (-2011.481) (-1932.710) * (-1966.296) [-1835.156] (-2228.803) (-2061.590) (...0 remote chains...) -- 87:42:22
      8650000 -- [-1844.703] (-2248.694) (-2085.655) (-1948.792) * (-1958.042) [-1828.029] (-2153.484) (-2056.447) (...0 remote chains...) -- 87:40:53
      8660000 -- [-1847.542] (-2052.624) (-2155.445) (-1939.133) * (-1962.607) [-1834.620] (-2209.131) (-2086.611) (...0 remote chains...) -- 87:39:25
      8670000 -- [-1824.518] (-2043.234) (-2157.305) (-1996.998) * (-1954.743) [-1818.657] (-2175.962) (-2080.327) (...0 remote chains...) -- 87:37:56
      8680000 -- [-1831.450] (-2075.213) (-2139.206) (-1963.792) * (-1920.591) [-1833.525] (-2074.978) (-2216.972) (...0 remote chains...) -- 87:36:28
      8690000 -- [-1832.539] (-2037.550) (-2202.489) (-1929.173) * (-1954.999) [-1832.107] (-2036.424) (-2205.354) (...0 remote chains...) -- 87:34:59
      8700000 -- [-1848.235] (-2061.994) (-2201.107) (-1921.269) * (-1912.402) [-1853.111] (-2036.966) (-2172.963) (...0 remote chains...) -- 87:33:52
      8710000 -- [-1846.988] (-2095.376) (-2237.071) (-1923.567) * (-1973.432) [-1826.905] (-2059.719) (-2142.296) (...0 remote chains...) -- 87:32:04
      8720000 -- [-1843.442] (-2068.826) (-2118.081) (-1915.102) * (-1926.805) [-1829.539] (-2042.440) (-2144.330) (...0 remote chains...) -- 87:30:57
      8730000 -- [-1850.614] (-2046.575) (-2148.609) (-1959.998) * (-1937.546) [-1854.308] (-2016.603) (-2162.071) (...0 remote chains...) -- 87:29:29
      8740000 -- [-1825.683] (-2159.748) (-2058.857) (-1966.475) * (-1932.208) [-1829.066] (-2040.893) (-2201.730) (...0 remote chains...) -- 87:28:22
      8750000 -- [-1819.188] (-2262.871) (-2072.418) (-1939.261) * (-1950.166) [-1839.341] (-2055.128) (-2203.777) (...0 remote chains...) -- 87:26:55
      8760000 -- [-1860.988] (-2280.496) (-2022.561) (-1941.420) * (-1964.373) [-1843.501] (-2015.712) (-2190.176) (...0 remote chains...) -- 87:25:28
      8770000 -- [-1833.189] (-2231.828) (-2080.872) (-1917.376) * (-1924.109) [-1822.441] (-2027.234) (-2109.855) (...0 remote chains...) -- 87:24:01
      8780000 -- [-1832.106] (-2086.594) (-2107.250) (-1915.228) * (-1935.093) [-1844.039] (-2112.111) (-2088.675) (...0 remote chains...) -- 87:22:34
      8790000 -- [-1838.663] (-2126.193) (-2065.383) (-1935.550) * (-1956.513) [-1838.651] (-2083.387) (-2182.966) (...0 remote chains...) -- 87:21:08
      8800000 -- [-1824.601] (-2211.093) (-2048.106) (-1916.613) * (-1923.999) [-1822.092] (-2094.494) (-2128.010) (...0 remote chains...) -- 87:19:42
      8810000 -- [-1815.425] (-2214.359) (-2008.894) (-1962.669) * (-1941.435) [-1856.967] (-2178.586) (-2061.254) (...0 remote chains...) -- 87:18:15
      8820000 -- [-1834.675] (-2142.651) (-2048.389) (-1945.927) * (-1936.052) [-1815.823] (-2176.556) (-2087.197) (...0 remote chains...) -- 87:17:10
      8830000 -- [-1860.388] (-2289.075) (-2014.517) (-1949.293) * (-1909.602) [-1823.074] (-2108.619) (-2024.108) (...0 remote chains...) -- 87:15:23
      8840000 -- [-1837.990] (-2127.601) (-2058.111) (-1952.616) * (-1963.432) [-1834.682] (-2115.880) (-2033.966) (...0 remote chains...) -- 87:14:18
      8850000 -- [-1837.715] (-2116.369) (-2014.255) (-1907.767) * (-1915.101) [-1849.666] (-2072.238) (-2016.034) (...0 remote chains...) -- 87:12:52
      8860000 -- [-1833.693] (-2202.165) (-2012.681) (-1928.087) * (-1961.614) [-1824.339] (-2155.149) (-1995.717) (...0 remote chains...) -- 87:11:27
      8870000 -- [-1840.688] (-2116.109) (-2085.732) (-1918.702) * (-1947.561) [-1832.858] (-2156.862) (-2043.569) (...0 remote chains...) -- 87:10:22
      8880000 -- [-1849.920] (-2023.365) (-2127.404) (-1950.478) * (-1899.708) [-1847.087] (-2138.462) (-2071.509) (...0 remote chains...) -- 87:08:57
      8890000 -- [-1854.744] (-2035.442) (-2231.961) (-1951.237) * (-1946.411) [-1830.064] (-2118.312) (-2065.654) (...0 remote chains...) -- 87:07:32
      8900000 -- [-1830.909] (-2074.777) (-2150.611) (-1968.568) * (-1926.271) [-1846.117] (-2134.145) (-2034.999) (...0 remote chains...) -- 87:06:07
      8910000 -- [-1838.078] (-2037.472) (-2171.648) (-1935.012) * (-1948.375) [-1817.580] (-2187.904) (-2020.051) (...0 remote chains...) -- 87:04:42
      8920000 -- [-1841.030] (-2065.394) (-2235.619) (-1927.062) * (-1947.488) [-1825.869] (-2198.377) (-2051.124) (...0 remote chains...) -- 87:03:38
      8930000 -- [-1823.150] (-2025.899) (-2093.100) (-1937.232) * (-1957.823) [-1835.002] (-2165.645) (-2067.134) (...0 remote chains...) -- 87:02:14
      8940000 -- [-1823.898] (-2061.323) (-2150.313) (-1907.249) * (-1961.989) [-1829.744] (-2094.624) (-2176.788) (...0 remote chains...) -- 87:01:10
      8950000 -- [-1821.939] (-2038.323) (-2223.895) (-1952.265) * (-1991.399) [-1837.561] (-2017.351) (-2216.536) (...0 remote chains...) -- 86:59:46
      8960000 -- [-1838.011] (-2076.673) (-2126.256) (-1902.631) * (-1926.412) [-1838.763] (-2048.092) (-2122.586) (...0 remote chains...) -- 86:58:02
      8970000 -- [-1852.408] (-2110.501) (-2144.775) (-1961.866) * (-1970.897) [-1832.021] (-2095.010) (-2174.173) (...0 remote chains...) -- 86:56:58
      8980000 -- [-1845.969] (-2083.709) (-2146.322) (-1932.091) * (-1965.365) [-1839.981] (-2047.995) (-2148.440) (...0 remote chains...) -- 86:55:34
      8990000 -- [-1826.938] (-2070.867) (-2162.631) (-1981.622) * (-1934.992) [-1826.542] (-2102.380) (-2233.160) (...0 remote chains...) -- 86:54:31
      9000000 -- [-1830.405] (-2029.039) (-2161.124) (-1959.534) * (-1919.470) [-1833.017] (-2215.713) (-2035.991) (...0 remote chains...) -- 86:53:28

      Average standard deviation of split frequencies: 0.068528

      9010000 -- [-1830.399] (-2019.223) (-2175.396) (-1960.340) * (-1931.134) [-1847.053] (-2251.865) (-2044.439) (...0 remote chains...) -- 86:52:25
      9020000 -- [-1832.336] (-2053.475) (-2075.252) (-1939.694) * (-1914.537) [-1842.908] (-2170.725) (-1960.913) (...0 remote chains...) -- 86:51:02
      9030000 -- [-1838.550] (-2041.377) (-2108.918) (-1970.952) * (-1934.322) [-1827.026] (-2150.673) (-2073.416) (...0 remote chains...) -- 86:49:39
      9040000 -- [-1831.997] (-2137.283) (-2066.784) (-1975.935) * (-1956.564) [-1830.067] (-2173.414) (-2047.583) (...0 remote chains...) -- 86:48:16
      9050000 -- [-1828.825] (-2067.156) (-2222.622) (-1938.075) * (-1945.920) [-1829.375] (-2143.292) (-1998.065) (...0 remote chains...) -- 86:47:13
      9060000 -- [-1863.339] (-2007.967) (-2182.120) (-1938.291) * (-1973.460) [-1837.416] (-2024.739) (-2195.804) (...0 remote chains...) -- 86:46:11
      9070000 -- [-1825.094] (-2034.543) (-2197.077) (-1957.635) * (-1903.166) [-1839.080] (-2117.677) (-2076.290) (...0 remote chains...) -- 86:44:48
      9080000 -- [-1823.078] (-2019.256) (-2138.839) (-1950.053) * (-1930.952) [-1841.197] (-2108.883) (-2090.251) (...0 remote chains...) -- 86:43:26
      9090000 -- [-1838.287] (-2077.106) (-2273.495) (-1955.043) * (-1965.857) [-1854.913] (-2148.447) (-2062.684) (...0 remote chains...) -- 86:42:04
      9100000 -- [-1842.602] (-2025.966) (-2131.735) (-1974.633) * (-1941.031) [-1838.599] (-2246.935) (-2044.914) (...0 remote chains...) -- 86:40:42
      9110000 -- [-1834.898] (-2027.991) (-2183.818) (-1951.948) * (-1899.265) [-1837.187] (-2177.847) (-2079.020) (...0 remote chains...) -- 86:39:00
      9120000 -- [-1824.421] (-2094.023) (-2120.704) (-1902.531) * (-1929.288) [-1828.350] (-2210.479) (-2029.524) (...0 remote chains...) -- 86:37:59
      9130000 -- [-1846.609] (-2078.684) (-2135.907) (-1942.779) * (-1980.234) [-1828.784] (-2159.973) (-2022.390) (...0 remote chains...) -- 86:36:37
      9140000 -- [-1840.182] (-2064.334) (-2187.603) (-1927.403) * (-1932.926) [-1821.403] (-2183.017) (-2054.509) (...0 remote chains...) -- 86:35:16
      9150000 -- [-1827.391] (-2036.824) (-2150.193) (-1953.987) * (-1979.351) [-1847.028] (-2214.462) (-2025.965) (...0 remote chains...) -- 86:34:14
      9160000 -- [-1831.253] (-2052.348) (-2217.687) (-1939.266) * (-1947.708) [-1841.972] (-2118.742) (-2043.827) (...0 remote chains...) -- 86:32:53
      9170000 -- [-1845.183] (-2097.510) (-2171.814) (-1955.749) * (-1976.582) [-1826.942] (-2251.897) (-2026.563) (...0 remote chains...) -- 86:32:12
      9180000 -- [-1837.568] (-2083.037) (-2223.040) (-1947.695) * (-1942.678) [-1828.831] (-2147.304) (-2068.025) (...0 remote chains...) -- 86:30:51
      9190000 -- [-1841.227] (-2029.066) (-2158.460) (-1957.000) * (-1960.364) [-1862.924] (-2083.667) (-2191.266) (...0 remote chains...) -- 86:29:50
      9200000 -- [-1829.714] (-2023.957) (-2162.040) (-1942.654) * (-1955.315) [-1823.141] (-2072.127) (-2099.938) (...0 remote chains...) -- 86:28:30
      9210000 -- [-1835.111] (-2073.154) (-2057.057) (-1957.655) * (-1977.347) [-1843.878] (-2039.184) (-2220.096) (...0 remote chains...) -- 86:27:29
      9220000 -- [-1827.528] (-2026.006) (-2207.341) (-1966.170) * (-1946.252) [-1829.320] (-2130.355) (-2125.125) (...0 remote chains...) -- 86:26:09
      9230000 -- [-1841.388] (-2055.661) (-2208.234) (-1961.664) * (-1923.241) [-1861.072] (-2167.222) (-2009.352) (...0 remote chains...) -- 86:25:08
      9240000 -- [-1832.116] (-2094.534) (-2109.367) (-1928.195) * (-1941.679) [-1831.244] (-2208.567) (-2021.270) (...0 remote chains...) -- 86:24:08
      9250000 -- [-1846.535] (-1999.597) (-2079.109) (-1922.053) * (-1966.312) [-1837.656] (-2210.018) (-2061.769) (...0 remote chains...) -- 86:22:48
      9260000 -- [-1847.719] (-2093.551) (-2197.292) (-1932.721) * (-1926.942) [-1833.605] (-2029.164) (-2194.448) (...0 remote chains...) -- 86:21:28
      9270000 -- [-1845.447] (-2008.226) (-2130.531) (-1931.078) * (-1963.359) [-1820.285] (-2060.178) (-2151.475) (...0 remote chains...) -- 86:20:08
      9280000 -- [-1835.993] (-2052.263) (-2120.430) (-1915.470) * (-1933.443) [-1836.057] (-2104.185) (-2181.750) (...0 remote chains...) -- 86:19:08
      9290000 -- [-1834.719] (-2067.212) (-2113.341) (-1912.507) * (-1959.135) [-1843.998] (-2125.455) (-2144.698) (...0 remote chains...) -- 86:17:49
      9300000 -- [-1835.075] (-2044.885) (-2189.963) (-1962.995) * (-1898.439) [-1837.801] (-2065.041) (-2145.106) (...0 remote chains...) -- 86:16:30
      9310000 -- [-1827.029] (-2032.064) (-2017.787) (-1944.554) * (-1938.051) [-1824.837] (-2053.161) (-2167.078) (...0 remote chains...) -- 86:15:11
      9320000 -- [-1829.299] (-2034.807) (-2194.949) (-1959.546) * (-1910.344) [-1826.105] (-2050.210) (-2186.735) (...0 remote chains...) -- 86:13:52
      9330000 -- [-1834.055] (-2081.096) (-2175.301) (-1912.788) * (-1964.969) [-1852.817] (-2046.534) (-2195.925) (...0 remote chains...) -- 86:12:33
      9340000 -- [-1849.907] (-2055.640) (-2190.814) (-1970.024) * (-1960.733) [-1832.251] (-2029.418) (-2178.284) (...0 remote chains...) -- 86:11:14
      9350000 -- [-1824.817] (-2109.881) (-2194.994) (-1928.383) * (-1898.078) [-1824.680] (-2053.451) (-2179.371) (...0 remote chains...) -- 86:10:15
      9360000 -- [-1833.841] (-2113.159) (-2177.688) (-1925.756) * (-1945.924) [-1831.663] (-2058.870) (-2181.840) (...0 remote chains...) -- 86:08:57
      9370000 -- [-1826.015] (-2065.847) (-2193.560) (-1936.589) * (-1942.613) [-1840.069] (-2049.176) (-2139.632) (...0 remote chains...) -- 86:07:39
      9380000 -- [-1832.938] (-2030.286) (-2162.990) (-1918.482) * (-1917.563) [-1821.657] (-2039.173) (-2117.611) (...0 remote chains...) -- 86:06:40
      9390000 -- [-1829.733] (-2030.142) (-2250.897) (-1975.456) * (-1954.134) [-1841.935] (-2042.692) (-2150.116) (...0 remote chains...) -- 86:05:22
      9400000 -- [-1822.832] (-2013.913) (-2244.816) (-1958.032) * (-1937.984) [-1824.534] (-2057.703) (-2140.134) (...0 remote chains...) -- 86:04:04
      9410000 -- [-1841.983] (-2016.788) (-2136.649) (-1936.380) * (-1930.051) [-1836.556] (-2093.070) (-2254.874) (...0 remote chains...) -- 86:02:46
      9420000 -- [-1840.418] (-2033.206) (-2157.547) (-1943.997) * (-1947.732) [-1820.441] (-2013.039) (-2203.160) (...0 remote chains...) -- 86:01:48
      9430000 -- [-1840.068] (-2012.239) (-2199.566) (-1918.106) * (-1935.117) [-1838.845] (-2089.525) (-2108.253) (...0 remote chains...) -- 86:00:30
      9440000 -- [-1841.595] (-2068.323) (-2239.962) (-1978.789) * (-1923.736) [-1824.124] (-2039.959) (-2203.317) (...0 remote chains...) -- 85:59:13
      9450000 -- [-1840.868] (-2023.792) (-2169.045) (-1928.551) * (-1920.812) [-1832.002] (-2114.666) (-2178.485) (...0 remote chains...) -- 85:57:56
      9460000 -- [-1837.103] (-2013.807) (-2179.828) (-1988.027) * (-1950.434) [-1830.744] (-2002.302) (-2100.355) (...0 remote chains...) -- 85:56:38
      9470000 -- [-1840.527] (-2067.156) (-2153.027) (-1945.184) * (-2016.711) [-1857.468] (-2023.851) (-2117.139) (...0 remote chains...) -- 85:55:22
      9480000 -- [-1818.179] (-2099.594) (-2135.545) (-1972.514) * (-1957.513) [-1831.007] (-2066.783) (-2104.567) (...0 remote chains...) -- 85:54:24
      9490000 -- [-1839.947] (-2087.175) (-2130.011) (-1929.284) * (-1955.486) [-1836.048] (-2025.852) (-2193.728) (...0 remote chains...) -- 85:53:07
      9500000 -- [-1843.889] (-2042.221) (-2199.525) (-1939.867) * (-1932.590) [-1828.177] (-2023.238) (-2106.196) (...0 remote chains...) -- 85:51:32

      Average standard deviation of split frequencies: 0.071031

      9510000 -- [-1843.147] (-2079.594) (-2211.830) (-1936.785) * (-1965.305) [-1831.093] (-2037.116) (-2190.679) (...0 remote chains...) -- 85:50:15
      9520000 -- [-1833.464] (-2084.158) (-2121.822) (-1952.264) * (-1915.576) [-1829.630] (-2009.751) (-2142.734) (...0 remote chains...) -- 85:48:59
      9530000 -- [-1841.056] (-2045.944) (-2165.596) (-1909.584) * (-1934.059) [-1844.404] (-2083.894) (-2209.419) (...0 remote chains...) -- 85:48:02
      9540000 -- [-1854.004] (-2047.044) (-2137.561) (-1930.030) * (-1920.522) [-1843.148] (-2077.245) (-2155.404) (...0 remote chains...) -- 85:46:46
      9550000 -- [-1846.970] (-2080.910) (-2208.438) (-1978.112) * (-1929.880) [-1834.928] (-2008.982) (-2153.803) (...0 remote chains...) -- 85:45:49
      9560000 -- [-1836.373] (-2028.547) (-2177.389) (-1930.583) * (-1927.599) [-1836.187] (-2036.524) (-2159.781) (...0 remote chains...) -- 85:44:33
      9570000 -- [-1851.327] (-2126.570) (-2295.049) (-1932.834) * (-1908.019) [-1838.527] (-2013.616) (-2212.540) (...0 remote chains...) -- 85:43:36
      9580000 -- [-1835.588] (-2106.874) (-2196.244) (-1951.861) * (-1939.030) [-1846.982] (-2051.807) (-2231.918) (...0 remote chains...) -- 85:42:20
      9590000 -- [-1840.145] (-1976.618) (-2171.199) (-1921.544) * (-1952.685) [-1835.495] (-2022.394) (-2128.385) (...0 remote chains...) -- 85:41:24
      9600000 -- [-1867.738] (-2079.466) (-2159.163) (-1945.185) * (-1935.877) [-1819.424] (-2049.366) (-2184.620) (...0 remote chains...) -- 85:40:08
      9610000 -- [-1842.345] (-2058.050) (-2153.500) (-1915.565) * (-1908.674) [-1830.186] (-2074.007) (-2172.330) (...0 remote chains...) -- 85:39:12
      9620000 -- [-1821.212] (-2055.163) (-2121.357) (-1952.688) * (-1943.935) [-1827.727] (-2038.906) (-2126.671) (...0 remote chains...) -- 85:37:57
      9630000 -- [-1843.040] (-2013.111) (-2167.872) (-1929.801) * (-1970.822) [-1821.960] (-2029.094) (-2171.759) (...0 remote chains...) -- 85:37:01
      9640000 -- [-1824.970] (-2049.575) (-2287.985) (-1928.294) * (-1965.014) [-1826.747] (-2066.428) (-2138.651) (...0 remote chains...) -- 85:36:04
      9650000 -- [-1833.675] (-2050.888) (-2157.858) (-1965.783) * (-1972.108) [-1841.760] (-2124.602) (-2254.023) (...0 remote chains...) -- 85:35:08
      9660000 -- [-1836.382] (-2076.185) (-2210.992) (-1953.728) * (-1967.163) [-1837.333] (-2082.280) (-2180.517) (...0 remote chains...) -- 85:34:12
      9670000 -- [-1844.141] (-2002.375) (-2159.282) (-1955.469) * (-1952.926) [-1820.106] (-2024.721) (-2187.007) (...0 remote chains...) -- 85:32:58
      9680000 -- [-1848.269] (-2006.599) (-2119.046) (-1939.085) * (-1918.576) [-1856.075] (-2057.020) (-2167.665) (...0 remote chains...) -- 85:31:43
      9690000 -- [-1842.385] (-2034.304) (-2207.031) (-1946.696) * (-1939.405) [-1827.031] (-2044.563) (-2100.389) (...0 remote chains...) -- 85:30:48
      9700000 -- [-1834.050] (-2101.513) (-2219.399) (-1991.666) * (-1935.359) [-1833.598] (-2102.551) (-2193.307) (...0 remote chains...) -- 85:29:33
      9710000 -- [-1839.661] (-1987.293) (-2140.319) (-1973.388) * (-1898.875) [-1830.807] (-1985.967) (-2129.934) (...0 remote chains...) -- 85:28:19
      9720000 -- [-1837.406] (-2095.170) (-2183.552) (-1941.437) * (-1950.005) [-1816.081] (-2045.467) (-2146.266) (...0 remote chains...) -- 85:27:05
      9730000 -- [-1838.618] (-2027.314) (-2212.835) (-1938.925) * (-1958.576) [-1816.350] (-2017.394) (-2233.931) (...0 remote chains...) -- 85:26:10
      9740000 -- [-1827.228] (-2068.946) (-2178.633) (-1961.992) * (-1935.797) [-1838.598] (-2056.720) (-2175.977) (...0 remote chains...) -- 85:25:15
      9750000 -- [-1827.644] (-2128.511) (-2110.645) (-1947.598) * (-1953.879) [-1853.907] (-2001.573) (-2132.271) (...0 remote chains...) -- 85:24:01
      9760000 -- [-1833.041] (-2112.743) (-2086.591) (-1940.789) * (-1962.753) [-1844.342] (-2096.660) (-2129.732) (...0 remote chains...) -- 85:22:48
      9770000 -- [-1833.074] (-2147.716) (-2050.419) (-1963.944) * (-1936.943) [-1828.555] (-2090.539) (-2146.415) (...0 remote chains...) -- 85:21:53
      9780000 -- [-1834.706] (-2170.540) (-2063.949) (-1956.442) * (-1929.191) [-1831.850] (-2062.759) (-2222.656) (...0 remote chains...) -- 85:20:40
      9790000 -- [-1849.903] (-2178.406) (-2088.087) (-1941.893) * (-1954.455) [-1831.182] (-2011.123) (-2184.261) (...0 remote chains...) -- 85:19:45
      9800000 -- [-1844.322] (-2134.153) (-2057.698) (-1904.493) * (-1962.435) [-1818.846] (-2051.302) (-2123.219) (...0 remote chains...) -- 85:18:32
      9810000 -- [-1829.867] (-2155.470) (-2024.391) (-1938.975) * (-1938.756) [-1839.540] (-2013.593) (-2112.622) (...0 remote chains...) -- 85:17:37
      9820000 -- [-1830.614] (-2213.857) (-2076.714) (-1945.292) * (-1962.159) [-1823.978] (-2039.354) (-2187.320) (...0 remote chains...) -- 85:16:24
      9830000 -- [-1827.930] (-2157.098) (-2047.007) (-1967.419) * (-1956.296) [-1830.415] (-2139.880) (-2048.355) (...0 remote chains...) -- 85:15:12
      9840000 -- [-1858.255] (-2172.377) (-2003.217) (-1932.053) * (-1955.601) [-1839.921] (-2157.394) (-2051.540) (...0 remote chains...) -- 85:13:59
      9850000 -- [-1816.051] (-2107.721) (-2037.667) (-1986.501) * (-1947.509) [-1819.975] (-2238.277) (-2065.780) (...0 remote chains...) -- 85:12:47
      9860000 -- [-1827.833] (-2142.349) (-2035.304) (-1935.225) * (-1946.520) [-1840.362] (-2193.644) (-2032.453) (...0 remote chains...) -- 85:11:34
      9870000 -- [-1831.924] (-2087.341) (-2007.894) (-1911.825) * (-1931.235) [-1824.675] (-2127.361) (-2053.451) (...0 remote chains...) -- 85:10:40
      9880000 -- [-1840.208] (-2133.028) (-2074.972) (-1951.379) * (-1945.081) [-1829.397] (-2066.218) (-2058.771) (...0 remote chains...) -- 85:09:28
      9890000 -- [-1831.989] (-2207.610) (-2116.412) (-1965.667) * (-1904.262) [-1845.043] (-2102.054) (-2080.966) (...0 remote chains...) -- 85:08:34
      9900000 -- [-1815.438] (-2131.910) (-2050.988) (-1900.071) * (-1950.232) [-1826.140] (-2181.560) (-2049.052) (...0 remote chains...) -- 85:07:41
      9910000 -- [-1836.580] (-2221.626) (-2017.575) (-1937.685) * (-1937.006) [-1835.701] (-2158.395) (-2041.647) (...0 remote chains...) -- 85:06:29
      9920000 -- [-1838.481] (-2228.772) (-2064.970) (-1948.674) * (-1944.862) [-1851.171] (-2166.755) (-2044.236) (...0 remote chains...) -- 85:05:35
      9930000 -- [-1840.304] (-2232.680) (-2025.055) (-1958.784) * (-1946.697) [-1851.262] (-2185.011) (-2034.060) (...0 remote chains...) -- 85:04:24
      9940000 -- [-1839.077] (-2139.476) (-2049.721) (-1965.434) * (-1895.370) [-1829.777] (-2234.601) (-2021.632) (...0 remote chains...) -- 85:03:12
      9950000 -- [-1826.190] (-2189.293) (-2039.033) (-1929.741) * (-1964.396) [-1847.554] (-2143.807) (-2053.836) (...0 remote chains...) -- 85:02:01
      9960000 -- [-1840.705] (-2164.397) (-2037.126) (-1939.414) * (-1928.906) [-1821.197] (-2106.356) (-2037.412) (...0 remote chains...) -- 85:00:49
      9970000 -- [-1844.383] (-2187.903) (-2064.976) (-1962.976) * (-1937.693) [-1845.485] (-2167.821) (-2048.517) (...0 remote chains...) -- 84:59:38
      9980000 -- [-1836.765] (-2188.943) (-2048.305) (-1933.007) * (-1932.312) [-1836.205] (-2193.563) (-2092.937) (...0 remote chains...) -- 84:58:27
      9990000 -- [-1833.736] (-2143.675) (-2084.690) (-1966.247) * (-1929.051) [-1818.359] (-2128.206) (-2039.273) (...0 remote chains...) -- 84:57:16
      10000000 -- [-1824.579] (-2160.178) (-2125.601) (-1940.096) * (-1981.542) [-1841.632] (-2185.335) (-2027.417) (...0 remote chains...) -- 84:56:06

      Average standard deviation of split frequencies: 0.066096

      10010000 -- [-1826.491] (-2191.785) (-2032.158) (-1953.077) * (-1944.797) [-1843.634] (-2176.046) (-2053.994) (...0 remote chains...) -- 84:54:55
      10020000 -- [-1845.912] (-2257.713) (-2019.254) (-1916.932) * (-1935.657) [-1832.065] (-2260.363) (-2052.816) (...0 remote chains...) -- 84:54:02
      10030000 -- [-1832.452] (-2147.343) (-2022.436) (-1937.454) * (-1931.442) [-1838.682] (-2126.454) (-2049.127) (...0 remote chains...) -- 84:52:52
      10040000 -- [-1828.767] (-2186.219) (-2037.828) (-1950.789) * (-1932.572) [-1834.187] (-2170.772) (-2057.354) (...0 remote chains...) -- 84:51:41
      10050000 -- [-1835.166] (-2170.852) (-2027.282) (-1963.771) * (-1966.724) [-1839.474] (-2080.363) (-2062.460) (...0 remote chains...) -- 84:50:49
      10060000 -- [-1815.720] (-2158.682) (-2055.176) (-1915.949) * (-1948.067) [-1834.341] (-2170.265) (-2057.534) (...0 remote chains...) -- 84:49:21
      10070000 -- [-1835.772] (-2183.464) (-2007.765) (-1951.200) * (-1984.142) [-1835.009] (-2224.436) (-2029.938) (...0 remote chains...) -- 84:48:11
      10080000 -- [-1831.912] (-2202.346) (-2036.434) (-1973.773) * (-1984.683) [-1826.506] (-2211.569) (-2031.797) (...0 remote chains...) -- 84:47:01
      10090000 -- [-1825.608] (-2173.558) (-2083.495) (-1929.853) * (-1978.889) [-1850.701] (-2159.586) (-2052.386) (...0 remote chains...) -- 84:45:51
      10100000 -- [-1834.090] (-2156.590) (-2063.104) (-1912.941) * (-1953.762) [-1845.482] (-2218.347) (-2036.495) (...0 remote chains...) -- 84:44:59
      10110000 -- [-1833.665] (-2227.374) (-2060.005) (-1922.823) * (-1965.917) [-1832.675] (-2130.960) (-2093.614) (...0 remote chains...) -- 84:43:32
      10120000 -- [-1833.164] (-2117.398) (-1989.098) (-1964.720) * (-1921.455) [-1830.734] (-2169.548) (-2060.226) (...0 remote chains...) -- 84:42:22
      10130000 -- [-1844.256] (-2134.277) (-2076.649) (-1937.669) * (-1946.446) [-1836.167] (-2124.302) (-2108.357) (...0 remote chains...) -- 84:41:13
      10140000 -- [-1852.643] (-2113.361) (-2038.401) (-1937.684) * (-1978.289) [-1826.038] (-2130.745) (-2012.317) (...0 remote chains...) -- 84:40:04
      10150000 -- [-1845.866] (-2148.881) (-2093.103) (-1956.560) * (-1949.152) [-1829.848] (-2127.490) (-2045.241) (...0 remote chains...) -- 84:38:55
      10160000 -- [-1830.438] (-2180.561) (-2045.716) (-1956.156) * (-1989.718) [-1824.318] (-2095.994) (-2140.745) (...0 remote chains...) -- 84:38:03
      10170000 -- [-1860.995] (-2126.466) (-2031.474) (-1934.281) * (-1924.540) [-1841.790] (-2050.924) (-2155.699) (...0 remote chains...) -- 84:36:54
      10180000 -- [-1843.239] (-2212.358) (-1997.969) (-1924.716) * (-1950.090) [-1829.395] (-2100.550) (-2138.092) (...0 remote chains...) -- 84:35:45
      10190000 -- [-1852.106] (-2155.317) (-1972.914) (-1935.862) * (-1916.943) [-1847.033] (-2059.453) (-2235.662) (...0 remote chains...) -- 84:34:37
      10200000 -- [-1821.296] (-2217.236) (-2100.721) (-1933.555) * (-1952.830) [-1856.176] (-2002.907) (-2161.136) (...0 remote chains...) -- 84:33:46
      10210000 -- [-1835.560] (-2206.149) (-2049.290) (-1945.084) * (-1922.754) [-1831.998] (-2039.166) (-2128.908) (...0 remote chains...) -- 84:32:37
      10220000 -- [-1828.375] (-2140.975) (-1995.836) (-1949.845) * (-1908.730) [-1841.358] (-2009.737) (-2115.619) (...0 remote chains...) -- 84:31:29
      10230000 -- [-1824.318] (-2193.475) (-2064.249) (-1959.111) * (-1942.162) [-1825.263] (-2072.470) (-2184.415) (...0 remote chains...) -- 84:30:38
      10240000 -- [-1842.618] (-2193.118) (-2016.203) (-1929.209) * (-1943.857) [-1832.299] (-2053.750) (-2182.312) (...0 remote chains...) -- 84:29:30
      10250000 -- [-1849.729] (-2181.492) (-2056.404) (-1927.651) * (-1996.467) [-1815.608] (-2055.432) (-2169.749) (...0 remote chains...) -- 84:28:39
      10260000 -- [-1836.940] (-2158.371) (-2034.498) (-1949.093) * (-1970.553) [-1846.544] (-2049.071) (-2110.448) (...0 remote chains...) -- 84:27:31
      10270000 -- [-1840.333] (-2084.836) (-2060.346) (-1914.251) * (-1981.534) [-1854.478] (-2031.208) (-2146.003) (...0 remote chains...) -- 84:26:23
      10280000 -- [-1818.054] (-2146.545) (-2056.804) (-1938.021) * (-1917.444) [-1820.896] (-2062.764) (-2211.181) (...0 remote chains...) -- 84:25:15
      10290000 -- [-1831.427] (-2109.104) (-2075.488) (-1961.398) * (-1920.412) [-1829.012] (-2026.242) (-2098.362) (...0 remote chains...) -- 84:24:07
      10300000 -- [-1832.393] (-2195.775) (-2087.805) (-1965.873) * (-1941.455) [-1856.922] (-2056.260) (-2199.530) (...0 remote chains...) -- 84:23:17
      10310000 -- [-1830.691] (-2167.424) (-2051.643) (-1981.856) * (-1920.764) [-1849.513] (-2076.752) (-2205.643) (...0 remote chains...) -- 84:22:10
      10320000 -- [-1838.301] (-2148.338) (-2048.148) (-1936.660) * (-1956.619) [-1823.250] (-2023.046) (-2100.267) (...0 remote chains...) -- 84:21:20
      10330000 -- [-1832.311] (-2207.056) (-2075.601) (-1939.948) * (-1914.702) [-1819.062] (-2094.345) (-2237.985) (...0 remote chains...) -- 84:20:30
      10340000 -- [-1839.172] (-2116.224) (-2023.641) (-1959.682) * (-1943.401) [-1840.658] (-1987.317) (-2203.032) (...0 remote chains...) -- 84:19:22
      10350000 -- [-1845.987] (-2175.773) (-2050.516) (-1976.379) * (-1923.936) [-1838.744] (-2073.767) (-2130.245) (...0 remote chains...) -- 84:18:15
      10360000 -- [-1838.843] (-2148.244) (-2187.818) (-1951.933) * (-1932.303) [-1840.496] (-1993.586) (-2129.088) (...0 remote chains...) -- 84:17:08
      10370000 -- [-1833.490] (-2048.650) (-2156.006) (-1967.159) * (-1933.627) [-1843.029] (-2048.442) (-2189.430) (...0 remote chains...) -- 84:16:18
      10380000 -- [-1829.044] (-2035.699) (-2155.957) (-1910.568) * (-1939.861) [-1832.979] (-2087.997) (-2136.250) (...0 remote chains...) -- 84:15:12
      10390000 -- [-1835.874] (-1996.312) (-2203.390) (-1936.713) * (-1979.747) [-1830.615] (-2002.667) (-2147.694) (...0 remote chains...) -- 84:14:22
      10400000 -- [-1839.407] (-2051.536) (-2219.589) (-1944.011) * (-1935.472) [-1837.668] (-2050.206) (-2159.667) (...0 remote chains...) -- 84:13:15
      10410000 -- [-1841.292] (-2078.188) (-2253.149) (-1970.933) * (-1931.634) [-1826.316] (-2076.547) (-2178.382) (...0 remote chains...) -- 84:12:09
      10420000 -- [-1840.718] (-2057.043) (-2157.573) (-1969.076) * (-1963.634) [-1865.013] (-2095.166) (-2183.918) (...0 remote chains...) -- 84:11:02
      10430000 -- [-1849.952] (-2016.677) (-2179.678) (-1942.049) * (-1937.044) [-1834.931] (-2023.064) (-2237.562) (...0 remote chains...) -- 84:09:56
      10440000 -- [-1823.880] (-2011.327) (-2217.453) (-1943.743) * (-1951.853) [-1833.450] (-2002.647) (-2182.478) (...0 remote chains...) -- 84:08:50
      10450000 -- [-1836.221] (-2087.633) (-2102.584) (-1948.987) * (-1934.645) [-1844.565] (-2023.180) (-2163.083) (...0 remote chains...) -- 84:07:43
      10460000 -- [-1843.299] (-2053.368) (-2204.301) (-1917.713) * (-1948.536) [-1839.458] (-1990.849) (-2097.040) (...0 remote chains...) -- 84:06:37
      10470000 -- [-1836.739] (-2019.158) (-2127.243) (-1922.174) * (-1927.524) [-1835.701] (-2038.015) (-2174.322) (...0 remote chains...) -- 84:05:31
      10480000 -- [-1828.388] (-2018.822) (-2124.607) (-1929.708) * (-1945.091) [-1844.216] (-2036.541) (-2114.218) (...0 remote chains...) -- 84:04:25
      10490000 -- [-1842.223] (-2035.993) (-2173.940) (-1966.968) * (-1925.139) [-1844.429] (-2046.903) (-2230.279) (...0 remote chains...) -- 84:03:20
      10500000 -- [-1821.320] (-2051.031) (-2230.538) (-1961.064) * (-1939.410) [-1823.450] (-2018.879) (-2193.240) (...0 remote chains...) -- 84:02:14

      Average standard deviation of split frequencies: 0.062925

      10510000 -- [-1825.900] (-2015.874) (-2121.317) (-1960.714) * (-1958.354) [-1836.866] (-2100.359) (-2192.009) (...0 remote chains...) -- 84:01:08
      10520000 -- [-1838.361] (-2045.022) (-2188.512) (-1939.154) * (-1953.846) [-1829.955] (-2030.274) (-2179.949) (...0 remote chains...) -- 84:00:03
      10530000 -- [-1849.345] (-2075.115) (-2117.469) (-1949.364) * (-1955.870) [-1816.802] (-2003.981) (-2136.086) (...0 remote chains...) -- 83:58:57
      10540000 -- [-1825.306] (-2081.249) (-2167.643) (-1948.322) * (-1944.291) [-1844.506] (-2061.029) (-2175.808) (...0 remote chains...) -- 83:57:52
      10550000 -- [-1855.301] (-2040.004) (-2177.417) (-1965.202) * (-1959.374) [-1824.237] (-2033.960) (-2160.340) (...0 remote chains...) -- 83:56:47
      10560000 -- [-1829.095] (-2091.647) (-2209.258) (-1986.807) * (-1951.024) [-1832.612] (-2050.999) (-2185.542) (...0 remote chains...) -- 83:55:59
      10570000 -- [-1837.269] (-2036.295) (-2185.202) (-1946.962) * (-1974.630) [-1844.579] (-2033.108) (-2106.035) (...0 remote chains...) -- 83:54:54
      10580000 -- [-1842.555] (-2050.562) (-2124.755) (-1952.657) * (-1958.849) [-1839.069] (-1995.569) (-2113.469) (...0 remote chains...) -- 83:53:49
      10590000 -- [-1841.523] (-2087.592) (-2106.980) (-1942.660) * (-1920.695) [-1822.823] (-2043.677) (-2195.160) (...0 remote chains...) -- 83:52:44
      10600000 -- [-1831.690] (-2081.112) (-2123.478) (-1931.239) * (-1964.256) [-1843.832] (-2090.977) (-2202.130) (...0 remote chains...) -- 83:51:39
      10610000 -- [-1830.124] (-2133.404) (-2032.615) (-1952.493) * (-1953.336) [-1833.139] (-2041.989) (-2235.351) (...0 remote chains...) -- 83:50:35
      10620000 -- [-1831.121] (-2181.119) (-2105.191) (-1944.270) * (-1942.780) [-1829.809] (-2067.152) (-2249.472) (...0 remote chains...) -- 83:49:30
      10630000 -- [-1833.068] (-2150.915) (-2086.681) (-1943.260) * (-1908.960) [-1846.410] (-2099.549) (-2171.311) (...0 remote chains...) -- 83:48:26
      10640000 -- [-1849.439] (-2108.377) (-2055.005) (-1933.731) * (-1958.347) [-1836.172] (-2025.518) (-2133.797) (...0 remote chains...) -- 83:47:21
      10650000 -- [-1831.432] (-2095.789) (-1986.898) (-1959.951) * (-1927.448) [-1852.795] (-2035.761) (-2133.981) (...0 remote chains...) -- 83:46:17
      10660000 -- [-1828.654] (-2144.590) (-2036.546) (-1932.822) * (-1920.244) [-1855.771] (-2047.789) (-2234.973) (...0 remote chains...) -- 83:45:13
      10670000 -- [-1833.476] (-2230.933) (-2013.415) (-1956.771) * (-1938.050) [-1815.673] (-2041.119) (-2164.111) (...0 remote chains...) -- 83:44:09
      10680000 -- [-1836.916] (-2113.330) (-2051.814) (-1918.851) * (-2009.287) [-1833.140] (-2012.122) (-2228.649) (...0 remote chains...) -- 83:43:21
      10690000 -- [-1836.688] (-2213.874) (-2051.721) (-1927.091) * (-1956.527) [-1821.838] (-2043.249) (-2139.561) (...0 remote chains...) -- 83:42:01
      10700000 -- [-1859.023] (-2111.793) (-2013.295) (-1965.062) * (-1911.707) [-1830.295] (-2006.086) (-2215.118) (...0 remote chains...) -- 83:41:14
      10710000 -- [-1828.121] (-2161.167) (-2027.492) (-1977.956) * (-1963.584) [-1837.494] (-2036.718) (-2117.730) (...0 remote chains...) -- 83:39:53
      10720000 -- [-1834.391] (-2142.162) (-2028.935) (-1939.535) * (-1960.858) [-1841.914] (-2032.273) (-2139.723) (...0 remote chains...) -- 83:39:06
      10730000 -- [-1843.711] (-2161.910) (-2019.269) (-1913.211) * (-1930.416) [-1827.088] (-2044.676) (-2137.508) (...0 remote chains...) -- 83:38:03
      10740000 -- [-1858.347] (-2131.107) (-2064.730) (-1953.984) * (-1937.732) [-1833.766] (-2045.881) (-2186.124) (...0 remote chains...) -- 83:37:16
      10750000 -- [-1844.791] (-2146.637) (-2051.008) (-1938.212) * (-1940.707) [-1838.935] (-2032.604) (-2129.689) (...0 remote chains...) -- 83:36:13
      10760000 -- [-1838.109] (-2184.353) (-2096.250) (-1924.169) * (-1958.144) [-1855.942] (-2033.220) (-2209.136) (...0 remote chains...) -- 83:35:26
      10770000 -- [-1825.930] (-2165.839) (-2020.846) (-1964.688) * (-1944.411) [-1844.754] (-2059.303) (-2159.794) (...0 remote chains...) -- 83:34:23
      10780000 -- [-1828.909] (-2200.254) (-1988.634) (-1931.107) * (-1961.897) [-1836.164] (-2081.805) (-2144.917) (...0 remote chains...) -- 83:33:36
      10790000 -- [-1842.808] (-2191.850) (-2087.793) (-1960.086) * (-1952.646) [-1834.439] (-2060.573) (-2189.395) (...0 remote chains...) -- 83:32:33
      10800000 -- [-1831.563] (-2160.730) (-2058.563) (-1898.944) * (-1926.442) [-1818.767] (-2055.932) (-2187.137) (...0 remote chains...) -- 83:31:30
      10810000 -- [-1833.447] (-2184.578) (-2016.253) (-1948.224) * (-1968.041) [-1849.536] (-2040.684) (-2228.990) (...0 remote chains...) -- 83:30:28
      10820000 -- [-1832.733] (-2196.758) (-2074.784) (-1952.966) * (-1913.957) [-1840.252] (-2034.021) (-2150.582) (...0 remote chains...) -- 83:29:25
      10830000 -- [-1832.338] (-2136.023) (-2144.072) (-1949.590) * (-1898.779) [-1858.575] (-2079.409) (-2150.086) (...0 remote chains...) -- 83:28:22
      10840000 -- [-1847.626] (-2041.456) (-2118.642) (-1984.899) * (-1939.657) [-1833.456] (-2076.382) (-2122.754) (...0 remote chains...) -- 83:27:20
      10850000 -- [-1841.149] (-2066.706) (-2163.700) (-1948.860) * (-1931.781) [-1827.413] (-2072.348) (-2206.682) (...0 remote chains...) -- 83:26:34
      10860000 -- [-1826.543] (-2055.329) (-2124.828) (-1956.139) * (-1955.026) [-1828.832] (-2020.414) (-2146.522) (...0 remote chains...) -- 83:25:31
      10870000 -- [-1841.941] (-2043.012) (-2094.939) (-1950.086) * (-1945.167) [-1833.453] (-2058.407) (-2201.064) (...0 remote chains...) -- 83:24:45
      10880000 -- [-1842.360] (-1979.570) (-2206.157) (-1940.910) * (-1985.450) [-1826.030] (-2074.473) (-2145.613) (...0 remote chains...) -- 83:23:43
      10890000 -- [-1831.080] (-2023.044) (-2167.281) (-1965.667) * (-1940.128) [-1835.379] (-2032.035) (-2144.806) (...0 remote chains...) -- 83:22:41
      10900000 -- [-1811.253] (-2006.428) (-2225.914) (-1974.011) * (-1986.254) [-1831.090] (-2019.847) (-2182.889) (...0 remote chains...) -- 83:21:55
      10910000 -- [-1806.607] (-2103.343) (-2195.571) (-1925.732) * (-1925.662) [-1851.094] (-2059.068) (-2154.966) (...0 remote chains...) -- 83:20:53
      10920000 -- [-1827.841] (-2040.567) (-2140.843) (-1954.521) * (-1953.242) [-1844.853] (-2163.846) (-2102.844) (...0 remote chains...) -- 83:19:51
      10930000 -- [-1823.527] (-2050.133) (-2201.884) (-1962.378) * (-1974.961) [-1850.807] (-2195.911) (-2076.130) (...0 remote chains...) -- 83:18:49
      10940000 -- [-1833.740] (-2065.955) (-2144.060) (-1927.663) * (-1939.221) [-1828.656] (-2165.458) (-2055.233) (...0 remote chains...) -- 83:17:48
      10950000 -- [-1837.631] (-2067.445) (-2219.387) (-1973.011) * (-1948.915) [-1841.245] (-2153.183) (-2073.705) (...0 remote chains...) -- 83:16:46
      10960000 -- [-1834.940] (-2005.402) (-2178.581) (-1932.248) * (-1935.706) [-1839.782] (-2141.398) (-2051.622) (...0 remote chains...) -- 83:16:01
      10970000 -- [-1848.850] (-2081.918) (-2159.458) (-1936.853) * (-1948.872) [-1839.716] (-2195.781) (-2069.582) (...0 remote chains...) -- 83:14:59
      10980000 -- [-1853.210] (-2000.991) (-2133.541) (-1963.826) * (-1982.754) [-1827.236] (-2215.178) (-2057.777) (...0 remote chains...) -- 83:14:14
      10990000 -- [-1847.338] (-2078.617) (-2165.052) (-1954.902) * (-1973.537) [-1847.011] (-2252.055) (-2040.072) (...0 remote chains...) -- 83:13:29
      11000000 -- [-1838.974] (-2124.055) (-2122.499) (-1948.138) * (-1953.849) [-1843.315] (-2231.420) (-2067.693) (...0 remote chains...) -- 83:12:28

      Average standard deviation of split frequencies: 0.060267

      11010000 -- [-1828.224] (-2037.708) (-2136.235) (-1938.991) * (-1949.049) [-1827.862] (-2131.259) (-2021.431) (...0 remote chains...) -- 83:11:27
      11020000 -- [-1828.629] (-1999.560) (-2169.492) (-1931.256) * (-1927.460) [-1837.949] (-2149.678) (-2047.686) (...0 remote chains...) -- 83:10:26
      11030000 -- [-1837.487] (-2101.837) (-2213.422) (-1941.409) * (-1937.678) [-1825.786] (-2125.588) (-2037.324) (...0 remote chains...) -- 83:09:41
      11040000 -- [-1839.832] (-2041.316) (-2126.236) (-1987.765) * (-1949.698) [-1838.800] (-2184.562) (-2038.705) (...0 remote chains...) -- 83:08:56
      11050000 -- [-1825.235] (-2045.939) (-2153.590) (-1939.998) * (-1935.065) [-1839.029] (-2206.754) (-2100.322) (...0 remote chains...) -- 83:07:55
      11060000 -- [-1837.716] (-2069.173) (-2224.881) (-1964.889) * (-1913.103) [-1841.763] (-2192.891) (-2105.771) (...0 remote chains...) -- 83:07:11
      11070000 -- [-1845.611] (-2041.732) (-2221.625) (-1902.226) * (-1960.738) [-1827.341] (-2099.351) (-2007.126) (...0 remote chains...) -- 83:06:10
      11080000 -- [-1852.347] (-2079.334) (-2134.453) (-1994.264) * (-1977.585) [-1857.839] (-2199.646) (-2056.088) (...0 remote chains...) -- 83:05:25
      11090000 -- [-1837.883] (-2027.554) (-2207.938) (-1935.582) * (-1918.114) [-1847.265] (-2194.948) (-2004.845) (...0 remote chains...) -- 83:04:25
      11100000 -- [-1840.743] (-2038.593) (-2181.835) (-1925.383) * (-1954.664) [-1825.258] (-2102.646) (-2047.060) (...0 remote chains...) -- 83:03:08
      11110000 -- [-1832.028] (-2044.726) (-2171.263) (-1951.753) * (-1927.949) [-1829.416] (-2129.181) (-2051.552) (...0 remote chains...) -- 83:02:08
      11120000 -- [-1830.388] (-2052.608) (-2071.845) (-1939.890) * (-1943.849) [-1823.954] (-2223.666) (-2060.685) (...0 remote chains...) -- 83:01:24
      11130000 -- [-1865.943] (-2028.214) (-2151.807) (-1920.865) * (-1957.285) [-1838.889] (-2185.527) (-2076.444) (...0 remote chains...) -- 83:00:23
      11140000 -- [-1832.036] (-2094.031) (-2181.234) (-1916.266) * (-1926.279) [-1824.904] (-2150.178) (-2048.137) (...0 remote chains...) -- 82:59:07
      11150000 -- [-1829.829] (-2105.139) (-2192.418) (-1956.137) * (-1939.874) [-1834.942] (-2130.631) (-2092.516) (...0 remote chains...) -- 82:58:07
      11160000 -- [-1856.652] (-2054.865) (-2210.902) (-1936.997) * (-1940.570) [-1847.296] (-2194.938) (-2091.851) (...0 remote chains...) -- 82:57:07
      11170000 -- [-1841.462] (-2031.477) (-2098.865) (-1953.441) * (-1926.572) [-1833.113] (-2130.733) (-2069.575) (...0 remote chains...) -- 82:56:07
      11180000 -- [-1841.782] (-2201.267) (-2047.652) (-1955.450) * (-1974.625) [-1827.334] (-2167.117) (-2040.380) (...0 remote chains...) -- 82:55:23
      11190000 -- [-1826.041] (-2254.095) (-2050.536) (-1975.544) * (-1939.261) [-1837.312] (-2177.574) (-2060.530) (...0 remote chains...) -- 82:54:24
      11200000 -- [-1834.155] (-2125.162) (-2070.562) (-1931.724) * (-1928.660) [-1826.672] (-2209.501) (-1999.782) (...0 remote chains...) -- 82:53:24
      11210000 -- [-1834.859] (-2159.688) (-2053.255) (-1936.357) * (-1966.951) [-1823.214] (-2183.159) (-2041.189) (...0 remote chains...) -- 82:52:24
      11220000 -- [-1822.394] (-2191.676) (-2090.426) (-1935.251) * (-1937.083) [-1831.300] (-2174.981) (-2048.977) (...0 remote chains...) -- 82:51:25
      11230000 -- [-1817.876] (-2012.603) (-2166.960) (-1957.891) * (-1957.145) [-1822.373] (-2130.359) (-2044.522) (...0 remote chains...) -- 82:50:25
      11240000 -- [-1837.695] (-2085.185) (-2169.931) (-1934.228) * (-1958.028) [-1841.683] (-2134.524) (-2030.462) (...0 remote chains...) -- 82:49:42
      11250000 -- [-1830.411] (-2079.836) (-2130.858) (-1916.432) * (-1973.965) [-1837.679] (-2138.006) (-2029.327) (...0 remote chains...) -- 82:48:43
      11260000 -- [-1836.355] (-2027.723) (-2101.534) (-1952.821) * (-1916.157) [-1830.310] (-2162.668) (-2052.045) (...0 remote chains...) -- 82:47:59
      11270000 -- [-1834.060] (-2021.313) (-2183.227) (-1950.650) * (-1914.653) [-1840.411] (-2117.976) (-2013.575) (...0 remote chains...) -- 82:47:00
      11280000 -- [-1830.839] (-2075.413) (-2206.196) (-1936.659) * (-1974.880) [-1826.498] (-2175.609) (-1999.759) (...0 remote chains...) -- 82:46:01
      11290000 -- [-1821.904] (-2068.887) (-2181.288) (-1918.001) * (-1950.315) [-1823.098] (-2150.176) (-2024.558) (...0 remote chains...) -- 82:45:02
      11300000 -- [-1835.844] (-2069.841) (-2203.345) (-1913.338) * (-1978.748) [-1818.656] (-2106.630) (-2127.988) (...0 remote chains...) -- 82:44:19
      11310000 -- [-1836.607] (-2033.919) (-2155.052) (-1949.479) * (-1947.140) [-1827.220] (-2023.087) (-2156.904) (...0 remote chains...) -- 82:43:05
      11320000 -- [-1818.759] (-2062.448) (-2178.633) (-1965.288) * (-1949.831) [-1824.079] (-2082.878) (-2162.648) (...0 remote chains...) -- 82:42:06
      11330000 -- [-1850.598] (-2067.206) (-2228.421) (-1926.014) * (-1951.701) [-1844.299] (-2009.991) (-2160.883) (...0 remote chains...) -- 82:41:07
      11340000 -- [-1828.343] (-2091.654) (-2243.721) (-1913.847) * (-1964.028) [-1844.472] (-2037.110) (-2119.285) (...0 remote chains...) -- 82:40:09
      11350000 -- [-1829.847] (-2072.067) (-2179.943) (-1957.133) * (-1940.394) [-1834.157] (-2068.318) (-2143.467) (...0 remote chains...) -- 82:39:26
      11360000 -- [-1847.322] (-2037.313) (-2180.622) (-1931.802) * (-1946.833) [-1823.638] (-2065.772) (-2174.413) (...0 remote chains...) -- 82:38:27
      11370000 -- [-1845.351] (-2061.651) (-2164.285) (-1961.318) * (-1941.192) [-1827.421] (-2044.124) (-2202.522) (...0 remote chains...) -- 82:37:29
      11380000 -- [-1822.975] (-2052.253) (-2230.962) (-1944.728) * (-1912.656) [-1828.666] (-2033.369) (-2086.449) (...0 remote chains...) -- 82:36:31
      11390000 -- [-1846.227] (-2057.787) (-2198.601) (-1904.387) * (-1952.113) [-1814.441] (-2093.263) (-2224.401) (...0 remote chains...) -- 82:35:33
      11400000 -- [-1856.528] (-2100.074) (-2152.029) (-1950.693) * (-1936.230) [-1836.366] (-2021.660) (-2130.520) (...0 remote chains...) -- 82:34:35
      11410000 -- [-1835.638] (-2066.027) (-2159.522) (-1927.306) * (-1951.162) [-1827.586] (-2064.668) (-2099.652) (...0 remote chains...) -- 82:33:52
      11420000 -- [-1840.123] (-2021.623) (-2166.792) (-1978.916) * (-1959.109) [-1843.533] (-2143.168) (-2035.434) (...0 remote chains...) -- 82:32:54
      11430000 -- [-1832.745] (-2095.701) (-2164.242) (-1970.814) * (-1914.661) [-1841.104] (-2297.025) (-2041.448) (...0 remote chains...) -- 82:32:12
      11440000 -- [-1861.709] (-2071.358) (-2135.161) (-1918.474) * (-1947.598) [-1831.230] (-2144.174) (-2033.886) (...0 remote chains...) -- 82:31:14
      11450000 -- [-1822.797] (-2045.549) (-2153.953) (-1942.138) * (-1924.505) [-1857.200] (-2117.625) (-2069.118) (...0 remote chains...) -- 82:30:16
      11460000 -- [-1823.136] (-2056.450) (-2200.573) (-1942.170) * (-1957.689) [-1834.619] (-2126.800) (-2064.892) (...0 remote chains...) -- 82:29:34
      11470000 -- [-1827.373] (-2136.830) (-2060.436) (-1983.062) * (-1918.132) [-1839.333] (-2165.603) (-2086.671) (...0 remote chains...) -- 82:28:37
      11480000 -- [-1832.864] (-2210.136) (-2094.881) (-1918.133) * (-1947.438) [-1829.640] (-2152.392) (-2040.235) (...0 remote chains...) -- 82:27:39
      11490000 -- [-1826.915] (-2128.512) (-2013.384) (-1972.319) * (-1961.037) [-1838.847] (-2120.462) (-2074.677) (...0 remote chains...) -- 82:26:57
      11500000 -- [-1825.022] (-2110.133) (-2082.569) (-1956.710) * (-1933.184) [-1841.291] (-2181.136) (-2039.186) (...0 remote chains...) -- 82:26:00

      Average standard deviation of split frequencies: 0.061411

      11510000 -- [-1837.323] (-2201.214) (-2035.816) (-1913.647) * (-1952.481) [-1821.653] (-2136.102) (-2084.166) (...0 remote chains...) -- 82:25:18
      11520000 -- [-1847.753] (-2211.908) (-2101.897) (-1944.721) * (-1939.431) [-1858.352] (-2130.682) (-2059.679) (...0 remote chains...) -- 82:24:21
      11530000 -- [-1849.237] (-2121.277) (-1993.146) (-1919.636) * (-1959.426) [-1838.855] (-2143.950) (-2068.221) (...0 remote chains...) -- 82:23:23
      11540000 -- [-1824.626] (-2140.721) (-2044.080) (-1965.510) * (-1911.899) [-1834.204] (-2098.160) (-1979.253) (...0 remote chains...) -- 82:22:26
      11550000 -- [-1851.806] (-2160.620) (-2076.216) (-1946.817) * (-1946.387) [-1836.019] (-2227.087) (-2010.913) (...0 remote chains...) -- 82:21:29
      11560000 -- [-1827.407] (-2176.174) (-1982.209) (-1945.460) * (-1909.844) [-1831.498] (-2180.982) (-1970.813) (...0 remote chains...) -- 82:20:32
      11570000 -- [-1826.235] (-2174.463) (-2049.299) (-1957.372) * (-1952.220) [-1830.149] (-2094.215) (-2011.132) (...0 remote chains...) -- 82:19:35
      11580000 -- [-1829.926] (-2161.906) (-2077.489) (-1932.627) * (-1952.941) [-1820.148] (-2105.799) (-2081.778) (...0 remote chains...) -- 82:18:54
      11590000 -- [-1847.574] (-2178.624) (-2072.118) (-1934.415) * (-1941.634) [-1846.207] (-2197.567) (-2029.377) (...0 remote chains...) -- 82:17:57
      11600000 -- [-1837.265] (-2182.915) (-2081.489) (-1931.077) * (-1952.531) [-1839.874] (-2166.531) (-2027.922) (...0 remote chains...) -- 82:17:16
      11610000 -- [-1834.485] (-2167.332) (-2122.700) (-1948.261) * (-1983.888) [-1831.509] (-2062.836) (-2219.753) (...0 remote chains...) -- 82:16:19
      11620000 -- [-1844.497] (-2126.958) (-2073.785) (-1945.852) * (-1943.107) [-1828.379] (-2050.908) (-2251.987) (...0 remote chains...) -- 82:15:38
      11630000 -- [-1844.654] (-2091.837) (-2037.819) (-1914.610) * (-1951.983) [-1827.566] (-2042.955) (-2208.483) (...0 remote chains...) -- 82:14:41
      11640000 -- [-1855.747] (-2204.268) (-2050.517) (-1942.018) * (-1959.137) [-1820.887] (-2062.159) (-2213.986) (...0 remote chains...) -- 82:13:45
      11650000 -- [-1840.911] (-2157.258) (-2044.058) (-1993.730) * (-1930.274) [-1840.300] (-2000.094) (-2141.882) (...0 remote chains...) -- 82:13:04
      11660000 -- [-1840.794] (-2093.266) (-2022.599) (-1939.346) * (-1923.453) [-1843.918] (-2040.648) (-2140.212) (...0 remote chains...) -- 82:11:52
      11670000 -- [-1835.715] (-2102.299) (-2044.734) (-1915.591) * (-1953.847) [-1842.970] (-2138.916) (-2231.278) (...0 remote chains...) -- 82:10:56
      11680000 -- [-1845.466] (-2220.879) (-2100.759) (-1926.401) * (-1942.280) [-1826.249] (-2044.772) (-2191.544) (...0 remote chains...) -- 82:10:15
      11690000 -- [-1851.179] (-2226.141) (-2042.552) (-1949.486) * (-1951.309) [-1832.506] (-2055.025) (-2145.411) (...0 remote chains...) -- 82:09:19
      11700000 -- [-1840.940] (-2157.979) (-2083.846) (-1932.656) * (-1931.692) [-1843.135] (-2196.817) (-2005.602) (...0 remote chains...) -- 82:08:38
      11710000 -- [-1841.735] (-2186.429) (-2086.730) (-1969.030) * (-1939.353) [-1850.072] (-2058.446) (-1989.255) (...0 remote chains...) -- 82:07:58
      11720000 -- [-1832.637] (-2095.219) (-2064.451) (-1903.786) * (-1952.653) [-1820.623] (-2192.949) (-2067.230) (...0 remote chains...) -- 82:06:47
      11730000 -- [-1822.364] (-2126.575) (-2093.612) (-1951.938) * (-1955.595) [-1854.830] (-2125.748) (-2011.983) (...0 remote chains...) -- 82:05:51
      11740000 -- [-1821.928] (-2243.669) (-2028.871) (-1978.279) * (-1945.434) [-1846.798] (-2142.470) (-2063.751) (...0 remote chains...) -- 82:04:55
      11750000 -- [-1837.594] (-2141.627) (-2026.300) (-1929.665) * (-1989.694) [-1838.013] (-2168.641) (-1991.738) (...0 remote chains...) -- 82:03:59
      11760000 -- [-1829.526] (-2141.331) (-2040.206) (-1939.297) * (-1918.039) [-1831.521] (-2152.262) (-2029.500) (...0 remote chains...) -- 82:03:04
      11770000 -- [-1834.860] (-2116.949) (-2041.371) (-1912.167) * (-1922.710) [-1839.644] (-2196.190) (-2119.813) (...0 remote chains...) -- 82:02:08
      11780000 -- [-1823.458] (-2195.788) (-2022.932) (-1947.271) * (-1930.030) [-1823.648] (-2142.555) (-2020.044) (...0 remote chains...) -- 82:01:13
      11790000 -- [-1828.981] (-2166.685) (-2049.586) (-1938.204) * (-1980.801) [-1846.109] (-2168.334) (-2028.485) (...0 remote chains...) -- 82:00:17
      11800000 -- [-1827.294] (-2079.397) (-2182.629) (-1966.159) * (-1922.354) [-1829.142] (-2119.898) (-2041.768) (...0 remote chains...) -- 81:59:37
      11810000 -- [-1846.757] (-2057.343) (-2168.685) (-1933.800) * (-1971.595) [-1850.488] (-2212.105) (-2065.445) (...0 remote chains...) -- 81:58:42
      11820000 -- [-1840.657] (-2115.785) (-2090.264) (-1948.957) * (-1966.022) [-1819.643] (-2143.775) (-2063.284) (...0 remote chains...) -- 81:57:47
      11830000 -- [-1841.038] (-2051.924) (-2119.460) (-1912.556) * (-1920.708) [-1835.537] (-2204.059) (-2044.565) (...0 remote chains...) -- 81:56:52
      11840000 -- [-1816.530] (-2028.382) (-2156.018) (-1961.205) * (-1962.159) [-1846.370] (-2114.111) (-2006.100) (...0 remote chains...) -- 81:55:57
      11850000 -- [-1836.806] (-2030.977) (-2123.062) (-1946.506) * (-1943.563) [-1835.284] (-2143.153) (-2023.158) (...0 remote chains...) -- 81:55:02
      11860000 -- [-1853.210] (-2038.197) (-2103.514) (-1923.558) * (-1934.378) [-1834.387] (-2178.963) (-2053.449) (...0 remote chains...) -- 81:54:22
      11870000 -- [-1819.304] (-2059.899) (-2144.136) (-1959.133) * (-1929.897) [-1823.007] (-2266.088) (-2093.315) (...0 remote chains...) -- 81:53:27
      11880000 -- [-1820.451] (-2050.309) (-2124.222) (-1968.320) * (-1954.712) [-1835.681] (-2214.671) (-2008.978) (...0 remote chains...) -- 81:52:32
      11890000 -- [-1840.023] (-2161.051) (-2043.606) (-1959.029) * (-1932.253) [-1847.063] (-2203.127) (-2061.703) (...0 remote chains...) -- 81:51:37
      11900000 -- [-1849.263] (-2188.471) (-2066.693) (-1966.436) * (-1950.699) [-1833.376] (-2117.782) (-2046.347) (...0 remote chains...) -- 81:50:43
      11910000 -- [-1838.493] (-2243.437) (-2046.195) (-1968.416) * (-1935.373) [-1834.214] (-2138.140) (-2048.916) (...0 remote chains...) -- 81:50:03
      11920000 -- [-1839.693] (-2142.417) (-2003.533) (-1951.732) * (-1946.026) [-1833.817] (-2115.306) (-2082.104) (...0 remote chains...) -- 81:49:09
      11930000 -- [-1845.904] (-2125.389) (-2001.923) (-1900.454) * (-1955.452) [-1831.949] (-2296.234) (-2002.460) (...0 remote chains...) -- 81:48:29
      11940000 -- [-1840.960] (-2174.843) (-2032.551) (-1942.459) * (-1950.628) [-1843.900] (-2211.298) (-2120.243) (...0 remote chains...) -- 81:47:35
      11950000 -- [-1839.415] (-2209.108) (-2044.483) (-1926.310) * (-1958.381) [-1834.192] (-2176.237) (-2095.829) (...0 remote chains...) -- 81:46:40
      11960000 -- [-1821.932] (-2225.050) (-2028.229) (-1948.976) * (-1980.232) [-1825.066] (-2157.065) (-2080.034) (...0 remote chains...) -- 81:45:46
      11970000 -- [-1847.790] (-2149.448) (-2088.179) (-1983.229) * (-1950.498) [-1837.310] (-2152.470) (-2060.100) (...0 remote chains...) -- 81:45:07
      11980000 -- [-1841.292] (-2132.315) (-2024.370) (-1954.832) * (-1966.661) [-1816.349] (-2162.934) (-2022.002) (...0 remote chains...) -- 81:44:13
      11990000 -- [-1834.340] (-2207.906) (-2081.994) (-1954.737) * (-1926.093) [-1845.011] (-2145.249) (-2040.082) (...0 remote chains...) -- 81:43:19
      12000000 -- [-1827.154] (-2158.522) (-2054.018) (-1912.127) * (-1915.755) [-1833.426] (-2120.361) (-2020.773) (...0 remote chains...) -- 81:42:25

      Average standard deviation of split frequencies: 0.059428

      12010000 -- [-1835.963] (-2191.686) (-2075.687) (-1921.404) * (-1917.948) [-1831.245] (-2175.704) (-2067.656) (...0 remote chains...) -- 81:41:45
      12020000 -- [-1836.630] (-2159.560) (-2115.792) (-1952.959) * (-1922.814) [-1842.861] (-2158.363) (-2083.006) (...0 remote chains...) -- 81:40:51
      12030000 -- [-1851.871] (-2140.187) (-2044.894) (-1975.968) * (-1977.831) [-1839.086] (-2072.089) (-2184.297) (...0 remote chains...) -- 81:39:58
      12040000 -- [-1828.713] (-2173.985) (-2042.781) (-1931.427) * (-1916.074) [-1849.068] (-2072.404) (-2110.894) (...0 remote chains...) -- 81:39:04
      12050000 -- [-1835.011] (-2200.597) (-2027.068) (-1947.120) * (-1911.530) [-1842.316] (-2045.020) (-2119.927) (...0 remote chains...) -- 81:38:10
      12060000 -- [-1840.772] (-2134.449) (-2049.839) (-1951.599) * (-1920.486) [-1825.888] (-2029.362) (-2140.464) (...0 remote chains...) -- 81:37:17
      12070000 -- [-1832.692] (-2247.147) (-2089.078) (-1941.336) * (-1927.583) [-1824.412] (-2032.803) (-2229.390) (...0 remote chains...) -- 81:36:23
      12080000 -- [-1827.231] (-2072.594) (-2068.421) (-1947.453) * (-1934.959) [-1852.176] (-2087.962) (-2136.790) (...0 remote chains...) -- 81:35:44
      12090000 -- [-1829.730] (-2142.898) (-1987.119) (-1968.368) * (-1908.985) [-1851.749] (-2070.055) (-2149.214) (...0 remote chains...) -- 81:34:51
      12100000 -- [-1845.855] (-2104.408) (-2021.022) (-1927.768) * (-1926.380) [-1833.856] (-2086.218) (-2160.408) (...0 remote chains...) -- 81:33:57
      12110000 -- [-1850.782] (-2160.720) (-2048.333) (-1934.159) * (-1960.555) [-1863.114] (-2010.781) (-2243.055) (...0 remote chains...) -- 81:33:19
      12120000 -- [-1842.800] (-2108.677) (-2047.691) (-1930.631) * (-1968.385) [-1841.198] (-2030.922) (-2157.167) (...0 remote chains...) -- 81:32:26
      12130000 -- [-1843.065] (-2137.824) (-2016.633) (-1958.323) * (-1970.618) [-1834.595] (-2140.268) (-2231.207) (...0 remote chains...) -- 81:31:32
      12140000 -- [-1844.659] (-2224.248) (-2142.704) (-1923.314) * (-1960.113) [-1852.388] (-2084.848) (-2161.173) (...0 remote chains...) -- 81:30:54
      12150000 -- [-1843.238] (-2173.052) (-2115.953) (-1951.803) * (-1947.521) [-1832.364] (-2026.033) (-2146.305) (...0 remote chains...) -- 81:30:01
      12160000 -- [-1836.574] (-2165.314) (-2037.829) (-1949.951) * (-1903.690) [-1830.001] (-2159.324) (-2048.810) (...0 remote chains...) -- 81:29:08
      12170000 -- [-1824.820] (-2117.439) (-2054.599) (-1954.457) * (-1910.349) [-1845.994] (-2064.114) (-2145.252) (...0 remote chains...) -- 81:28:15
      12180000 -- [-1837.024] (-2268.352) (-2044.574) (-1949.699) * (-1988.829) [-1835.024] (-2037.740) (-2238.987) (...0 remote chains...) -- 81:27:22
      12190000 -- [-1823.528] (-2150.710) (-2096.490) (-1952.859) * (-1911.426) [-1828.056] (-2098.020) (-2196.152) (...0 remote chains...) -- 81:26:29
      12200000 -- [-1838.313] (-2227.587) (-2050.081) (-1928.901) * (-1940.558) [-1838.534] (-2036.962) (-2162.251) (...0 remote chains...) -- 81:25:51
      12210000 -- [-1832.083] (-2155.115) (-2019.911) (-1915.464) * (-1923.142) [-1830.795] (-1983.007) (-2183.882) (...0 remote chains...) -- 81:24:58
      12220000 -- [-1822.702] (-2200.363) (-2025.260) (-1965.385) * (-1944.927) [-1836.235] (-2086.043) (-2178.697) (...0 remote chains...) -- 81:24:06
      12230000 -- [-1839.000] (-2204.054) (-2071.653) (-1923.500) * (-1919.170) [-1831.833] (-2002.702) (-2212.107) (...0 remote chains...) -- 81:23:27
      12240000 -- [-1834.410] (-2157.166) (-2045.084) (-1968.888) * (-1949.462) [-1835.042] (-2046.795) (-2064.620) (...0 remote chains...) -- 81:22:35
      12250000 -- [-1842.306] (-2150.909) (-2075.260) (-1956.769) * (-1912.700) [-1831.278] (-1993.038) (-2157.600) (...0 remote chains...) -- 81:21:57
      12260000 -- [-1818.429] (-2078.204) (-2069.772) (-1952.959) * (-1931.835) [-1823.118] (-2056.376) (-2217.845) (...0 remote chains...) -- 81:21:05
      12270000 -- [-1833.362] (-2199.975) (-2057.288) (-1925.821) * (-1942.381) [-1845.344] (-2067.327) (-2117.217) (...0 remote chains...) -- 81:20:12
      12280000 -- [-1837.080] (-2219.495) (-2066.440) (-1948.030) * (-1916.312) [-1835.279] (-2056.947) (-2154.400) (...0 remote chains...) -- 81:19:20
      12290000 -- [-1842.716] (-2144.898) (-2045.306) (-1939.901) * (-1932.009) [-1848.756] (-2063.744) (-2196.517) (...0 remote chains...) -- 81:18:28
      12300000 -- [-1839.565] (-2137.333) (-2031.646) (-1943.055) * (-1945.196) [-1831.707] (-2087.234) (-2185.481) (...0 remote chains...) -- 81:17:36
      12310000 -- [-1835.795] (-2063.535) (-2001.582) (-1927.350) * (-1941.034) [-1845.898] (-2037.030) (-2131.911) (...0 remote chains...) -- 81:16:58
      12320000 -- [-1835.399] (-2259.975) (-2087.252) (-1919.948) * (-1981.211) [-1829.185] (-2016.989) (-2068.611) (...0 remote chains...) -- 81:16:06
      12330000 -- [-1841.912] (-2154.193) (-2071.162) (-1917.207) * (-1946.804) [-1829.787] (-2044.520) (-2154.359) (...0 remote chains...) -- 81:15:28
      12340000 -- [-1840.799] (-2179.131) (-2090.735) (-1937.298) * (-1940.180) [-1846.473] (-2046.520) (-2174.821) (...0 remote chains...) -- 81:14:51
      12350000 -- [-1850.404] (-2133.784) (-2108.395) (-1947.770) * (-1975.849) [-1836.154] (-2096.574) (-2119.119) (...0 remote chains...) -- 81:14:13
      12360000 -- [-1837.732] (-2147.331) (-2028.966) (-1930.288) * (-1990.722) [-1829.877] (-2240.883) (-2010.939) (...0 remote chains...) -- 81:13:21
      12370000 -- [-1844.896] (-2151.600) (-2123.907) (-1938.473) * (-1975.957) [-1833.661] (-2219.111) (-2082.492) (...0 remote chains...) -- 81:12:44
      12380000 -- [-1832.555] (-2192.669) (-2069.824) (-1947.687) * (-1947.460) [-1829.328] (-2184.065) (-2041.752) (...0 remote chains...) -- 81:11:52
      12390000 -- [-1827.251] (-2185.947) (-2028.514) (-1955.117) * (-1937.388) [-1819.902] (-2111.553) (-2107.005) (...0 remote chains...) -- 81:11:00
      12400000 -- [-1831.136] (-2263.068) (-2018.666) (-1943.308) * (-1931.283) [-1829.483] (-2288.951) (-2095.907) (...0 remote chains...) -- 81:10:09
      12410000 -- [-1822.310] (-2185.512) (-2066.189) (-1935.250) * (-1949.876) [-1861.764] (-2192.552) (-2043.242) (...0 remote chains...) -- 81:09:17
      12420000 -- [-1833.643] (-2152.966) (-2029.526) (-1913.558) * (-1950.900) [-1840.361] (-2264.940) (-2069.126) (...0 remote chains...) -- 81:08:40
      12430000 -- [-1842.635] (-2179.208) (-2046.729) (-1934.458) * (-1993.779) [-1842.453] (-2197.197) (-2022.480) (...0 remote chains...) -- 81:08:03
      12440000 -- [-1830.514] (-2130.758) (-2013.721) (-1977.824) * (-1904.609) [-1839.513] (-2214.861) (-2052.085) (...0 remote chains...) -- 81:06:57
      12450000 -- [-1824.533] (-2235.407) (-2048.218) (-1947.431) * (-1965.932) [-1858.179] (-2224.622) (-2086.747) (...0 remote chains...) -- 81:06:20
      12460000 -- [-1825.167] (-2194.451) (-2124.691) (-1962.440) * (-1928.776) [-1832.750] (-2151.204) (-2108.383) (...0 remote chains...) -- 81:05:29
      12470000 -- [-1831.032] (-2168.202) (-2087.992) (-1962.146) * (-1930.437) [-1825.571] (-2183.418) (-2006.855) (...0 remote chains...) -- 81:04:38
      12480000 -- [-1831.915] (-2173.667) (-2094.894) (-1955.302) * (-1944.635) [-1844.341] (-2178.191) (-2081.284) (...0 remote chains...) -- 81:03:46
      12490000 -- [-1827.147] (-2119.063) (-2047.864) (-1922.041) * (-1943.296) [-1826.254] (-2135.528) (-2103.543) (...0 remote chains...) -- 81:02:55
      12500000 -- [-1833.392] (-2242.533) (-2019.808) (-1969.174) * (-1930.310) [-1841.096] (-2252.803) (-2071.308) (...0 remote chains...) -- 81:02:04

      Average standard deviation of split frequencies: 0.057435

      12510000 -- [-1840.090] (-2142.277) (-2093.408) (-1924.948) * (-1911.918) [-1826.242] (-2178.022) (-2053.600) (...0 remote chains...) -- 81:01:13
      12520000 -- [-1829.529] (-2146.563) (-2031.184) (-1986.652) * (-1947.903) [-1840.201] (-2184.384) (-2082.817) (...0 remote chains...) -- 81:00:37
      12530000 -- [-1835.337] (-2115.674) (-1983.531) (-1954.408) * (-1940.970) [-1834.593] (-2106.304) (-2010.745) (...0 remote chains...) -- 80:59:46
      12540000 -- [-1837.520] (-2182.985) (-2059.041) (-1944.020) * (-1945.453) [-1814.696] (-2164.266) (-2105.344) (...0 remote chains...) -- 80:59:09
      12550000 -- [-1828.164] (-2178.496) (-2037.120) (-1917.671) * (-1935.973) [-1842.468] (-2158.879) (-2064.010) (...0 remote chains...) -- 80:58:18
      12560000 -- [-1839.869] (-2132.057) (-2049.958) (-1914.273) * (-1964.185) [-1838.181] (-2183.318) (-2038.057) (...0 remote chains...) -- 80:57:28
      12570000 -- [-1847.650] (-2211.992) (-2056.356) (-1930.857) * (-1953.354) [-1857.722] (-2159.927) (-2051.902) (...0 remote chains...) -- 80:56:51
      12580000 -- [-1851.623] (-2131.921) (-2040.749) (-1952.293) * (-1959.260) [-1839.453] (-2206.713) (-2077.753) (...0 remote chains...) -- 80:56:00
      12590000 -- [-1818.437] (-2178.618) (-2037.410) (-1949.220) * (-1943.704) [-1828.572] (-2184.110) (-2054.321) (...0 remote chains...) -- 80:55:24
      12600000 -- [-1826.516] (-2171.806) (-2059.647) (-1945.337) * (-1948.012) [-1840.972] (-2177.999) (-2055.288) (...0 remote chains...) -- 80:54:33
      12610000 -- [-1835.956] (-2068.064) (-2041.457) (-1933.726) * (-1972.025) [-1834.354] (-2185.883) (-2057.856) (...0 remote chains...) -- 80:53:43
      12620000 -- [-1829.755] (-2174.981) (-2002.884) (-1938.800) * (-1926.413) [-1842.052] (-2199.548) (-2049.477) (...0 remote chains...) -- 80:52:53
      12630000 -- [-1837.986] (-2194.210) (-2040.116) (-1921.719) * (-1915.159) [-1831.822] (-2100.265) (-2087.688) (...0 remote chains...) -- 80:52:02
      12640000 -- [-1843.503] (-2163.945) (-2019.102) (-1945.695) * (-1921.480) [-1821.921] (-2147.112) (-2068.492) (...0 remote chains...) -- 80:51:26
      12650000 -- [-1842.553] (-2223.615) (-2052.347) (-1955.098) * (-1905.616) [-1835.821] (-2181.535) (-2029.141) (...0 remote chains...) -- 80:50:50
      12660000 -- [-1840.891] (-2193.894) (-2081.126) (-1944.176) * (-1943.951) [-1820.710] (-2207.718) (-2004.015) (...0 remote chains...) -- 80:50:00
      12670000 -- [-1840.387] (-2250.638) (-2057.424) (-1989.560) * (-1975.287) [-1841.414] (-2209.059) (-2109.371) (...0 remote chains...) -- 80:49:09
      12680000 -- [-1831.473] (-2189.401) (-2070.493) (-1957.433) * (-1908.293) [-1844.024] (-2158.873) (-2067.151) (...0 remote chains...) -- 80:48:33
      12690000 -- [-1837.303] (-2090.740) (-2041.184) (-1940.185) * (-1955.360) [-1845.719] (-2136.714) (-2016.316) (...0 remote chains...) -- 80:47:43
      12700000 -- [-1837.708] (-2105.032) (-2092.770) (-1975.150) * (-1937.074) [-1829.325] (-2102.501) (-2024.940) (...0 remote chains...) -- 80:46:53
      12710000 -- [-1834.587] (-2089.467) (-2051.265) (-1964.796) * (-1929.251) [-1838.210] (-2198.003) (-2074.978) (...0 remote chains...) -- 80:46:17
      12720000 -- [-1847.338] (-2230.198) (-2062.021) (-1955.830) * (-1956.909) [-1831.157] (-2181.611) (-2069.084) (...0 remote chains...) -- 80:45:28
      12730000 -- [-1843.303] (-2123.483) (-2071.088) (-1924.943) * (-1928.445) [-1831.803] (-2222.819) (-2118.679) (...0 remote chains...) -- 80:44:52
      12740000 -- [-1847.134] (-2037.105) (-2090.414) (-1951.404) * (-1968.219) [-1838.776] (-2214.495) (-2070.336) (...0 remote chains...) -- 80:44:02
      12750000 -- [-1825.934] (-2078.673) (-2178.216) (-1942.955) * (-1955.683) [-1824.526] (-2138.870) (-2072.351) (...0 remote chains...) -- 80:43:12
      12760000 -- [-1838.172] (-2054.010) (-2210.195) (-1959.251) * (-1940.381) [-1828.269] (-2239.625) (-2004.901) (...0 remote chains...) -- 80:42:23
      12770000 -- [-1843.037] (-2041.798) (-2146.089) (-1949.807) * (-1922.492) [-1828.570] (-2130.989) (-2047.030) (...0 remote chains...) -- 80:41:33
      12780000 -- [-1857.964] (-2024.601) (-2167.705) (-1958.354) * (-1900.031) [-1842.088] (-2245.384) (-2062.124) (...0 remote chains...) -- 80:40:43
      12790000 -- [-1839.659] (-2026.844) (-2188.016) (-1941.069) * (-1961.721) [-1847.594] (-2133.637) (-2078.820) (...0 remote chains...) -- 80:39:54
      12800000 -- [-1818.981] (-2086.624) (-2166.963) (-1941.583) * (-1945.001) [-1838.806] (-2171.424) (-2068.713) (...0 remote chains...) -- 80:39:04
      12810000 -- [-1821.055] (-2084.369) (-2185.544) (-1919.835) * (-1930.657) [-1849.710] (-2171.422) (-2021.069) (...0 remote chains...) -- 80:38:29
      12820000 -- [-1833.872] (-2034.217) (-2194.161) (-1919.010) * (-1931.290) [-1838.896] (-2223.670) (-2075.510) (...0 remote chains...) -- 80:37:53
      12830000 -- [-1825.901] (-2095.178) (-2178.782) (-1914.064) * (-1977.160) [-1834.139] (-2217.753) (-2088.939) (...0 remote chains...) -- 80:37:04
      12840000 -- [-1836.040] (-2055.931) (-2151.637) (-1959.419) * (-1995.048) [-1884.758] (-2190.466) (-2036.230) (...0 remote chains...) -- 80:36:15
      12850000 -- [-1835.238] (-2057.301) (-2139.150) (-1980.669) * (-1946.641) [-1837.700] (-2175.234) (-1984.719) (...0 remote chains...) -- 80:35:26
      12860000 -- [-1830.334] (-2050.869) (-2224.970) (-1956.554) * (-1922.673) [-1826.875] (-2116.209) (-2061.449) (...0 remote chains...) -- 80:34:37
      12870000 -- [-1826.258] (-2097.204) (-2152.553) (-1942.301) * (-1926.805) [-1832.191] (-2119.375) (-2047.152) (...0 remote chains...) -- 80:34:01
      12880000 -- [-1834.405] (-1972.615) (-2162.015) (-1955.588) * (-1955.275) [-1848.306] (-2148.462) (-2030.910) (...0 remote chains...) -- 80:33:12
      12890000 -- [-1837.798] (-2041.286) (-2150.724) (-1974.491) * (-1938.234) [-1824.102] (-2205.473) (-2130.261) (...0 remote chains...) -- 80:32:23
      12900000 -- [-1846.682] (-2061.105) (-2210.380) (-1991.743) * (-1936.979) [-1845.497] (-2111.930) (-2098.752) (...0 remote chains...) -- 80:31:34
      12910000 -- [-1838.858] (-2051.214) (-2198.769) (-1915.059) * (-1936.546) [-1829.550] (-2077.928) (-2134.443) (...0 remote chains...) -- 80:30:45
      12920000 -- [-1839.750] (-2047.287) (-2209.211) (-1965.054) * (-1928.984) [-1839.836] (-2071.019) (-2193.116) (...0 remote chains...) -- 80:29:57
      12930000 -- [-1841.957] (-2056.371) (-2197.798) (-1953.408) * (-1915.964) [-1834.743] (-2028.726) (-2156.985) (...0 remote chains...) -- 80:29:08
      12940000 -- [-1863.111] (-2052.383) (-2192.691) (-1957.776) * (-1934.793) [-1815.616] (-2058.197) (-2152.204) (...0 remote chains...) -- 80:28:19
      12950000 -- [-1862.836] (-2093.659) (-2131.390) (-1941.026) * (-1961.993) [-1824.311] (-2065.292) (-2106.397) (...0 remote chains...) -- 80:27:31
      12960000 -- [-1841.279] (-2060.349) (-2136.581) (-1949.213) * (-1929.562) [-1835.670] (-2018.703) (-2214.997) (...0 remote chains...) -- 80:26:42
      12970000 -- [-1831.398] (-2060.418) (-2252.478) (-1968.496) * (-1951.313) [-1839.208] (-2070.017) (-2106.789) (...0 remote chains...) -- 80:26:07
      12980000 -- [-1856.014] (-2093.440) (-2177.201) (-1925.816) * (-1924.381) [-1847.265] (-2047.375) (-2186.804) (...0 remote chains...) -- 80:25:19
      12990000 -- [-1836.365] (-2079.119) (-2168.869) (-1907.017) * (-1947.467) [-1831.206] (-2042.141) (-2144.383) (...0 remote chains...) -- 80:24:30
      13000000 -- [-1832.594] (-2048.762) (-2168.463) (-1927.766) * (-1971.883) [-1850.055] (-2111.638) (-2096.314) (...0 remote chains...) -- 80:23:42

      Average standard deviation of split frequencies: 0.057104

      13010000 -- [-1832.599] (-2048.619) (-2167.566) (-1929.904) * (-1982.629) [-1832.480] (-2047.742) (-2199.925) (...0 remote chains...) -- 80:22:53
      13020000 -- [-1839.803] (-2062.445) (-2187.087) (-1918.895) * (-1936.036) [-1846.376] (-2032.685) (-2188.577) (...0 remote chains...) -- 80:22:05
      13030000 -- [-1829.422] (-2042.417) (-2153.493) (-1920.689) * (-1957.000) [-1849.558] (-2019.014) (-2255.128) (...0 remote chains...) -- 80:21:30
      13040000 -- [-1833.230] (-2021.176) (-2130.627) (-1924.219) * (-1918.952) [-1849.331] (-2030.870) (-2196.599) (...0 remote chains...) -- 80:20:56
      13050000 -- [-1842.309] (-2011.273) (-2181.090) (-1932.291) * (-1941.924) [-1844.325] (-2071.710) (-2271.173) (...0 remote chains...) -- 80:20:08
      13060000 -- [-1826.114] (-2037.048) (-2203.396) (-1959.725) * (-1955.978) [-1815.800] (-2084.730) (-2186.381) (...0 remote chains...) -- 80:19:33
      13070000 -- [-1827.676] (-2034.413) (-2088.716) (-1943.695) * (-1924.312) [-1826.264] (-2058.906) (-2151.091) (...0 remote chains...) -- 80:18:59
      13080000 -- [-1825.011] (-2105.144) (-2137.492) (-1924.631) * (-1950.872) [-1846.016] (-2033.774) (-2140.089) (...0 remote chains...) -- 80:18:11
      13090000 -- [-1829.891] (-2019.567) (-2257.972) (-1931.026) * (-1912.717) [-1826.987] (-2074.341) (-2127.510) (...0 remote chains...) -- 80:17:36
      13100000 -- [-1824.235] (-2042.187) (-2227.830) (-1952.050) * (-1950.340) [-1833.123] (-2062.052) (-2139.825) (...0 remote chains...) -- 80:16:35
      13110000 -- [-1830.297] (-2097.659) (-2256.031) (-1957.937) * (-1980.172) [-1832.384] (-2059.251) (-2151.844) (...0 remote chains...) -- 80:15:47
      13120000 -- [-1844.613] (-2047.698) (-2201.362) (-1927.297) * (-1947.565) [-1868.525] (-2035.550) (-2151.786) (...0 remote chains...) -- 80:15:12
      13130000 -- [-1829.269] (-2147.830) (-2047.795) (-1955.828) * (-1943.435) [-1832.322] (-2065.277) (-2183.951) (...0 remote chains...) -- 80:14:25
      13140000 -- [-1869.548] (-2196.610) (-2042.034) (-1938.952) * (-1912.234) [-1835.060] (-2059.207) (-2129.731) (...0 remote chains...) -- 80:13:37
      13150000 -- [-1846.509] (-2183.071) (-2067.824) (-1941.681) * (-1946.869) [-1826.171] (-2081.450) (-2148.983) (...0 remote chains...) -- 80:13:03
      13160000 -- [-1829.876] (-2170.581) (-2069.173) (-1969.585) * (-1921.328) [-1828.760] (-2073.899) (-2150.039) (...0 remote chains...) -- 80:12:15
      13170000 -- [-1825.098] (-2151.099) (-2068.293) (-1957.923) * (-1948.275) [-1842.632] (-2137.971) (-2168.642) (...0 remote chains...) -- 80:11:28
      13180000 -- [-1836.767] (-2130.112) (-2098.305) (-1983.586) * (-1923.111) [-1854.857] (-2047.792) (-2152.251) (...0 remote chains...) -- 80:10:40
      13190000 -- [-1826.370] (-2191.705) (-2088.004) (-1924.767) * (-1947.127) [-1840.012] (-2078.477) (-2208.813) (...0 remote chains...) -- 80:10:06
      13200000 -- [-1831.412] (-2208.035) (-2043.845) (-1908.266) * (-1944.792) [-1820.636] (-2080.158) (-2174.628) (...0 remote chains...) -- 80:09:32
      13210000 -- [-1828.251] (-2180.476) (-2068.972) (-1924.900) * (-1983.849) [-1831.978] (-2075.156) (-2147.101) (...0 remote chains...) -- 80:08:45
      13220000 -- [-1840.849] (-2215.085) (-2069.662) (-1957.874) * (-1947.183) [-1840.524] (-2061.411) (-2132.351) (...0 remote chains...) -- 80:07:57
      13230000 -- [-1834.079] (-2117.791) (-2060.137) (-1983.958) * (-1926.461) [-1847.988] (-2022.869) (-2117.089) (...0 remote chains...) -- 80:07:23
      13240000 -- [-1850.613] (-2161.545) (-2050.135) (-1967.035) * (-1966.033) [-1847.335] (-2088.686) (-2131.013) (...0 remote chains...) -- 80:06:36
      13250000 -- [-1843.967] (-2148.591) (-2126.832) (-1937.836) * (-1903.223) [-1822.664] (-2073.906) (-2157.874) (...0 remote chains...) -- 80:05:49
      13260000 -- [-1835.439] (-2195.064) (-2050.575) (-1971.678) * (-1951.762) [-1850.157] (-2069.236) (-2115.957) (...0 remote chains...) -- 80:05:02
      13270000 -- [-1845.453] (-2085.467) (-2067.354) (-1964.192) * (-1949.476) [-1821.373] (-2042.406) (-2185.743) (...0 remote chains...) -- 80:04:15
      13280000 -- [-1844.495] (-2188.597) (-2071.305) (-1940.568) * (-1899.721) [-1838.917] (-2012.970) (-2252.837) (...0 remote chains...) -- 80:03:41
      13290000 -- [-1844.598] (-2155.339) (-2032.422) (-1949.581) * (-1934.856) [-1839.820] (-2059.107) (-2163.897) (...0 remote chains...) -- 80:02:54
      13300000 -- [-1837.012] (-2177.257) (-2081.521) (-1933.964) * (-1936.401) [-1839.327] (-1973.189) (-2144.786) (...0 remote chains...) -- 80:02:20
      13310000 -- [-1841.253] (-2160.670) (-2039.267) (-1916.521) * (-1947.381) [-1838.667] (-2021.020) (-2173.365) (...0 remote chains...) -- 80:01:33
      13320000 -- [-1824.408] (-2244.198) (-2075.316) (-1948.998) * (-1949.850) [-1855.105] (-2025.180) (-2158.841) (...0 remote chains...) -- 80:00:46
      13330000 -- [-1823.621] (-2122.607) (-2011.636) (-1951.880) * (-1922.352) [-1845.930] (-2055.046) (-2094.368) (...0 remote chains...) -- 79:59:59
      13340000 -- [-1835.679] (-2174.493) (-2030.962) (-1928.544) * (-1959.159) [-1845.145] (-2025.195) (-2169.758) (...0 remote chains...) -- 79:59:26
      13350000 -- [-1817.216] (-2161.280) (-2073.252) (-1980.134) * (-1962.430) [-1835.469] (-2040.701) (-2211.258) (...0 remote chains...) -- 79:58:52
      13360000 -- [-1814.813] (-2173.159) (-2011.882) (-1969.973) * (-1942.001) [-1819.755] (-2051.759) (-2142.639) (...0 remote chains...) -- 79:58:06
      13370000 -- [-1807.928] (-2110.695) (-2036.730) (-1940.561) * (-1977.890) [-1827.731] (-2053.800) (-2149.858) (...0 remote chains...) -- 79:57:32
      13380000 -- [-1857.812] (-2173.886) (-2051.049) (-1946.476) * (-1994.341) [-1851.817] (-2045.694) (-2146.218) (...0 remote chains...) -- 79:56:46
      13390000 -- [-1843.247] (-2165.684) (-2164.650) (-1918.135) * (-1945.205) [-1844.189] (-2070.265) (-2166.064) (...0 remote chains...) -- 79:55:59
      13400000 -- [-1831.292] (-2199.399) (-2072.268) (-1901.062) * (-1941.571) [-1846.075] (-2008.839) (-2149.304) (...0 remote chains...) -- 79:55:13
      13410000 -- [-1834.556] (-2148.908) (-2024.723) (-1934.934) * (-1958.408) [-1845.031] (-2019.190) (-2145.933) (...0 remote chains...) -- 79:54:26
      13420000 -- [-1834.939] (-2179.315) (-2031.708) (-1956.368) * (-1940.030) [-1844.281] (-2031.480) (-2220.455) (...0 remote chains...) -- 79:53:40
      13430000 -- [-1827.751] (-2260.382) (-2085.042) (-1982.978) * (-1951.223) [-1843.995] (-1994.310) (-2144.804) (...0 remote chains...) -- 79:52:53
      13440000 -- [-1833.010] (-2165.192) (-2018.307) (-1965.346) * (-1939.658) [-1845.329] (-2048.744) (-2167.702) (...0 remote chains...) -- 79:52:07
      13450000 -- [-1848.005] (-2132.244) (-2086.064) (-1944.304) * (-1955.446) [-1848.312] (-2064.022) (-2182.773) (...0 remote chains...) -- 79:51:34
      13460000 -- [-1833.066] (-2180.169) (-2071.447) (-1957.279) * (-1950.664) [-1860.143] (-1996.231) (-2140.741) (...0 remote chains...) -- 79:50:48
      13470000 -- [-1850.388] (-2216.386) (-2070.199) (-1952.375) * (-1961.968) [-1846.394] (-2018.839) (-2194.043) (...0 remote chains...) -- 79:50:01
      13480000 -- [-1835.197] (-2239.916) (-2068.150) (-1945.098) * (-1935.682) [-1839.606] (-2037.966) (-2218.839) (...0 remote chains...) -- 79:49:15
      13490000 -- [-1829.977] (-2174.691) (-2074.812) (-1924.683) * (-1960.798) [-1829.511] (-2069.066) (-2358.784) (...0 remote chains...) -- 79:48:29
      13500000 -- [-1809.275] (-2121.347) (-2064.080) (-1904.597) * (-1940.168) [-1816.974] (-2057.007) (-2211.329) (...0 remote chains...) -- 79:47:43

      Average standard deviation of split frequencies: 0.059947

      13510000 -- [-1849.169] (-2157.275) (-2075.573) (-1942.484) * (-1954.584) [-1834.824] (-2076.885) (-2154.688) (...0 remote chains...) -- 79:46:44
      13520000 -- [-1821.854] (-2209.727) (-2095.612) (-1918.982) * (-1945.945) [-1845.355] (-2045.383) (-2213.232) (...0 remote chains...) -- 79:45:58
      13530000 -- [-1837.941] (-2180.115) (-2031.992) (-1933.585) * (-1926.661) [-1828.766] (-2081.428) (-2236.339) (...0 remote chains...) -- 79:45:25
      13540000 -- [-1845.775] (-2148.831) (-1999.943) (-1947.331) * (-1964.907) [-1832.685] (-2070.311) (-2132.797) (...0 remote chains...) -- 79:44:52
      13550000 -- [-1838.303] (-2140.814) (-2050.745) (-1921.618) * (-1910.075) [-1840.739] (-2080.772) (-2153.202) (...0 remote chains...) -- 79:44:07
      13560000 -- [-1832.651] (-2119.281) (-2053.824) (-1952.185) * (-1957.440) [-1845.359] (-2056.730) (-2189.784) (...0 remote chains...) -- 79:43:21
      13570000 -- [-1853.703] (-2062.963) (-2064.479) (-1950.250) * (-1927.189) [-1839.637] (-2034.778) (-2177.711) (...0 remote chains...) -- 79:42:35
      13580000 -- [-1834.134] (-2133.461) (-2061.993) (-1907.076) * (-1922.888) [-1828.737] (-2051.814) (-2156.733) (...0 remote chains...) -- 79:41:49
      13590000 -- [-1842.835] (-2176.112) (-2030.588) (-1986.490) * (-1975.256) [-1818.517] (-2010.367) (-2171.130) (...0 remote chains...) -- 79:41:04
      13600000 -- [-1842.069] (-2089.892) (-2064.002) (-1938.620) * (-1931.629) [-1836.119] (-2045.532) (-2142.904) (...0 remote chains...) -- 79:40:31
      13610000 -- [-1822.456] (-2185.412) (-2045.138) (-1977.527) * (-1941.876) [-1848.624] (-2074.612) (-2175.685) (...0 remote chains...) -- 79:39:46
      13620000 -- [-1840.380] (-2270.821) (-2046.520) (-1959.722) * (-1918.718) [-1832.269] (-2069.278) (-2163.104) (...0 remote chains...) -- 79:39:00
      13630000 -- [-1834.210] (-2133.795) (-2106.756) (-1922.123) * (-1961.648) [-1835.693] (-2063.299) (-2157.281) (...0 remote chains...) -- 79:38:28
      13640000 -- [-1843.751] (-2163.593) (-1989.070) (-1971.214) * (-1937.582) [-1828.540] (-2140.037) (-2142.758) (...0 remote chains...) -- 79:37:29
      13650000 -- [-1838.172] (-2149.521) (-2068.348) (-1963.992) * (-1968.660) [-1851.790] (-2028.455) (-2148.292) (...0 remote chains...) -- 79:36:57
      13660000 -- [-1847.166] (-2211.442) (-1990.726) (-1950.737) * (-1935.056) [-1838.427] (-2017.511) (-2170.301) (...0 remote chains...) -- 79:36:11
      13670000 -- [-1837.181] (-2245.048) (-2040.279) (-1971.383) * (-1937.499) [-1845.441] (-2027.695) (-2108.744) (...0 remote chains...) -- 79:35:26
      13680000 -- [-1833.811] (-2161.606) (-2057.362) (-1937.910) * (-1925.250) [-1829.532] (-2075.139) (-2138.264) (...0 remote chains...) -- 79:34:54
      13690000 -- [-1826.177] (-2162.438) (-2060.955) (-1922.722) * (-1975.590) [-1824.584] (-2047.918) (-2209.001) (...0 remote chains...) -- 79:34:09
      13700000 -- [-1854.698] (-2146.267) (-2015.773) (-1905.562) * (-1913.778) [-1813.447] (-2059.732) (-2180.496) (...0 remote chains...) -- 79:33:23
      13710000 -- [-1827.143] (-2123.865) (-2039.431) (-1952.687) * (-1958.779) [-1840.706] (-2085.420) (-2174.936) (...0 remote chains...) -- 79:32:51
      13720000 -- [-1838.338] (-2229.047) (-2087.288) (-1962.687) * (-1949.514) [-1847.354] (-2109.832) (-2065.735) (...0 remote chains...) -- 79:32:06
      13730000 -- [-1826.095] (-2159.777) (-2087.354) (-1909.951) * (-1949.696) [-1844.045] (-2132.399) (-2075.329) (...0 remote chains...) -- 79:31:21
      13740000 -- [-1840.754] (-2155.824) (-2060.703) (-1939.304) * (-1928.762) [-1821.393] (-2152.577) (-2157.006) (...0 remote chains...) -- 79:33:10
      13750000 -- [-1849.095] (-2196.404) (-2040.296) (-1980.003) * (-1939.635) [-1836.768] (-2084.099) (-2109.911) (...0 remote chains...) -- 79:32:38
      13760000 -- [-1825.644] (-2074.355) (-2036.611) (-1927.772) * (-1968.794) [-1816.400] (-2028.788) (-2128.167) (...0 remote chains...) -- 79:32:05
      13770000 -- [-1824.157] (-2143.118) (-2030.325) (-1944.054) * (-1922.436) [-1822.592] (-2058.523) (-2156.064) (...0 remote chains...) -- 79:31:20
      13780000 -- [-1832.263] (-2134.023) (-2023.047) (-1960.397) * (-1937.606) [-1825.425] (-2053.546) (-2177.275) (...0 remote chains...) -- 79:30:48
      13790000 -- [-1834.475] (-2081.597) (-2011.514) (-1904.261) * (-1938.098) [-1852.765] (-2007.966) (-2123.297) (...0 remote chains...) -- 79:30:16
      13800000 -- [-1829.682] (-2262.872) (-2044.413) (-1920.979) * (-1965.549) [-1846.001] (-2041.863) (-2145.021) (...0 remote chains...) -- 79:29:44
      13810000 -- [-1831.808] (-2247.040) (-2071.820) (-1921.135) * (-1923.685) [-1835.635] (-2082.395) (-2211.190) (...0 remote chains...) -- 79:28:59
      13820000 -- [-1833.729] (-2027.250) (-2144.295) (-1989.828) * (-1952.646) [-1837.761] (-2098.669) (-2208.779) (...0 remote chains...) -- 79:28:14
      13830000 -- [-1840.799] (-2058.517) (-2162.896) (-1975.979) * (-1900.370) [-1843.770] (-2059.542) (-2206.971) (...0 remote chains...) -- 79:27:42
      13840000 -- [-1830.783] (-2047.959) (-2110.857) (-1966.507) * (-1956.514) [-1819.806] (-2032.030) (-2135.293) (...0 remote chains...) -- 79:27:23
      13850000 -- [-1843.968] (-2035.086) (-2095.779) (-1935.873) * (-1933.006) [-1840.459] (-2065.656) (-2127.617) (...0 remote chains...) -- 79:27:17
      13860000 -- [-1834.564] (-2003.816) (-2126.629) (-1912.479) * (-1922.738) [-1838.057] (-2020.634) (-2130.287) (...0 remote chains...) -- 79:27:10
      13870000 -- [-1831.648] (-2035.597) (-2201.027) (-1961.445) * (-1959.770) [-1856.097] (-2044.774) (-2227.659) (...0 remote chains...) -- 79:26:51
      13880000 -- [-1827.440] (-2101.522) (-2242.572) (-1949.075) * (-1933.749) [-1828.121] (-2064.969) (-2141.930) (...0 remote chains...) -- 79:26:19
      13890000 -- [-1852.529] (-2038.994) (-2227.546) (-1936.460) * (-1951.792) [-1832.963] (-2068.718) (-2143.634) (...0 remote chains...) -- 79:25:47
      13900000 -- [-1847.726] (-2066.215) (-2224.743) (-1976.128) * (-1942.523) [-1850.727] (-2042.643) (-2179.684) (...0 remote chains...) -- 79:25:15
      13910000 -- [-1831.069] (-2019.994) (-2132.071) (-1953.559) * (-1937.791) [-1823.459] (-2078.851) (-2182.305) (...0 remote chains...) -- 79:25:08
      13920000 -- [-1821.500] (-2051.977) (-2184.078) (-1958.952) * (-1944.092) [-1837.983] (-2015.323) (-2178.759) (...0 remote chains...) -- 79:24:37
      13930000 -- [-1842.258] (-2034.115) (-2087.768) (-1957.237) * (-1939.291) [-1846.081] (-2077.222) (-2129.990) (...0 remote chains...) -- 79:24:17
      13940000 -- [-1820.044] (-2163.988) (-2034.380) (-1929.802) * (-1958.863) [-1853.920] (-2048.691) (-2168.000) (...0 remote chains...) -- 79:24:11
      13950000 -- [-1832.988] (-2078.772) (-2085.661) (-1919.617) * (-1943.135) [-1841.006] (-2097.116) (-2188.798) (...0 remote chains...) -- 79:24:17
      13960000 -- [-1821.164] (-2063.966) (-2024.332) (-1912.336) * (-1925.442) [-1808.257] (-1992.647) (-2243.978) (...0 remote chains...) -- 79:23:58
      13970000 -- [-1831.715] (-2153.443) (-1997.387) (-1941.459) * (-1954.793) [-1842.813] (-2048.487) (-2223.265) (...0 remote chains...) -- 79:23:26
      13980000 -- [-1834.486] (-2137.159) (-2039.735) (-1899.381) * (-1968.136) [-1840.905] (-2022.894) (-2250.943) (...0 remote chains...) -- 79:23:06
      13990000 -- [-1840.483] (-2156.256) (-1978.975) (-1972.515) * (-1918.296) [-1831.890] (-2048.390) (-2204.748) (...0 remote chains...) -- 79:23:12
      14000000 -- [-1838.210] (-2181.766) (-2028.415) (-1966.227) * (-1918.583) [-1846.887] (-2048.550) (-2140.131) (...0 remote chains...) -- 79:23:06

      Average standard deviation of split frequencies: 0.059324

      14010000 -- [-1839.163] (-2163.521) (-2090.632) (-1940.360) * (-1963.590) [-1832.362] (-2030.010) (-2191.720) (...0 remote chains...) -- 79:22:59
      14020000 -- [-1843.941] (-2119.928) (-2073.524) (-1958.179) * (-1964.878) [-1830.132] (-2069.399) (-2108.056) (...0 remote chains...) -- 79:22:52
      14030000 -- [-1846.563] (-2132.641) (-2108.327) (-1951.767) * (-1922.079) [-1832.489] (-2101.378) (-2119.724) (...0 remote chains...) -- 79:22:33
      14040000 -- [-1858.410] (-2193.621) (-2048.558) (-1931.241) * (-1967.200) [-1826.011] (-2199.354) (-2136.127) (...0 remote chains...) -- 79:22:14
      14050000 -- [-1841.954] (-2134.422) (-1973.911) (-1949.231) * (-1932.730) [-1840.713] (-2081.699) (-2015.918) (...0 remote chains...) -- 79:21:55
      14060000 -- [-1826.368] (-2166.428) (-2095.163) (-1921.074) * (-1927.194) [-1840.533] (-2125.297) (-2043.117) (...0 remote chains...) -- 79:22:01
      14070000 -- [-1833.437] (-2156.087) (-2050.635) (-1929.966) * (-1954.286) [-1851.615] (-2153.012) (-2098.388) (...0 remote chains...) -- 79:21:41
      14080000 -- [-1825.920] (-2198.321) (-2036.332) (-1940.080) * (-1951.329) [-1846.661] (-2218.645) (-2073.173) (...0 remote chains...) -- 79:21:22
      14090000 -- [-1825.311] (-2073.322) (-2030.927) (-1946.901) * (-1934.749) [-1871.239] (-2219.192) (-1994.458) (...0 remote chains...) -- 79:21:03
      14100000 -- [-1834.588] (-2167.070) (-2078.621) (-1901.313) * (-1930.219) [-1823.462] (-2149.101) (-2063.520) (...0 remote chains...) -- 79:20:56
      14110000 -- [-1848.528] (-2209.765) (-2085.230) (-1928.272) * (-1949.892) [-1840.740] (-2156.380) (-2050.980) (...0 remote chains...) -- 79:21:27
      14120000 -- [-1813.712] (-2129.719) (-2070.880) (-1955.680) * (-1936.251) [-1831.353] (-2162.453) (-2033.829) (...0 remote chains...) -- 79:21:20
      14130000 -- [-1846.365] (-2138.906) (-2048.897) (-1946.206) * (-1956.932) [-1828.174] (-2251.306) (-2072.303) (...0 remote chains...) -- 79:21:26
      14140000 -- [-1849.536] (-2072.236) (-2148.497) (-1950.906) * (-1955.659) [-1828.162] (-2133.051) (-2111.901) (...0 remote chains...) -- 79:21:31
      14150000 -- [-1841.813] (-2094.067) (-2185.650) (-1905.456) * (-1937.679) [-1824.304] (-2183.835) (-2047.660) (...0 remote chains...) -- 79:21:12
      14160000 -- [-1821.822] (-2066.394) (-2261.634) (-1952.336) * (-1930.348) [-1833.700] (-2168.366) (-2090.654) (...0 remote chains...) -- 79:21:05
      14170000 -- [-1838.690] (-2041.416) (-2180.852) (-1904.487) * (-1930.888) [-1826.817] (-2153.175) (-2043.392) (...0 remote chains...) -- 79:20:46
      14180000 -- [-1841.106] (-2025.147) (-2184.149) (-1946.983) * (-1940.930) [-1849.542] (-2137.638) (-2035.950) (...0 remote chains...) -- 79:20:39
      14190000 -- [-1825.333] (-2036.440) (-2176.220) (-1960.228) * (-1954.209) [-1832.853] (-2085.032) (-2093.609) (...0 remote chains...) -- 79:20:32
      14200000 -- [-1848.664] (-2023.413) (-2142.834) (-1948.917) * (-1924.267) [-1817.516] (-2216.012) (-1998.246) (...0 remote chains...) -- 79:20:25
      14210000 -- [-1815.890] (-2001.110) (-2134.916) (-1966.138) * (-1945.558) [-1832.036] (-2171.061) (-2055.720) (...0 remote chains...) -- 79:20:18
      14220000 -- [-1823.341] (-2022.866) (-2180.185) (-1918.105) * (-1987.486) [-1842.300] (-2220.373) (-2007.090) (...0 remote chains...) -- 79:20:11
      14230000 -- [-1837.649] (-2030.877) (-2151.316) (-1956.836) * (-1917.705) [-1823.692] (-2178.830) (-2030.787) (...0 remote chains...) -- 79:20:04
      14240000 -- [-1814.016] (-2082.885) (-2211.469) (-1930.175) * (-1909.689) [-1821.989] (-2278.780) (-2042.593) (...0 remote chains...) -- 79:20:10
      14250000 -- [-1828.247] (-2058.329) (-2200.904) (-1933.382) * (-1917.094) [-1842.007] (-2061.260) (-2199.982) (...0 remote chains...) -- 79:20:15
      14260000 -- [-1825.640] (-2081.528) (-2214.212) (-1959.572) * (-1941.306) [-1834.486] (-1992.213) (-2212.311) (...0 remote chains...) -- 79:19:43
      14270000 -- [-1831.199] (-2010.038) (-2133.325) (-1955.648) * (-1934.515) [-1846.529] (-2041.534) (-2163.969) (...0 remote chains...) -- 79:19:36
      14280000 -- [-1824.930] (-1990.011) (-2154.870) (-1947.333) * (-1923.714) [-1839.033] (-1992.596) (-2170.633) (...0 remote chains...) -- 79:19:41
      14290000 -- [-1842.338] (-2083.339) (-2188.415) (-1915.736) * (-1931.462) [-1836.677] (-2032.912) (-2155.671) (...0 remote chains...) -- 79:19:22
      14300000 -- [-1829.428] (-2088.422) (-2040.676) (-1952.467) * (-1941.968) [-1843.848] (-2055.982) (-2139.021) (...0 remote chains...) -- 79:19:15
      14310000 -- [-1844.987] (-2095.784) (-2123.341) (-1946.920) * (-1945.007) [-1813.522] (-2047.998) (-2159.773) (...0 remote chains...) -- 79:18:56
      14320000 -- [-1843.696] (-2069.569) (-2152.106) (-1956.616) * (-1938.948) [-1829.656] (-2057.666) (-2128.168) (...0 remote chains...) -- 79:18:12
      14330000 -- [-1834.167] (-2035.589) (-2195.732) (-1934.119) * (-1935.131) [-1822.859] (-2024.521) (-2214.436) (...0 remote chains...) -- 79:17:52
      14340000 -- [-1853.105] (-2045.877) (-2198.918) (-1920.049) * (-1946.293) [-1835.360] (-2048.056) (-2060.761) (...0 remote chains...) -- 79:17:21
      14350000 -- [-1831.299] (-2057.674) (-2132.820) (-1942.176) * (-1975.503) [-1845.572] (-2052.778) (-2155.803) (...0 remote chains...) -- 79:16:49
      14360000 -- [-1836.537] (-2092.889) (-2158.845) (-1948.092) * (-1954.646) [-1828.704] (-2037.375) (-2154.520) (...0 remote chains...) -- 79:16:18
      14370000 -- [-1835.233] (-2046.581) (-2111.982) (-1945.301) * (-1992.993) [-1846.168] (-2046.377) (-2104.230) (...0 remote chains...) -- 79:16:11
      14380000 -- [-1829.325] (-2057.135) (-2126.470) (-1961.723) * (-1979.360) [-1844.544] (-2035.562) (-2125.770) (...0 remote chains...) -- 79:16:16
      14390000 -- [-1829.801] (-2025.353) (-2203.456) (-1942.115) * (-1947.201) [-1820.780] (-2073.187) (-2160.154) (...0 remote chains...) -- 79:16:21
      14400000 -- [-1831.592] (-2103.833) (-2166.621) (-1974.989) * (-1946.843) [-1829.252] (-2048.371) (-2247.163) (...0 remote chains...) -- 79:16:38
      14410000 -- [-1835.759] (-2051.049) (-2188.386) (-1930.125) * (-1944.195) [-1834.329] (-2029.502) (-2167.553) (...0 remote chains...) -- 79:16:31
      14420000 -- [-1850.119] (-2046.972) (-2220.180) (-1943.378) * (-1944.634) [-1822.927] (-2046.137) (-2145.890) (...0 remote chains...) -- 79:16:48
      14430000 -- [-1830.092] (-2026.273) (-2088.126) (-1958.372) * (-1894.165) [-1832.710] (-2012.761) (-2191.677) (...0 remote chains...) -- 79:16:53
      14440000 -- [-1835.731] (-2098.724) (-2173.546) (-1926.706) * (-1922.481) [-1829.673] (-2033.393) (-2185.814) (...0 remote chains...) -- 79:16:46
      14450000 -- [-1843.819] (-2079.086) (-2209.059) (-1953.643) * (-1940.754) [-1826.576] (-2011.495) (-2218.871) (...0 remote chains...) -- 79:16:51
      14460000 -- [-1830.277] (-2032.316) (-2136.615) (-1955.713) * (-1955.001) [-1837.448] (-1989.095) (-2111.930) (...0 remote chains...) -- 79:16:44
      14470000 -- [-1836.123] (-2031.925) (-2140.529) (-1949.067) * (-1951.116) [-1825.576] (-2042.433) (-2224.584) (...0 remote chains...) -- 79:16:49
      14480000 -- [-1834.291] (-2072.144) (-2229.070) (-1974.911) * (-1934.540) [-1837.688] (-2010.721) (-2197.220) (...0 remote chains...) -- 79:16:41
      14490000 -- [-1824.340] (-2037.577) (-2173.611) (-1940.397) * (-1979.433) [-1833.815] (-2028.806) (-2264.474) (...0 remote chains...) -- 79:16:46
      14500000 -- [-1839.866] (-2021.168) (-2142.919) (-1936.715) * (-1967.527) [-1818.659] (-2091.126) (-2139.461) (...0 remote chains...) -- 79:16:27

      Average standard deviation of split frequencies: 0.059460

      14510000 -- [-1833.423] (-2060.150) (-2231.830) (-1943.527) * (-1933.591) [-1841.197] (-2072.523) (-2121.511) (...0 remote chains...) -- 79:16:07
      14520000 -- [-1827.809] (-2036.849) (-2180.699) (-1947.782) * (-1921.052) [-1848.939] (-2031.701) (-2170.120) (...0 remote chains...) -- 79:15:48
      14530000 -- [-1852.423] (-2088.802) (-2147.720) (-1923.685) * (-1969.939) [-1826.832] (-2027.556) (-2130.403) (...0 remote chains...) -- 79:15:28
      14540000 -- [-1826.199] (-2085.993) (-2157.335) (-1931.888) * (-1947.600) [-1831.991] (-2050.586) (-2172.707) (...0 remote chains...) -- 79:15:09
      14550000 -- [-1818.108] (-2034.624) (-2142.125) (-1947.875) * (-1926.964) [-1821.750] (-2033.269) (-2209.378) (...0 remote chains...) -- 79:14:38
      14560000 -- [-1822.669] (-2024.491) (-2158.187) (-1930.140) * (-1925.794) [-1841.695] (-2051.903) (-2134.957) (...0 remote chains...) -- 79:14:06
      14570000 -- [-1839.914] (-2081.891) (-2163.485) (-1941.004) * (-1939.431) [-1835.302] (-2084.489) (-2232.893) (...0 remote chains...) -- 79:13:35
      14580000 -- [-1834.287] (-2099.931) (-2157.953) (-1915.565) * (-1944.526) [-1857.966] (-2004.021) (-2148.684) (...0 remote chains...) -- 79:12:51
      14590000 -- [-1820.615] (-2025.073) (-2125.817) (-1929.670) * (-1951.871) [-1833.555] (-2082.587) (-2162.333) (...0 remote chains...) -- 79:12:20
      14600000 -- [-1831.003] (-2057.628) (-2102.070) (-1916.106) * (-1961.689) [-1833.480] (-2094.938) (-2061.155) (...0 remote chains...) -- 79:11:37
      14610000 -- [-1846.698] (-2060.738) (-2166.641) (-1933.949) * (-1930.236) [-1826.844] (-2181.928) (-2047.516) (...0 remote chains...) -- 79:11:05
      14620000 -- [-1867.655] (-2049.800) (-2163.915) (-1957.585) * (-1944.207) [-1845.408] (-2171.022) (-2073.257) (...0 remote chains...) -- 79:10:34
      14630000 -- [-1838.732] (-2094.797) (-2179.602) (-1929.641) * (-1923.531) [-1829.459] (-2185.309) (-2005.225) (...0 remote chains...) -- 79:09:51
      14640000 -- [-1860.527] (-1998.614) (-2251.783) (-1950.347) * (-1926.064) [-1829.825] (-2182.827) (-2052.915) (...0 remote chains...) -- 79:09:20
      14650000 -- [-1842.789] (-2006.543) (-2213.943) (-1902.027) * (-1994.132) [-1855.766] (-2166.041) (-2013.497) (...0 remote chains...) -- 79:08:36
      14660000 -- [-1819.688] (-2056.637) (-2220.194) (-1917.704) * (-1923.592) [-1841.958] (-2230.819) (-2051.646) (...0 remote chains...) -- 79:08:05
      14670000 -- [-1849.923] (-2036.753) (-2143.014) (-1932.120) * (-1966.833) [-1831.005] (-2066.150) (-2082.304) (...0 remote chains...) -- 79:07:22
      14680000 -- [-1817.672] (-2063.576) (-2193.607) (-1930.425) * (-1924.072) [-1813.610] (-2030.618) (-2139.530) (...0 remote chains...) -- 79:06:51
      14690000 -- [-1828.414] (-2057.937) (-2219.762) (-1937.068) * (-1955.526) [-1826.218] (-2047.929) (-2166.977) (...0 remote chains...) -- 79:06:08
      14700000 -- [-1831.795] (-2066.401) (-2165.262) (-1960.024) * (-1935.857) [-1847.710] (-2042.119) (-2173.315) (...0 remote chains...) -- 79:05:37
      14710000 -- [-1829.167] (-2001.673) (-2197.910) (-1973.384) * (-1947.560) [-1828.861] (-2034.120) (-2183.928) (...0 remote chains...) -- 79:05:06
      14720000 -- [-1834.426] (-2037.712) (-2159.860) (-1913.414) * (-1926.579) [-1829.716] (-2041.599) (-2156.678) (...0 remote chains...) -- 79:04:59
      14730000 -- [-1856.395] (-2054.703) (-2177.075) (-1928.441) * (-1946.907) [-1839.579] (-2043.724) (-2219.581) (...0 remote chains...) -- 79:04:51
      14740000 -- [-1832.692] (-2060.536) (-2129.392) (-1919.513) * (-1931.715) [-1835.027] (-2016.630) (-2152.352) (...0 remote chains...) -- 79:04:32
      14750000 -- [-1820.256] (-2152.208) (-2076.984) (-1949.218) * (-1944.116) [-1843.048] (-2053.280) (-2177.363) (...0 remote chains...) -- 79:04:01
      14760000 -- [-1849.518] (-2180.591) (-2010.414) (-1907.237) * (-1958.809) [-1843.024] (-2069.203) (-2144.515) (...0 remote chains...) -- 79:03:30
      14770000 -- [-1836.066] (-2175.364) (-2106.259) (-1979.361) * (-1932.724) [-1816.957] (-2076.577) (-2133.693) (...0 remote chains...) -- 79:02:59
      14780000 -- [-1840.733] (-2151.528) (-2021.838) (-1945.382) * (-1924.142) [-1858.529] (-2058.395) (-2146.848) (...0 remote chains...) -- 79:02:28
      14790000 -- [-1832.322] (-2165.562) (-2045.813) (-1954.027) * (-1973.193) [-1840.768] (-2046.254) (-2172.628) (...0 remote chains...) -- 79:02:09
      14800000 -- [-1838.220] (-2240.551) (-2101.260) (-1936.708) * (-1923.003) [-1831.106] (-2050.231) (-2164.147) (...0 remote chains...) -- 79:01:50
      14810000 -- [-1834.442] (-2097.057) (-2154.018) (-1947.487) * (-1958.264) [-1830.421] (-2016.953) (-2180.143) (...0 remote chains...) -- 79:01:19
      14820000 -- [-1821.735] (-2052.113) (-2142.992) (-1969.278) * (-1959.578) [-1830.962] (-2237.480) (-1996.490) (...0 remote chains...) -- 79:00:48
      14830000 -- [-1835.916] (-2012.496) (-2096.056) (-1959.567) * (-1926.995) [-1824.618] (-2194.376) (-1997.005) (...0 remote chains...) -- 79:00:29
      14840000 -- [-1825.866] (-2096.653) (-2186.212) (-1924.033) * (-1945.268) [-1838.836] (-2158.796) (-2103.282) (...0 remote chains...) -- 78:59:47
      14850000 -- [-1842.753] (-2065.266) (-2167.631) (-1945.682) * (-1962.459) [-1828.235] (-2223.148) (-2088.375) (...0 remote chains...) -- 78:59:16
      14860000 -- [-1831.588] (-2044.003) (-2170.460) (-1955.634) * (-1920.951) [-1851.630] (-2194.973) (-2005.503) (...0 remote chains...) -- 78:58:57
      14870000 -- [-1840.127] (-2036.399) (-2159.142) (-1963.587) * (-1923.728) [-1834.301] (-2188.702) (-2014.351) (...0 remote chains...) -- 78:58:26
      14880000 -- [-1851.735] (-2063.954) (-2161.068) (-1947.253) * (-1929.331) [-1832.104] (-2176.580) (-2070.802) (...0 remote chains...) -- 78:57:55
      14890000 -- [-1823.125] (-2059.871) (-2152.439) (-1913.521) * (-1938.412) [-1843.363] (-2211.741) (-2022.407) (...0 remote chains...) -- 78:57:25
      14900000 -- [-1824.626] (-2014.505) (-2221.124) (-1926.310) * (-1910.460) [-1830.984] (-2120.121) (-2046.982) (...0 remote chains...) -- 78:57:06
      14910000 -- [-1839.712] (-2031.625) (-2121.461) (-1988.634) * (-1926.195) [-1830.878] (-2070.028) (-2056.408) (...0 remote chains...) -- 78:56:35
      14920000 -- [-1826.562] (-2045.166) (-2150.235) (-1943.007) * (-1937.833) [-1833.368] (-2184.633) (-2035.610) (...0 remote chains...) -- 78:56:04
      14930000 -- [-1814.904] (-2067.420) (-2181.206) (-1945.302) * (-1923.948) [-1854.827] (-2209.153) (-2023.395) (...0 remote chains...) -- 78:55:57
      14940000 -- [-1834.676] (-2054.251) (-2122.421) (-1932.686) * (-1957.171) [-1851.366] (-2234.882) (-2026.960) (...0 remote chains...) -- 78:55:38
      14950000 -- [-1834.769] (-2029.250) (-2170.553) (-1938.691) * (-1975.235) [-1833.773] (-2136.592) (-2027.131) (...0 remote chains...) -- 78:55:19
      14960000 -- [-1840.730] (-2021.849) (-2120.531) (-1919.616) * (-1914.318) [-1833.747] (-2147.769) (-2046.331) (...0 remote chains...) -- 78:54:48
      14970000 -- [-1819.109] (-2026.531) (-2174.078) (-1969.781) * (-1933.917) [-1839.697] (-2165.042) (-2069.466) (...0 remote chains...) -- 78:54:30
      14980000 -- [-1820.512] (-2100.719) (-2162.819) (-1949.121) * (-1928.737) [-1828.111] (-2256.420) (-2056.584) (...0 remote chains...) -- 78:53:59
      14990000 -- [-1843.461] (-2053.998) (-2152.648) (-1905.092) * (-1923.699) [-1840.141] (-2203.027) (-2052.143) (...0 remote chains...) -- 78:53:17
      15000000 -- [-1822.545] (-2037.849) (-2122.269) (-1919.915) * (-1948.653) [-1845.616] (-2259.099) (-2072.613) (...0 remote chains...) -- 78:52:35

      Average standard deviation of split frequencies: 0.056377

      15010000 -- [-1842.471] (-2082.987) (-2177.856) (-1964.149) * (-1933.319) [-1848.963] (-2219.373) (-2014.562) (...0 remote chains...) -- 78:52:04
      15020000 -- [-1833.689] (-2067.079) (-2144.000) (-1958.872) * (-1970.616) [-1840.811] (-2128.902) (-2056.993) (...0 remote chains...) -- 78:51:33
      15030000 -- [-1836.607] (-2027.491) (-2176.020) (-1920.807) * (-1962.190) [-1852.752] (-2165.392) (-2026.132) (...0 remote chains...) -- 113:43:59
      15040000 -- [-1828.063] (-2073.626) (-2164.172) (-1913.796) * (-1953.935) [-1829.549] (-2197.275) (-2024.117) (...0 remote chains...) -- 151:14:29
      15050000 -- [-1826.766] (-2063.184) (-2161.060) (-1945.147) * (-1944.539) [-1829.233] (-2205.245) (-2098.723) (...0 remote chains...) -- 186:31:22
      15060000 -- [-1852.187] (-2029.513) (-2159.328) (-1941.079) * (-1947.350) [-1835.587] (-2099.359) (-2060.891) (...0 remote chains...) -- 190:16:12
      15070000 -- [-1859.929] (-2070.152) (-2151.307) (-1964.670) * (-1912.351) [-1851.407] (-2204.463) (-2056.445) (...0 remote chains...) -- 190:11:04
      15080000 -- [-1828.610] (-2011.501) (-2164.723) (-1947.528) * (-1910.870) [-1839.098] (-2098.658) (-2015.875) (...0 remote chains...) -- 190:06:20
      15090000 -- [-1832.431] (-2033.743) (-2143.382) (-1964.454) * (-1950.222) [-1828.344] (-2115.145) (-2038.188) (...0 remote chains...) -- 190:01:13
      15100000 -- [-1842.793] (-2039.214) (-2131.874) (-1948.646) * (-1959.490) [-1843.163] (-2154.943) (-2058.272) (...0 remote chains...) -- 189:55:54
      15110000 -- [-1828.222] (-2034.292) (-2151.697) (-1926.608) * (-1937.962) [-1820.987] (-2097.328) (-2197.717) (...0 remote chains...) -- 189:51:23
      15120000 -- [-1845.959] (-2012.683) (-2101.538) (-1956.896) * (-1960.247) [-1829.497] (-2040.150) (-2118.533) (...0 remote chains...) -- 189:46:17
      15130000 -- [-1830.645] (-2045.633) (-2137.299) (-1931.394) * (-1912.501) [-1840.011] (-2037.932) (-2188.625) (...0 remote chains...) -- 189:41:11
      15140000 -- [-1833.439] (-2080.254) (-2142.073) (-1893.932) * (-1923.530) [-1819.900] (-2105.223) (-2209.750) (...0 remote chains...) -- 189:35:54
      15150000 -- [-1844.037] (-2082.055) (-2123.507) (-1927.019) * (-1939.761) [-1828.978] (-2027.643) (-2123.035) (...0 remote chains...) -- 189:30:49
      15160000 -- [-1840.518] (-2173.532) (-2024.505) (-1937.373) * (-1931.995) [-1831.850] (-2048.051) (-2167.477) (...0 remote chains...) -- 189:25:45
      15170000 -- [-1845.831] (-2174.341) (-2112.332) (-1911.717) * (-1929.160) [-1820.656] (-2031.467) (-2166.635) (...0 remote chains...) -- 189:20:41
      15180000 -- [-1832.882] (-2121.473) (-2111.567) (-1935.871) * (-1981.236) [-1819.995] (-2052.876) (-2081.435) (...0 remote chains...) -- 189:15:48
      15190000 -- [-1844.736] (-2160.925) (-2114.318) (-1929.706) * (-1946.783) [-1834.681] (-2058.748) (-2165.126) (...0 remote chains...) -- 189:10:45
      15200000 -- [-1840.707] (-2161.993) (-2034.876) (-1954.694) * (-1966.331) [-1836.160] (-2069.999) (-2147.150) (...0 remote chains...) -- 189:05:31
      15210000 -- [-1833.864] (-2078.471) (-2036.753) (-1963.636) * (-1948.435) [-1848.747] (-2075.448) (-2197.592) (...0 remote chains...) -- 189:00:28
      15220000 -- [-1840.103] (-2100.052) (-2008.655) (-1974.817) * (-1966.804) [-1831.513] (-2070.428) (-2186.129) (...0 remote chains...) -- 188:55:03
      15230000 -- [-1832.483] (-2101.303) (-2086.853) (-1945.832) * (-1990.066) [-1853.097] (-2173.283) (-2015.042) (...0 remote chains...) -- 188:49:38
      15240000 -- [-1844.424] (-2202.977) (-2085.126) (-1939.238) * (-1941.361) [-1862.677] (-2110.310) (-2066.858) (...0 remote chains...) -- 188:44:14
      15250000 -- [-1818.779] (-2150.503) (-2030.480) (-1974.981) * (-1952.493) [-1828.475] (-2141.112) (-2019.719) (...0 remote chains...) -- 188:38:50
      15260000 -- [-1828.521] (-2128.037) (-2038.260) (-1897.529) * (-1919.640) [-1831.959] (-2239.049) (-2030.421) (...0 remote chains...) -- 188:33:26
      15270000 -- [-1832.241] (-2150.063) (-2058.345) (-1917.261) * (-1960.553) [-1834.140] (-2178.631) (-2056.568) (...0 remote chains...) -- 188:28:03
      15280000 -- [-1847.443] (-2243.108) (-2024.889) (-1947.435) * (-1962.744) [-1824.677] (-2172.839) (-2024.044) (...0 remote chains...) -- 188:22:40
      15290000 -- [-1844.079] (-2119.834) (-2023.786) (-1936.889) * (-1936.982) [-1829.309] (-2185.008) (-1957.527) (...0 remote chains...) -- 188:17:41
      15300000 -- [-1823.683] (-2093.216) (-2024.913) (-1948.759) * (-1973.303) [-1832.761] (-2246.509) (-2089.386) (...0 remote chains...) -- 188:12:30
      15310000 -- [-1822.805] (-2184.926) (-2045.202) (-1972.941) * (-1933.378) [-1840.961] (-2214.051) (-2043.276) (...0 remote chains...) -- 188:07:08
      15320000 -- [-1827.271] (-2086.174) (-2078.316) (-1945.303) * (-1917.127) [-1833.934] (-2108.420) (-2062.374) (...0 remote chains...) -- 188:01:59
      15330000 -- [-1842.967] (-2238.665) (-2033.888) (-1952.014) * (-1913.747) [-1835.026] (-2132.857) (-1993.520) (...0 remote chains...) -- 187:56:49
      15340000 -- [-1844.636] (-2207.137) (-2065.062) (-1924.964) * (-1921.854) [-1849.764] (-2142.244) (-2007.109) (...0 remote chains...) -- 187:51:29
      15350000 -- [-1836.706] (-2156.224) (-2024.403) (-1929.516) * (-1936.158) [-1825.108] (-2211.169) (-2021.734) (...0 remote chains...) -- 187:46:20
      15360000 -- [-1838.815] (-2194.268) (-2120.864) (-1969.124) * (-1971.586) [-1855.285] (-2168.327) (-2056.441) (...0 remote chains...) -- 187:41:12
      15370000 -- [-1828.862] (-2038.078) (-2132.495) (-1922.012) * (-1933.566) [-1841.914] (-2187.748) (-2077.364) (...0 remote chains...) -- 187:35:53
      15380000 -- [-1837.463] (-2167.467) (-2075.568) (-1941.311) * (-1928.758) [-1830.056] (-2152.540) (-2098.185) (...0 remote chains...) -- 187:30:45
      15390000 -- [-1836.121] (-2157.615) (-2047.971) (-1914.880) * (-1931.734) [-1836.827] (-2160.374) (-2065.260) (...0 remote chains...) -- 187:25:27
      15400000 -- [-1823.484] (-2132.794) (-2015.678) (-1892.943) * (-1966.195) [-1822.548] (-2193.974) (-2088.749) (...0 remote chains...) -- 187:20:09
      15410000 -- [-1816.024] (-2207.648) (-2056.131) (-1894.248) * (-1921.550) [-1839.389] (-2186.245) (-2065.893) (...0 remote chains...) -- 187:14:51
      15420000 -- [-1816.879] (-2139.355) (-2050.623) (-1926.673) * (-1945.216) [-1839.791] (-2124.457) (-2052.838) (...0 remote chains...) -- 187:09:34
      15430000 -- [-1850.100] (-2188.349) (-2062.065) (-1952.779) * (-1963.472) [-1833.681] (-2199.515) (-2092.419) (...0 remote chains...) -- 187:04:17
      15440000 -- [-1813.245] (-2170.899) (-2125.587) (-1950.870) * (-1973.745) [-1837.692] (-2217.993) (-2077.090) (...0 remote chains...) -- 186:59:01
      15450000 -- [-1841.636] (-2171.729) (-2014.515) (-1961.347) * (-2011.057) [-1830.349] (-2097.231) (-2076.230) (...0 remote chains...) -- 186:53:56
      15460000 -- [-1841.068] (-2228.018) (-2021.022) (-1901.808) * (-1943.777) [-1817.211] (-2059.071) (-2112.301) (...0 remote chains...) -- 186:48:40
      15470000 -- [-1825.350] (-2182.239) (-2021.794) (-1937.798) * (-1967.762) [-1849.946] (-2042.260) (-2206.091) (...0 remote chains...) -- 186:43:36
      15480000 -- [-1841.948] (-2144.467) (-2078.006) (-1928.409) * (-1940.931) [-1834.995] (-2015.648) (-2167.721) (...0 remote chains...) -- 186:38:33
      15490000 -- [-1827.432] (-2217.393) (-2057.966) (-1959.262) * (-1960.487) [-1834.930] (-2082.937) (-2188.058) (...0 remote chains...) -- 186:33:07
      15500000 -- [-1825.488] (-2021.250) (-2114.409) (-1926.361) * (-1912.053) [-1818.847] (-2012.669) (-2132.511) (...0 remote chains...) -- 186:28:04

      Average standard deviation of split frequencies: 0.057829

      15510000 -- [-1823.346] (-2030.244) (-2155.418) (-1905.852) * (-1919.923) [-1819.143] (-2057.730) (-2180.882) (...0 remote chains...) -- 186:22:50
      15520000 -- [-1832.410] (-2097.742) (-2182.939) (-1949.663) * (-1924.839) [-1843.373] (-2023.949) (-2234.593) (...0 remote chains...) -- 186:17:37
      15530000 -- [-1837.983] (-2087.403) (-2219.753) (-1955.030) * (-1967.532) [-1816.263] (-2064.298) (-2119.803) (...0 remote chains...) -- 186:12:35
      15540000 -- [-1824.178] (-2133.299) (-2173.283) (-1940.542) * (-1939.796) [-1828.856] (-2039.535) (-2144.861) (...0 remote chains...) -- 186:07:23
      15550000 -- [-1833.330] (-1999.459) (-2215.533) (-1928.831) * (-1952.836) [-1824.165] (-2033.675) (-2176.313) (...0 remote chains...) -- 186:01:59
      15560000 -- [-1848.442] (-2057.521) (-2184.103) (-1955.279) * (-1964.227) [-1834.286] (-2086.090) (-2174.073) (...0 remote chains...) -- 185:56:47
      15570000 -- [-1823.390] (-2108.907) (-2206.046) (-1919.144) * (-1916.762) [-1828.785] (-2031.715) (-2167.642) (...0 remote chains...) -- 185:51:47
      15580000 -- [-1843.389] (-2132.240) (-2221.384) (-1950.921) * (-1946.455) [-1858.163] (-2055.018) (-2161.353) (...0 remote chains...) -- 185:46:36
      15590000 -- [-1840.952] (-2010.928) (-2219.790) (-1920.440) * (-1910.376) [-1821.933] (-2125.203) (-2029.542) (...0 remote chains...) -- 185:41:25
      15600000 -- [-1831.267] (-2042.422) (-2236.407) (-1961.832) * (-1944.798) [-1848.405] (-2131.083) (-2066.736) (...0 remote chains...) -- 185:36:26
      15610000 -- [-1850.132] (-2112.769) (-2086.375) (-1960.753) * (-1929.636) [-1833.687] (-2078.636) (-2028.306) (...0 remote chains...) -- 185:31:28
      15620000 -- [-1850.548] (-2128.957) (-1984.184) (-1909.338) * (-1946.080) [-1847.501] (-2170.643) (-2041.032) (...0 remote chains...) -- 185:26:18
      15630000 -- [-1836.413] (-2155.101) (-2036.956) (-1936.972) * (-1944.843) [-1827.374] (-2162.941) (-2103.556) (...0 remote chains...) -- 185:21:20
      15640000 -- [-1838.694] (-2119.875) (-2025.784) (-1967.365) * (-1896.330) [-1834.540] (-2176.403) (-2044.078) (...0 remote chains...) -- 185:16:11
      15650000 -- [-1825.406] (-2095.307) (-2036.421) (-1955.176) * (-1954.141) [-1837.273] (-2178.877) (-2031.845) (...0 remote chains...) -- 185:10:52
      15660000 -- [-1825.664] (-2150.501) (-1991.763) (-1948.661) * (-1943.423) [-1846.756] (-2238.299) (-2024.422) (...0 remote chains...) -- 185:05:43
      15670000 -- [-1826.760] (-2104.943) (-2185.759) (-1954.700) * (-1927.556) [-1832.951] (-2167.678) (-2072.791) (...0 remote chains...) -- 185:00:36
      15680000 -- [-1834.790] (-2046.424) (-2219.203) (-1964.568) * (-1946.639) [-1818.668] (-2156.898) (-2040.242) (...0 remote chains...) -- 184:55:40
      15690000 -- [-1839.860] (-2065.737) (-2182.798) (-1949.665) * (-1943.826) [-1829.387] (-2144.081) (-2054.619) (...0 remote chains...) -- 184:50:33
      15700000 -- [-1835.410] (-2012.849) (-2119.427) (-1971.411) * (-1941.553) [-1830.498] (-2119.016) (-2078.760) (...0 remote chains...) -- 184:45:37
      15710000 -- [-1825.451] (-2033.037) (-2159.548) (-1974.087) * (-1916.663) [-1837.252] (-2151.552) (-2104.602) (...0 remote chains...) -- 184:40:31
      15720000 -- [-1849.453] (-2078.738) (-2155.393) (-1934.028) * (-1932.082) [-1832.429] (-2138.943) (-2073.247) (...0 remote chains...) -- 184:35:36
      15730000 -- [-1837.734] (-2093.794) (-2157.855) (-1980.011) * (-1947.469) [-1815.769] (-2276.960) (-2038.039) (...0 remote chains...) -- 184:30:31
      15740000 -- [-1825.698] (-2046.412) (-2149.220) (-1926.308) * (-1955.695) [-1841.106] (-2212.140) (-2056.917) (...0 remote chains...) -- 184:25:37
      15750000 -- [-1843.971] (-2083.855) (-2108.320) (-1940.921) * (-1947.570) [-1854.371] (-2206.418) (-2041.214) (...0 remote chains...) -- 184:20:32
      15760000 -- [-1839.135] (-2001.705) (-2096.157) (-1957.135) * (-1905.611) [-1819.765] (-2214.839) (-2042.163) (...0 remote chains...) -- 184:15:39
      15770000 -- [-1823.354] (-2033.480) (-2129.914) (-1942.559) * (-1903.517) [-1840.182] (-2113.142) (-2034.544) (...0 remote chains...) -- 184:10:46
      15780000 -- [-1842.772] (-2091.889) (-2101.069) (-1921.999) * (-1979.502) [-1837.152] (-2211.193) (-2086.390) (...0 remote chains...) -- 184:05:42
      15790000 -- [-1852.854] (-2030.995) (-2090.003) (-1941.450) * (-1940.008) [-1839.129] (-2107.459) (-2142.798) (...0 remote chains...) -- 184:00:50
      15800000 -- [-1830.153] (-2007.949) (-2181.327) (-1912.014) * (-1973.455) [-1832.742] (-2125.330) (-2020.205) (...0 remote chains...) -- 183:55:47
      15810000 -- [-1837.426] (-2052.863) (-2122.470) (-1960.363) * (-1958.716) [-1845.097] (-2156.263) (-2027.793) (...0 remote chains...) -- 183:50:44
      15820000 -- [-1831.807] (-2136.088) (-2170.589) (-1966.561) * (-1969.025) [-1824.747] (-2171.613) (-2047.722) (...0 remote chains...) -- 183:45:53
      15830000 -- [-1847.815] (-2060.309) (-2226.942) (-1935.345) * (-1965.974) [-1835.997] (-2169.847) (-2028.162) (...0 remote chains...) -- 183:40:40
      15840000 -- [-1857.904] (-2106.104) (-2154.041) (-1962.039) * (-1949.463) [-1842.694] (-2171.317) (-2089.437) (...0 remote chains...) -- 183:35:50
      15850000 -- [-1846.755] (-2014.375) (-2244.757) (-1944.028) * (-1964.888) [-1831.454] (-2109.769) (-2065.105) (...0 remote chains...) -- 183:30:49
      15860000 -- [-1840.710] (-2041.773) (-2215.072) (-1957.178) * (-1922.364) [-1823.996] (-2021.611) (-2132.610) (...0 remote chains...) -- 183:25:48
      15870000 -- [-1831.882] (-2074.567) (-2113.418) (-1956.045) * (-1976.835) [-1823.445] (-2034.407) (-2151.944) (...0 remote chains...) -- 183:20:48
      15880000 -- [-1861.616] (-2057.383) (-2123.661) (-1949.888) * (-1978.790) [-1831.596] (-2056.255) (-2211.147) (...0 remote chains...) -- 183:15:48
      15890000 -- [-1834.204] (-2025.984) (-2222.930) (-1954.024) * (-1926.826) [-1815.671] (-2042.082) (-2210.688) (...0 remote chains...) -- 183:10:37
      15900000 -- [-1838.543] (-2052.056) (-2217.238) (-1925.157) * (-1935.797) [-1835.533] (-2048.303) (-2202.168) (...0 remote chains...) -- 183:05:49
      15910000 -- [-1834.945] (-2050.401) (-2144.473) (-1955.918) * (-1946.687) [-1837.949] (-2051.224) (-2152.219) (...0 remote chains...) -- 183:00:50
      15920000 -- [-1834.747] (-2068.728) (-2151.934) (-1918.632) * (-1966.985) [-1829.997] (-2040.851) (-2168.041) (...0 remote chains...) -- 182:55:51
      15930000 -- [-1837.283] (-2050.981) (-2190.976) (-1933.368) * (-1964.372) [-1859.109] (-2094.388) (-2136.071) (...0 remote chains...) -- 182:50:53
      15940000 -- [-1822.708] (-2047.488) (-2153.559) (-1946.917) * (-1913.264) [-1849.045] (-2034.248) (-2255.459) (...0 remote chains...) -- 182:46:06
      15950000 -- [-1837.524] (-2118.261) (-2158.254) (-1965.652) * (-1942.486) [-1832.776] (-2023.780) (-2141.975) (...0 remote chains...) -- 182:41:08
      15960000 -- [-1824.769] (-2063.740) (-2182.107) (-1993.518) * (-1987.436) [-1844.499] (-2053.275) (-2198.149) (...0 remote chains...) -- 182:36:11
      15970000 -- [-1849.766] (-2050.472) (-2190.765) (-1935.621) * (-1958.233) [-1839.739] (-2059.392) (-2140.756) (...0 remote chains...) -- 182:31:25
      15980000 -- [-1833.503] (-2060.426) (-2245.816) (-1969.171) * (-1977.394) [-1826.770] (-2086.837) (-2232.432) (...0 remote chains...) -- 182:26:29
      15990000 -- [-1818.927] (-2036.360) (-2123.060) (-1939.857) * (-1937.676) [-1822.501] (-1998.007) (-2200.603) (...0 remote chains...) -- 182:21:44
      16000000 -- [-1829.297] (-2007.074) (-2153.454) (-1911.025) * (-1936.948) [-1842.747] (-2057.197) (-2216.346) (...0 remote chains...) -- 182:16:37

      Average standard deviation of split frequencies: 0.058019

      16010000 -- [-1831.329] (-2069.174) (-2201.204) (-1965.081) * (-1972.869) [-1838.084] (-2068.464) (-2156.459) (...0 remote chains...) -- 182:11:52
      16020000 -- [-1834.622] (-2077.580) (-2181.247) (-1939.964) * (-1937.861) [-1818.301] (-2076.619) (-2166.468) (...0 remote chains...) -- 182:06:57
      16030000 -- [-1831.763] (-2061.674) (-2112.465) (-1957.614) * (-1954.071) [-1814.279] (-2056.859) (-2175.808) (...0 remote chains...) -- 182:01:52
      16040000 -- [-1843.065] (-2039.050) (-2121.326) (-1967.219) * (-1928.813) [-1823.747] (-2002.656) (-2149.138) (...0 remote chains...) -- 181:56:57
      16050000 -- [-1827.752] (-2061.514) (-2139.838) (-1943.491) * (-1914.818) [-1840.732] (-2008.536) (-2129.617) (...0 remote chains...) -- 181:52:14
      16060000 -- [-1836.288] (-2010.650) (-2128.567) (-1940.879) * (-1962.863) [-1838.648] (-2093.142) (-2221.934) (...0 remote chains...) -- 181:47:21
      16070000 -- [-1864.809] (-2050.410) (-2259.560) (-1932.879) * (-1932.792) [-1845.215] (-2044.366) (-2104.770) (...0 remote chains...) -- 181:42:38
      16080000 -- [-1827.455] (-2078.091) (-2195.704) (-1966.616) * (-1928.768) [-1829.510] (-2061.551) (-2190.978) (...0 remote chains...) -- 181:37:56
      16090000 -- [-1850.630] (-2024.991) (-2177.902) (-1924.011) * (-1931.470) [-1831.117] (-2033.003) (-2174.727) (...0 remote chains...) -- 181:33:14
      16100000 -- [-1824.141] (-2043.515) (-2124.504) (-1945.862) * (-1960.305) [-1834.130] (-2012.952) (-2143.313) (...0 remote chains...) -- 181:28:22
      16110000 -- [-1834.074] (-2061.433) (-2142.403) (-1928.540) * (-1918.490) [-1839.601] (-2061.940) (-2151.536) (...0 remote chains...) -- 181:23:30
      16120000 -- [-1833.538] (-2037.736) (-2198.127) (-1920.906) * (-1929.578) [-1829.741] (-2073.986) (-2215.035) (...0 remote chains...) -- 181:18:38
      16130000 -- [-1843.669] (-2019.875) (-2197.408) (-1956.455) * (-1976.245) [-1837.648] (-2016.299) (-2092.317) (...0 remote chains...) -- 181:13:58
      16140000 -- [-1822.786] (-2042.078) (-2227.746) (-1926.818) * (-1948.578) [-1829.372] (-2034.276) (-2277.176) (...0 remote chains...) -- 181:09:07
      16150000 -- [-1823.164] (-2052.797) (-2132.024) (-1917.289) * (-2019.310) [-1863.390] (-2014.914) (-2194.792) (...0 remote chains...) -- 181:04:06
      16160000 -- [-1832.665] (-2024.391) (-2194.121) (-1908.252) * (-1985.049) [-1844.551] (-2071.921) (-2116.154) (...0 remote chains...) -- 180:59:15
      16170000 -- [-1829.049] (-2040.052) (-2173.037) (-1961.174) * (-1942.648) [-1838.826] (-2044.535) (-2094.041) (...0 remote chains...) -- 180:54:25
      16180000 -- [-1840.480] (-2080.239) (-2166.351) (-1926.098) * (-1925.002) [-1837.576] (-2068.134) (-2109.386) (...0 remote chains...) -- 180:49:36
      16190000 -- [-1833.211] (-2045.872) (-2086.865) (-1964.516) * (-1932.966) [-1842.051] (-2045.404) (-2134.981) (...0 remote chains...) -- 180:44:47
      16200000 -- [-1824.989] (-2038.205) (-2200.011) (-1935.914) * (-1969.654) [-1846.921] (-2016.607) (-2136.998) (...0 remote chains...) -- 180:39:58
      16210000 -- [-1824.178] (-2118.986) (-2139.737) (-1938.463) * (-1953.532) [-1838.197] (-2063.109) (-2093.698) (...0 remote chains...) -- 180:35:20
      16220000 -- [-1834.914] (-2099.938) (-2220.452) (-1955.399) * (-1940.151) [-1818.939] (-2065.445) (-2183.436) (...0 remote chains...) -- 180:30:32
      16230000 -- [-1839.709] (-2034.594) (-2218.918) (-2000.157) * (-1929.853) [-1838.880] (-2020.656) (-2071.023) (...0 remote chains...) -- 180:25:44
      16240000 -- [-1846.323] (-2119.011) (-2086.208) (-1943.851) * (-1913.381) [-1846.761] (-2068.923) (-2193.929) (...0 remote chains...) -- 180:21:07
      16250000 -- [-1841.686] (-2213.783) (-2061.928) (-1932.209) * (-1944.932) [-1832.339] (-2038.717) (-2187.554) (...0 remote chains...) -- 180:16:31
      16260000 -- [-1847.681] (-2126.687) (-2116.365) (-1943.960) * (-1990.156) [-1812.214] (-2083.100) (-2177.192) (...0 remote chains...) -- 180:11:54
      16270000 -- [-1822.313] (-2114.886) (-2049.853) (-1986.526) * (-1951.399) [-1836.472] (-2062.910) (-2118.269) (...0 remote chains...) -- 180:07:08
      16280000 -- [-1845.268] (-2142.914) (-2058.504) (-1965.227) * (-1952.728) [-1834.231] (-2010.392) (-2182.730) (...0 remote chains...) -- 180:02:22
      16290000 -- [-1852.850] (-2173.969) (-2020.407) (-1932.742) * (-1919.582) [-1803.377] (-2030.923) (-2123.015) (...0 remote chains...) -- 179:57:46
      16300000 -- [-1823.907] (-2101.228) (-2069.347) (-1971.268) * (-1955.742) [-1828.600] (-2066.424) (-2162.947) (...0 remote chains...) -- 179:53:01
      16310000 -- [-1842.730] (-2174.669) (-2078.804) (-1922.070) * (-1919.437) [-1819.344] (-2060.813) (-2194.007) (...0 remote chains...) -- 179:48:26
      16320000 -- [-1836.200] (-2261.141) (-2020.010) (-1946.819) * (-1928.481) [-1846.636] (-2093.530) (-2095.609) (...0 remote chains...) -- 179:44:13
      16330000 -- [-1826.543] (-2230.418) (-2020.189) (-1948.402) * (-1924.922) [-1821.449] (-2079.693) (-2204.505) (...0 remote chains...) -- 179:39:29
      16340000 -- [-1840.955] (-2233.997) (-2057.073) (-1952.381) * (-1925.748) [-1839.391] (-2049.650) (-2190.527) (...0 remote chains...) -- 179:34:44
      16350000 -- [-1825.607] (-2206.464) (-2020.941) (-1915.696) * (-1952.543) [-1833.802] (-2067.342) (-2101.122) (...0 remote chains...) -- 179:30:11
      16360000 -- [-1835.862] (-2221.307) (-2067.341) (-1955.999) * (-1911.018) [-1827.523] (-2044.038) (-2240.857) (...0 remote chains...) -- 179:25:28
      16370000 -- [-1825.231] (-2144.609) (-2057.065) (-1935.057) * (-1953.036) [-1844.152] (-2046.771) (-2176.005) (...0 remote chains...) -- 179:20:44
      16380000 -- [-1828.705] (-2114.776) (-2076.011) (-1892.825) * (-1947.206) [-1837.259] (-2093.937) (-2128.357) (...0 remote chains...) -- 180:17:41
      16390000 -- [-1834.598] (-2060.993) (-2096.178) (-1935.569) * (-1939.173) [-1824.582] (-2085.376) (-2163.108) (...0 remote chains...) -- 182:31:20
      16400000 -- [-1837.357] (-2005.502) (-2190.030) (-1952.058) * (-1959.169) [-1849.376] (-2048.560) (-2129.949) (...0 remote chains...) -- 184:13:46
      16410000 -- [-1850.594] (-1997.776) (-2161.269) (-1964.271) * (-1949.750) [-1829.264] (-2083.879) (-2170.286) (...0 remote chains...) -- 184:18:01
      16420000 -- [-1817.710] (-2071.584) (-2194.363) (-1950.308) * (-1975.317) [-1829.251] (-2074.465) (-2127.370) (...0 remote chains...) -- 184:18:56
      16430000 -- [-1836.496] (-2002.708) (-2101.625) (-1935.821) * (-1960.094) [-1824.177] (-2056.400) (-2150.613) (...0 remote chains...) -- 184:14:34
      16440000 -- [-1820.480] (-2010.598) (-2244.886) (-1912.595) * (-1968.326) [-1826.929] (-2075.673) (-2149.540) (...0 remote chains...) -- 184:09:50
      16450000 -- [-1831.428] (-2089.538) (-2238.016) (-1889.480) * (-1954.339) [-1842.759] (-2077.465) (-2196.552) (...0 remote chains...) -- 184:05:07
      16460000 -- [-1828.131] (-2024.448) (-2133.649) (-1914.597) * (-1935.236) [-1821.496] (-2083.385) (-2095.507) (...0 remote chains...) -- 184:00:35
      16470000 -- [-1833.774] (-2005.706) (-2175.869) (-1950.744) * (-1953.166) [-1838.638] (-2052.763) (-2185.911) (...0 remote chains...) -- 183:56:14
      16480000 -- [-1824.874] (-2097.693) (-2223.558) (-1976.227) * (-1919.947) [-1842.894] (-2068.717) (-2219.290) (...0 remote chains...) -- 183:51:42
      16490000 -- [-1841.256] (-2017.471) (-2181.491) (-1979.192) * (-1927.663) [-1850.197] (-2069.235) (-2219.354) (...0 remote chains...) -- 183:47:22
      16500000 -- [-1851.249] (-2074.216) (-2240.999) (-1935.749) * (-1897.747) [-1842.037] (-2067.406) (-2143.970) (...0 remote chains...) -- 183:43:02

      Average standard deviation of split frequencies: 0.056345

      16510000 -- [-1838.081] (-2070.135) (-2204.004) (-1949.106) * (-1945.510) [-1836.340] (-2008.708) (-2177.952) (...0 remote chains...) -- 183:38:31
      16520000 -- [-1843.950] (-2080.077) (-2159.205) (-1968.234) * (-1939.190) [-1823.741] (-2057.149) (-2307.081) (...0 remote chains...) -- 183:34:11
      16530000 -- [-1836.827] (-2059.592) (-2234.053) (-1936.444) * (-1961.061) [-1829.332] (-2069.434) (-2208.422) (...0 remote chains...) -- 183:29:52
      16540000 -- [-1836.321] (-2038.045) (-2197.305) (-1909.156) * (-1914.946) [-1852.706] (-2084.127) (-2210.943) (...0 remote chains...) -- 183:25:22
      16550000 -- [-1839.400] (-2163.982) (-2085.845) (-1927.906) * (-1968.359) [-1834.868] (-2049.677) (-2116.078) (...0 remote chains...) -- 183:21:03
      16560000 -- [-1840.679] (-2160.881) (-2069.453) (-1922.400) * (-1928.802) [-1837.203] (-2036.348) (-2252.916) (...0 remote chains...) -- 183:16:34
      16570000 -- [-1835.619] (-2213.917) (-2063.220) (-1943.661) * (-1979.311) [-1833.669] (-2062.617) (-2144.799) (...0 remote chains...) -- 183:12:05
      16580000 -- [-1844.958] (-2140.507) (-2082.563) (-1964.593) * (-1964.952) [-1854.559] (-2040.629) (-2238.036) (...0 remote chains...) -- 183:07:47
      16590000 -- [-1854.882] (-2158.795) (-2085.059) (-1934.458) * (-1925.441) [-1836.315] (-2023.768) (-2248.192) (...0 remote chains...) -- 183:03:19
      16600000 -- [-1824.584] (-2189.018) (-2063.171) (-1917.284) * (-1948.427) [-1849.681] (-2066.350) (-2189.059) (...0 remote chains...) -- 182:59:02
      16610000 -- [-1835.919] (-2113.203) (-2039.741) (-1934.516) * (-1918.508) [-1825.442] (-2114.751) (-2079.691) (...0 remote chains...) -- 182:54:45
      16620000 -- [-1849.742] (-2159.369) (-2014.583) (-1935.159) * (-1925.056) [-1834.108] (-2110.227) (-2147.667) (...0 remote chains...) -- 182:50:18
      16630000 -- [-1841.122] (-2137.472) (-2051.461) (-1936.226) * (-1953.667) [-1816.825] (-2050.426) (-2118.426) (...0 remote chains...) -- 182:45:51
      16640000 -- [-1824.170] (-2184.275) (-2035.360) (-1887.204) * (-1960.342) [-1840.317] (-2092.577) (-2177.591) (...0 remote chains...) -- 182:41:24
      16650000 -- [-1846.006] (-2091.596) (-2092.876) (-1937.172) * (-1959.849) [-1846.301] (-2039.193) (-2237.482) (...0 remote chains...) -- 182:37:08
      16660000 -- [-1843.006] (-2122.309) (-2040.720) (-1934.336) * (-1974.433) [-1834.301] (-2086.581) (-2123.955) (...0 remote chains...) -- 182:32:32
      16670000 -- [-1828.255] (-2214.578) (-2039.175) (-1947.976) * (-1995.556) [-1832.442] (-2007.217) (-2109.347) (...0 remote chains...) -- 182:28:16
      16680000 -- [-1836.973] (-2151.769) (-2050.474) (-1940.283) * (-1923.159) [-1848.181] (-2019.907) (-2173.398) (...0 remote chains...) -- 182:23:51
      16690000 -- [-1825.420] (-2149.724) (-2056.240) (-1937.039) * (-1930.280) [-1855.379] (-2068.019) (-2104.555) (...0 remote chains...) -- 182:19:26
      16700000 -- [-1843.921] (-2169.520) (-2050.279) (-1907.470) * (-1931.807) [-1840.217] (-1995.681) (-2133.292) (...0 remote chains...) -- 182:15:11
      16710000 -- [-1821.903] (-2171.182) (-2080.662) (-1937.996) * (-1934.613) [-1855.072] (-2025.866) (-2201.356) (...0 remote chains...) -- 182:10:47
      16720000 -- [-1830.786] (-2147.474) (-1997.422) (-1927.580) * (-1942.190) [-1829.171] (-2053.380) (-2209.275) (...0 remote chains...) -- 182:06:33
      16730000 -- [-1838.623] (-2215.882) (-2028.727) (-1967.375) * (-1963.191) [-1838.215] (-2059.871) (-2129.729) (...0 remote chains...) -- 182:02:09
      16740000 -- [-1819.587] (-2125.174) (-2127.338) (-1946.578) * (-1917.733) [-1839.461] (-2052.553) (-2190.104) (...0 remote chains...) -- 181:57:55
      16750000 -- [-1838.269] (-2086.753) (-2218.096) (-1933.969) * (-1930.720) [-1859.291] (-2029.834) (-2180.977) (...0 remote chains...) -- 181:53:32
      16760000 -- [-1827.447] (-2010.126) (-2141.111) (-1948.628) * (-1938.968) [-1828.837] (-2029.234) (-2138.914) (...0 remote chains...) -- 181:49:09
      16770000 -- [-1832.771] (-2051.679) (-2189.542) (-1953.762) * (-1941.955) [-1843.489] (-2020.248) (-2114.663) (...0 remote chains...) -- 181:44:36
      16780000 -- [-1824.478] (-2053.140) (-2154.983) (-1944.695) * (-1952.864) [-1838.475] (-2054.726) (-2174.829) (...0 remote chains...) -- 181:40:24
      16790000 -- [-1823.564] (-2052.375) (-2153.453) (-1930.620) * (-1961.579) [-1838.547] (-2015.673) (-2203.395) (...0 remote chains...) -- 181:36:02
      16800000 -- [-1841.718] (-2042.676) (-2130.472) (-1924.064) * (-1964.389) [-1845.675] (-2033.050) (-2138.929) (...0 remote chains...) -- 181:31:50
      16810000 -- [-1844.344] (-2033.940) (-2170.421) (-1945.267) * (-1923.647) [-1847.336] (-2033.411) (-2191.688) (...0 remote chains...) -- 181:27:28
      16820000 -- [-1832.827] (-2101.093) (-2220.247) (-1916.183) * (-1940.484) [-1854.300] (-2018.980) (-2110.485) (...0 remote chains...) -- 181:23:07
      16830000 -- [-1842.026] (-2061.184) (-2142.926) (-1969.705) * (-1940.871) [-1842.874] (-2101.093) (-2040.015) (...0 remote chains...) -- 181:18:46
      16840000 -- [-1844.588] (-2072.759) (-2234.264) (-1974.600) * (-1915.523) [-1849.907] (-2077.790) (-2093.779) (...0 remote chains...) -- 181:14:35
      16850000 -- [-1833.211] (-2043.640) (-2132.895) (-1938.061) * (-1938.531) [-1855.195] (-2219.410) (-2126.491) (...0 remote chains...) -- 181:10:15
      16860000 -- [-1845.479] (-2027.921) (-2176.496) (-1909.587) * (-1921.661) [-1845.172] (-2149.330) (-2097.315) (...0 remote chains...) -- 181:06:05
      16870000 -- [-1829.950] (-2003.371) (-2107.363) (-1986.492) * (-1954.942) [-1834.598] (-2089.893) (-2007.247) (...0 remote chains...) -- 181:01:45
      16880000 -- [-1822.938] (-2053.526) (-2225.639) (-1933.419) * (-1904.607) [-1837.682] (-2116.688) (-2061.762) (...0 remote chains...) -- 180:57:36
      16890000 -- [-1821.775] (-2084.097) (-2185.701) (-1958.471) * (-1966.568) [-1824.422] (-2241.730) (-2038.971) (...0 remote chains...) -- 180:53:16
      16900000 -- [-1831.434] (-2009.401) (-2173.510) (-1915.763) * (-1932.978) [-1861.286] (-2198.049) (-1989.365) (...0 remote chains...) -- 180:48:57
      16910000 -- [-1835.427] (-2022.439) (-2131.813) (-1921.061) * (-1989.534) [-1857.590] (-2187.760) (-2056.464) (...0 remote chains...) -- 180:44:49
      16920000 -- [-1841.420] (-2003.536) (-2201.990) (-1974.879) * (-1938.395) [-1826.033] (-2211.024) (-2036.134) (...0 remote chains...) -- 180:40:51
      16930000 -- [-1836.673] (-2071.507) (-2130.528) (-1926.149) * (-1959.586) [-1839.349] (-2133.526) (-2019.196) (...0 remote chains...) -- 180:36:33
      16940000 -- [-1836.911] (-2067.003) (-2117.148) (-1961.662) * (-1970.041) [-1823.733] (-2168.573) (-2020.043) (...0 remote chains...) -- 180:32:15
      16950000 -- [-1845.105] (-2027.389) (-2166.496) (-1947.950) * (-1946.036) [-1825.875] (-2177.247) (-2028.125) (...0 remote chains...) -- 180:28:18
      16960000 -- [-1835.815] (-2050.937) (-2137.160) (-1907.521) * (-1946.771) [-1823.974] (-2126.782) (-2071.231) (...0 remote chains...) -- 180:24:10
      16970000 -- [-1817.165] (-2031.864) (-2100.852) (-1975.736) * (-1964.025) [-1821.409] (-2142.032) (-2034.942) (...0 remote chains...) -- 180:19:53
      16980000 -- [-1843.931] (-2084.080) (-2154.763) (-1938.013) * (-1938.211) [-1841.647] (-2202.963) (-2044.534) (...0 remote chains...) -- 180:15:57
      16990000 -- [-1824.386] (-2056.930) (-2147.212) (-1919.589) * (-1975.227) [-1817.623] (-2180.509) (-2058.750) (...0 remote chains...) -- 180:11:40
      17000000 -- [-1850.541] (-2032.052) (-2133.050) (-1932.830) * (-1944.712) [-1812.514] (-2083.014) (-1998.108) (...0 remote chains...) -- 180:07:24

      Average standard deviation of split frequencies: 0.052910

      17010000 -- [-1848.685] (-2116.037) (-2155.503) (-1938.358) * (-1945.555) [-1838.042] (-2114.315) (-2024.721) (...0 remote chains...) -- 180:03:08
      17020000 -- [-1830.836] (-2027.507) (-2129.903) (-1932.942) * (-1894.366) [-1848.687] (-2094.623) (-1997.402) (...0 remote chains...) -- 179:59:03
      17030000 -- [-1834.856] (-2034.251) (-2124.278) (-1946.295) * (-1971.613) [-1830.525] (-2202.709) (-1988.616) (...0 remote chains...) -- 179:54:47
      17040000 -- [-1832.781] (-2085.368) (-2177.679) (-1924.283) * (-1914.564) [-1832.264] (-2197.873) (-1996.924) (...0 remote chains...) -- 179:50:42
      17050000 -- [-1830.364] (-2040.734) (-2076.454) (-1919.451) * (-1946.266) [-1842.907] (-2134.349) (-2130.445) (...0 remote chains...) -- 179:46:28
      17060000 -- [-1845.848] (-2085.032) (-2163.207) (-1936.792) * (-1920.106) [-1848.912] (-2164.485) (-2077.636) (...0 remote chains...) -- 179:42:23
      17070000 -- [-1830.976] (-2021.428) (-2202.087) (-1928.197) * (-1924.495) [-1831.765] (-2029.020) (-2149.568) (...0 remote chains...) -- 179:38:29
      17080000 -- [-1823.979] (-2099.856) (-2175.848) (-1967.936) * (-1966.318) [-1847.444] (-2071.932) (-2139.471) (...0 remote chains...) -- 179:34:25
      17090000 -- [-1820.605] (-2081.815) (-2142.425) (-1938.677) * (-1982.974) [-1845.722] (-2076.243) (-2171.438) (...0 remote chains...) -- 179:30:22
      17100000 -- [-1839.819] (-2050.967) (-2138.014) (-1928.006) * (-1940.631) [-1816.034] (-2057.305) (-2150.128) (...0 remote chains...) -- 179:26:18
      17110000 -- [-1855.447] (-2016.315) (-2157.399) (-1931.131) * (-1942.326) [-1854.474] (-2111.408) (-2191.529) (...0 remote chains...) -- 179:22:15
      17120000 -- [-1827.654] (-2001.003) (-2189.976) (-1921.608) * (-1920.538) [-1831.150] (-2046.059) (-2180.344) (...0 remote chains...) -- 179:18:12
      17130000 -- [-1816.347] (-2071.698) (-2108.638) (-1954.386) * (-1932.198) [-1848.258] (-2028.619) (-2219.191) (...0 remote chains...) -- 179:14:00
      17140000 -- [-1832.662] (-2045.795) (-2163.799) (-1947.396) * (-1974.968) [-1821.120] (-1998.711) (-2100.085) (...0 remote chains...) -- 179:09:37
      17150000 -- [-1838.234] (-2048.221) (-2184.002) (-1966.734) * (-1937.055) [-1829.371] (-2074.937) (-2135.980) (...0 remote chains...) -- 179:05:25
      17160000 -- [-1844.620] (-2072.613) (-2159.996) (-1945.942) * (-1946.516) [-1845.808] (-2106.159) (-2184.042) (...0 remote chains...) -- 179:01:03
      17170000 -- [-1837.823] (-1985.088) (-2200.891) (-1926.729) * (-1930.053) [-1827.503] (-2098.025) (-2160.203) (...0 remote chains...) -- 178:56:51
      17180000 -- [-1843.554] (-2013.843) (-2248.591) (-1943.775) * (-1933.540) [-1822.143] (-2030.867) (-2232.898) (...0 remote chains...) -- 178:52:20
      17190000 -- [-1840.802] (-2051.136) (-2246.273) (-1928.625) * (-1969.127) [-1837.768] (-2094.665) (-2109.798) (...0 remote chains...) -- 178:47:59
      17200000 -- [-1831.439] (-2014.396) (-2123.654) (-1958.159) * (-1933.369) [-1842.721] (-1999.184) (-2158.186) (...0 remote chains...) -- 178:43:38
      17210000 -- [-1844.212] (-2048.265) (-2218.775) (-1949.973) * (-1948.585) [-1845.757] (-2086.650) (-2094.426) (...0 remote chains...) -- 178:39:18
      17220000 -- [-1831.160] (-2075.901) (-2230.673) (-1953.815) * (-1951.496) [-1834.853] (-2050.618) (-2134.246) (...0 remote chains...) -- 178:35:08
      17230000 -- [-1829.374] (-2087.533) (-2200.790) (-1988.243) * (-1940.844) [-1845.573] (-2045.951) (-2107.535) (...0 remote chains...) -- 178:30:48
      17240000 -- [-1825.742] (-2062.906) (-2206.741) (-1958.629) * (-1917.057) [-1842.791] (-2042.296) (-2114.249) (...0 remote chains...) -- 178:26:38
      17250000 -- [-1818.524] (-2016.033) (-2145.865) (-1940.777) * (-1958.450) [-1837.256] (-2065.675) (-2186.566) (...0 remote chains...) -- 178:22:39
      17260000 -- [-1848.148] (-2075.453) (-2201.567) (-1960.739) * (-1931.252) [-1823.753] (-2091.650) (-2137.842) (...0 remote chains...) -- 178:18:30
      17270000 -- [-1831.640] (-2035.091) (-2167.896) (-1913.084) * (-1988.125) [-1850.886] (-2055.488) (-2191.043) (...0 remote chains...) -- 178:14:11
      17280000 -- [-1830.576] (-2041.242) (-2159.735) (-1916.081) * (-1941.122) [-1834.520] (-2051.158) (-2239.894) (...0 remote chains...) -- 178:10:12
      17290000 -- [-1827.087] (-2117.350) (-2152.572) (-1928.140) * (-1940.238) [-1833.208] (-2051.682) (-2185.754) (...0 remote chains...) -- 178:06:14
      17300000 -- [-1838.304] (-2141.778) (-2116.169) (-1953.615) * (-1901.041) [-1834.554] (-2066.819) (-2174.419) (...0 remote chains...) -- 178:02:06
      17310000 -- [-1833.462] (-2039.575) (-2180.073) (-1952.815) * (-1909.453) [-1812.459] (-2040.851) (-2113.389) (...0 remote chains...) -- 177:57:48
      17320000 -- [-1833.129] (-2054.929) (-2142.096) (-1939.787) * (-1916.510) [-1824.238] (-2043.504) (-2164.610) (...0 remote chains...) -- 177:53:31
      17330000 -- [-1850.897] (-2089.612) (-2208.592) (-1926.562) * (-1924.125) [-1831.042] (-2035.679) (-2048.343) (...0 remote chains...) -- 177:49:14
      17340000 -- [-1833.586] (-2103.699) (-2163.394) (-1901.073) * (-1896.264) [-1843.330] (-2037.197) (-2188.138) (...0 remote chains...) -- 177:44:57
      17350000 -- [-1849.927] (-2045.385) (-2107.656) (-1965.092) * (-1921.249) [-1826.473] (-2054.431) (-2149.290) (...0 remote chains...) -- 177:40:30
      17360000 -- [-1827.300] (-2016.510) (-2139.721) (-1947.202) * (-2006.255) [-1836.408] (-2034.838) (-2262.432) (...0 remote chains...) -- 177:36:14
      17370000 -- [-1824.753] (-2040.146) (-2213.979) (-1933.333) * (-1939.089) [-1836.838] (-2045.043) (-2191.549) (...0 remote chains...) -- 177:31:58
      17380000 -- [-1842.207] (-2059.824) (-2189.728) (-1944.930) * (-1983.654) [-1826.930] (-2066.368) (-2178.286) (...0 remote chains...) -- 177:27:32
      17390000 -- [-1841.632] (-2068.616) (-2203.878) (-1985.926) * (-1938.817) [-1835.995] (-2090.894) (-2059.415) (...0 remote chains...) -- 177:23:17
      17400000 -- [-1827.901] (-2067.079) (-2172.851) (-1930.743) * (-1938.654) [-1826.722] (-2169.773) (-2034.815) (...0 remote chains...) -- 177:19:02
      17410000 -- [-1850.835] (-2054.701) (-2156.296) (-1993.267) * (-1916.463) [-1844.638] (-2221.845) (-2023.154) (...0 remote chains...) -- 177:14:47
      17420000 -- [-1820.824] (-2055.122) (-2168.343) (-1926.848) * (-1937.351) [-1841.079] (-2186.368) (-2044.301) (...0 remote chains...) -- 177:10:32
      17430000 -- [-1844.713] (-2093.949) (-2153.511) (-1943.085) * (-1960.986) [-1850.684] (-2164.161) (-2023.335) (...0 remote chains...) -- 177:06:08
      17440000 -- [-1828.930] (-2073.350) (-2144.121) (-1935.544) * (-1934.602) [-1832.723] (-2182.367) (-2023.325) (...0 remote chains...) -- 177:01:54
      17450000 -- [-1845.483] (-2061.155) (-2197.574) (-1947.370) * (-1956.919) [-1833.551] (-2153.475) (-2045.272) (...0 remote chains...) -- 176:57:50
      17460000 -- [-1842.218] (-2044.916) (-2215.866) (-1965.824) * (-1923.684) [-1837.387] (-2202.803) (-2016.843) (...0 remote chains...) -- 176:53:56
      17470000 -- [-1835.436] (-2018.957) (-2256.851) (-1967.850) * (-1939.938) [-1853.237] (-2174.527) (-2114.953) (...0 remote chains...) -- 176:49:53
      17480000 -- [-1852.141] (-2070.788) (-2233.256) (-1904.422) * (-2009.689) [-1829.338] (-2211.163) (-2036.852) (...0 remote chains...) -- 176:45:59
      17490000 -- [-1832.609] (-2027.752) (-2161.730) (-1940.760) * (-1947.618) [-1833.720] (-2159.808) (-2018.155) (...0 remote chains...) -- 176:41:57
      17500000 -- [-1854.204] (-1999.978) (-2136.621) (-1952.995) * (-1959.439) [-1821.891] (-2276.405) (-2075.648) (...0 remote chains...) -- 176:37:54

      Average standard deviation of split frequencies: 0.055835

      17510000 -- [-1826.614] (-2035.634) (-2124.842) (-1932.993) * (-1947.090) [-1829.238] (-2183.180) (-2058.628) (...0 remote chains...) -- 176:33:52
      17520000 -- [-1839.286] (-2006.132) (-2107.625) (-1948.594) * (-1952.268) [-1826.978] (-2084.434) (-2081.327) (...0 remote chains...) -- 176:29:49
      17530000 -- [-1841.689] (-2009.705) (-2179.885) (-1943.445) * (-1935.123) [-1841.419] (-2145.178) (-2101.180) (...0 remote chains...) -- 176:25:57
      17540000 -- [-1837.016] (-2099.295) (-2178.033) (-1947.469) * (-1945.400) [-1821.484] (-2243.122) (-2019.823) (...0 remote chains...) -- 176:21:56
      17550000 -- [-1834.914] (-2074.511) (-2151.687) (-1940.957) * (-1933.433) [-1844.994] (-2168.583) (-2033.920) (...0 remote chains...) -- 176:17:54
      17560000 -- [-1841.821] (-2016.346) (-2195.676) (-1898.869) * (-1966.273) [-1847.692] (-2116.246) (-2051.609) (...0 remote chains...) -- 176:14:23
      17570000 -- [-1835.899] (-2015.036) (-2172.211) (-1935.811) * (-1923.617) [-1830.277] (-2127.601) (-2011.455) (...0 remote chains...) -- 176:10:32
      17580000 -- [-1833.638] (-2086.467) (-2150.477) (-1923.380) * (-1961.830) [-1830.110] (-2123.719) (-2072.642) (...0 remote chains...) -- 176:06:51
      17590000 -- [-1822.523] (-2058.108) (-2190.274) (-1924.698) * (-1960.883) [-1838.955] (-2185.635) (-2100.361) (...0 remote chains...) -- 176:03:00
      17600000 -- [-1833.628] (-2124.158) (-2201.083) (-1934.116) * (-1907.541) [-1844.852] (-2107.514) (-2046.690) (...0 remote chains...) -- 175:59:20
      17610000 -- [-1817.816] (-2060.673) (-2162.053) (-1916.301) * (-1944.867) [-1841.608] (-2169.474) (-2034.089) (...0 remote chains...) -- 175:55:20
      17620000 -- [-1833.290] (-2067.798) (-2185.656) (-1937.512) * (-1961.912) [-1840.742] (-2117.674) (-1979.408) (...0 remote chains...) -- 175:51:30
      17630000 -- [-1818.255] (-2057.434) (-2173.060) (-1930.703) * (-1922.996) [-1829.757] (-2141.482) (-2010.808) (...0 remote chains...) -- 175:47:31
      17640000 -- [-1828.093] (-2065.802) (-2191.736) (-1993.315) * (-1952.470) [-1852.053] (-2228.424) (-2124.851) (...0 remote chains...) -- 175:43:41
      17650000 -- [-1836.665] (-1986.055) (-2205.774) (-1945.692) * (-1945.418) [-1834.382] (-2197.700) (-2100.773) (...0 remote chains...) -- 175:39:52
      17660000 -- [-1812.509] (-2033.392) (-2097.574) (-1984.798) * (-1939.433) [-1840.749] (-2233.517) (-2012.073) (...0 remote chains...) -- 175:35:54
      17670000 -- [-1842.369] (-2022.360) (-2181.885) (-1953.498) * (-1917.619) [-1839.564] (-2172.160) (-2034.442) (...0 remote chains...) -- 175:31:55
      17680000 -- [-1843.519] (-2029.689) (-2177.161) (-1924.057) * (-1945.446) [-1834.029] (-2183.689) (-2055.482) (...0 remote chains...) -- 175:27:57
      17690000 -- [-1832.646] (-2043.117) (-2188.903) (-1956.363) * (-1934.945) [-1854.030] (-2105.698) (-2096.349) (...0 remote chains...) -- 175:23:59
      17700000 -- [-1827.871] (-2074.635) (-2091.249) (-1954.990) * (-1967.279) [-1847.140] (-2102.708) (-2109.635) (...0 remote chains...) -- 175:19:52
      17710000 -- [-1826.636] (-2188.711) (-2105.568) (-1967.509) * (-1957.458) [-1847.989] (-1989.238) (-2122.052) (...0 remote chains...) -- 175:15:45
      17720000 -- [-1835.159] (-2141.885) (-2071.992) (-1943.164) * (-1949.666) [-1846.283] (-2072.719) (-2068.593) (...0 remote chains...) -- 175:11:48
      17730000 -- [-1841.699] (-2150.465) (-2032.117) (-1927.036) * (-1979.733) [-1832.417] (-2037.783) (-2198.120) (...0 remote chains...) -- 175:07:51
      17740000 -- [-1850.386] (-2185.693) (-2051.593) (-1927.582) * (-1944.435) [-1828.999] (-2072.870) (-2232.966) (...0 remote chains...) -- 175:03:54
      17750000 -- [-1831.111] (-2214.854) (-2042.529) (-1920.106) * (-1976.311) [-1840.943] (-2088.872) (-2233.538) (...0 remote chains...) -- 175:00:08
      17760000 -- [-1838.389] (-2149.363) (-1990.255) (-1962.406) * (-1918.843) [-1832.733] (-1988.834) (-2203.863) (...0 remote chains...) -- 174:56:11
      17770000 -- [-1839.441] (-2182.901) (-2055.109) (-1933.302) * (-1927.506) [-1837.169] (-2014.019) (-2140.425) (...0 remote chains...) -- 174:52:16
      17780000 -- [-1848.131] (-2198.929) (-2022.167) (-1959.229) * (-1964.076) [-1844.165] (-2027.896) (-2184.376) (...0 remote chains...) -- 174:48:20
      17790000 -- [-1842.876] (-2179.310) (-2077.550) (-1964.148) * (-1940.525) [-1841.403] (-2056.525) (-2115.318) (...0 remote chains...) -- 174:44:15
      17800000 -- [-1850.845] (-2124.549) (-2041.558) (-1912.828) * (-1968.837) [-1852.515] (-2033.957) (-2214.333) (...0 remote chains...) -- 174:40:29
      17810000 -- [-1855.484] (-2149.180) (-2040.718) (-1958.799) * (-1925.913) [-1840.420] (-2033.564) (-2170.005) (...0 remote chains...) -- 174:36:44
      17820000 -- [-1831.010] (-2164.157) (-2024.172) (-1919.883) * (-1954.197) [-1839.113] (-2054.662) (-2187.349) (...0 remote chains...) -- 174:32:59
      17830000 -- [-1816.234] (-2174.374) (-2028.582) (-1920.054) * (-1930.756) [-1852.999] (-1987.359) (-2184.093) (...0 remote chains...) -- 174:28:55
      17840000 -- [-1846.259] (-2111.393) (-2039.397) (-1941.199) * (-1942.503) [-1844.226] (-2001.174) (-2153.564) (...0 remote chains...) -- 174:25:01
      17850000 -- [-1818.808] (-2040.106) (-2143.494) (-1945.659) * (-1938.288) [-1819.621] (-2014.125) (-2135.420) (...0 remote chains...) -- 174:21:17
      17860000 -- [-1828.924] (-2025.013) (-2175.810) (-1919.090) * (-1928.805) [-1855.981] (-2075.714) (-2211.096) (...0 remote chains...) -- 174:17:33
      17870000 -- [-1844.726] (-2133.205) (-2193.409) (-1922.732) * (-1921.423) [-1855.094] (-2056.828) (-2197.661) (...0 remote chains...) -- 174:13:49
      17880000 -- [-1847.003] (-2015.549) (-2123.743) (-1949.123) * (-1958.542) [-1835.679] (-2015.393) (-2193.085) (...0 remote chains...) -- 174:09:56
      17890000 -- [-1836.193] (-2034.837) (-2249.081) (-1919.237) * (-1929.392) [-1831.358] (-2072.268) (-2222.101) (...0 remote chains...) -- 174:06:03
      17900000 -- [-1807.040] (-2063.148) (-2124.043) (-1941.334) * (-1961.488) [-1837.047] (-2028.443) (-2156.972) (...0 remote chains...) -- 174:02:10
      17910000 -- [-1827.684] (-2038.384) (-2153.278) (-1963.756) * (-1971.869) [-1839.858] (-2015.002) (-2090.877) (...0 remote chains...) -- 173:58:08
      17920000 -- [-1848.501] (-2069.475) (-2234.625) (-1959.917) * (-1950.935) [-1852.699] (-2039.349) (-2154.961) (...0 remote chains...) -- 173:54:16
      17930000 -- [-1847.294] (-2083.537) (-2136.261) (-1895.326) * (-1930.693) [-1808.277] (-2036.185) (-2096.836) (...0 remote chains...) -- 173:50:24
      17940000 -- [-1836.002] (-2056.012) (-2165.680) (-1931.460) * (-1921.559) [-1844.149] (-1994.301) (-2162.833) (...0 remote chains...) -- 173:46:22
      17950000 -- [-1848.125] (-2063.572) (-2085.421) (-1949.198) * (-1906.067) [-1824.579] (-2059.201) (-2281.878) (...0 remote chains...) -- 173:42:21
      17960000 -- [-1840.872] (-2075.215) (-2143.250) (-1930.418) * (-1945.583) [-1838.850] (-2068.065) (-2171.336) (...0 remote chains...) -- 173:38:40
      17970000 -- [-1827.973] (-2079.854) (-2180.625) (-1912.891) * (-1925.670) [-1840.780] (-2044.476) (-2186.106) (...0 remote chains...) -- 173:34:49
      17980000 -- [-1826.651] (-2039.075) (-2179.707) (-1937.403) * (-1943.242) [-1823.825] (-2094.126) (-2197.844) (...0 remote chains...) -- 173:30:58
      17990000 -- [-1846.003] (-2028.857) (-2163.090) (-1895.068) * (-1936.159) [-1844.777] (-2055.959) (-2145.679) (...0 remote chains...) -- 173:27:17
      18000000 -- [-1840.628] (-2004.249) (-2189.434) (-1939.523) * (-1923.369) [-1830.234] (-2022.185) (-2120.804) (...0 remote chains...) -- 173:23:27

      Average standard deviation of split frequencies: 0.055008

      18010000 -- [-1840.804] (-2085.135) (-2198.091) (-1927.537) * (-1953.526) [-1809.156] (-2059.847) (-2173.228) (...0 remote chains...) -- 173:19:46
      18020000 -- [-1834.004] (-2091.855) (-2117.319) (-1959.815) * (-1968.635) [-1822.411] (-2073.238) (-2093.136) (...0 remote chains...) -- 173:15:56
      18030000 -- [-1828.816] (-2049.624) (-2174.395) (-1946.316) * (-1935.397) [-1835.974] (-2045.794) (-2128.830) (...0 remote chains...) -- 173:12:16
      18040000 -- [-1817.613] (-2077.719) (-2122.842) (-1946.165) * (-1927.568) [-1835.403] (-2082.114) (-2201.384) (...0 remote chains...) -- 173:08:27
      18050000 -- [-1832.117] (-2142.531) (-2128.647) (-1947.350) * (-1966.517) [-1838.456] (-2061.577) (-2214.858) (...0 remote chains...) -- 173:04:38
      18060000 -- [-1844.602] (-2048.532) (-2123.824) (-1905.643) * (-1932.686) [-1826.282] (-2081.689) (-2184.076) (...0 remote chains...) -- 173:00:49
      18070000 -- [-1846.492] (-2071.495) (-2141.203) (-1926.215) * (-1918.523) [-1829.750] (-2046.116) (-2176.085) (...0 remote chains...) -- 172:57:19
      18080000 -- [-1837.126] (-2067.365) (-2140.456) (-1972.919) * (-1961.022) [-1843.097] (-2056.004) (-2157.130) (...0 remote chains...) -- 172:53:40
      18090000 -- [-1842.698] (-2062.161) (-2123.785) (-1950.713) * (-1975.466) [-1835.549] (-2100.164) (-2124.965) (...0 remote chains...) -- 172:49:52
      18100000 -- [-1842.708] (-2029.861) (-2223.871) (-1931.585) * (-1967.843) [-1824.464] (-2054.840) (-2107.375) (...0 remote chains...) -- 172:46:04
      18110000 -- [-1831.014] (-2067.497) (-2180.431) (-1953.940) * (-1947.233) [-1838.374] (-2017.184) (-2128.740) (...0 remote chains...) -- 172:42:16
      18120000 -- [-1830.708] (-2030.932) (-2218.381) (-1918.524) * (-1977.716) [-1830.563] (-2078.476) (-2169.437) (...0 remote chains...) -- 172:38:38
      18130000 -- [-1838.782] (-2068.894) (-2131.997) (-1931.066) * (-1941.876) [-1838.808] (-2096.697) (-2179.923) (...0 remote chains...) -- 172:34:51
      18140000 -- [-1836.033] (-2057.589) (-2117.189) (-1959.957) * (-1954.784) [-1828.858] (-2070.460) (-2157.614) (...0 remote chains...) -- 172:31:04
      18150000 -- [-1822.823] (-2194.417) (-2095.358) (-1969.062) * (-1994.052) [-1832.345] (-2050.048) (-2285.117) (...0 remote chains...) -- 172:27:17
      18160000 -- [-1847.469] (-2131.179) (-2052.543) (-1926.561) * (-1961.659) [-1855.515] (-2090.289) (-2148.695) (...0 remote chains...) -- 172:23:40
      18170000 -- [-1828.281] (-2148.685) (-2047.535) (-1946.376) * (-1943.419) [-1830.680] (-2050.843) (-2163.752) (...0 remote chains...) -- 172:20:03
      18180000 -- [-1843.764] (-2241.114) (-2056.903) (-1932.635) * (-1911.998) [-1835.837] (-2037.865) (-2171.975) (...0 remote chains...) -- 172:16:27
      18190000 -- [-1841.967] (-2224.217) (-2057.098) (-1923.974) * (-1967.140) [-1830.321] (-2127.855) (-2178.749) (...0 remote chains...) -- 172:13:00
      18200000 -- [-1817.479] (-2107.211) (-2034.058) (-1981.771) * (-1976.188) [-1830.845] (-2095.826) (-2143.723) (...0 remote chains...) -- 172:09:23
      18210000 -- [-1832.053] (-2191.550) (-2093.979) (-1944.590) * (-1954.890) [-1841.097] (-2082.409) (-2178.830) (...0 remote chains...) -- 172:05:47
      18220000 -- [-1836.219] (-2180.804) (-2030.804) (-1953.091) * (-1959.702) [-1815.826] (-2025.546) (-2182.630) (...0 remote chains...) -- 172:02:30
      18230000 -- [-1821.592] (-2125.847) (-2127.857) (-1947.999) * (-1932.416) [-1838.492] (-2102.265) (-2107.903) (...0 remote chains...) -- 171:58:55
      18240000 -- [-1845.762] (-2202.470) (-2035.327) (-1927.023) * (-1920.916) [-1833.884] (-2055.184) (-2203.962) (...0 remote chains...) -- 171:55:10
      18250000 -- [-1830.227] (-2198.608) (-2029.855) (-1969.013) * (-1932.798) [-1845.898] (-2087.302) (-2215.404) (...0 remote chains...) -- 171:51:35
      18260000 -- [-1856.949] (-2176.563) (-2062.984) (-1945.859) * (-1950.653) [-1843.495] (-2063.240) (-2148.469) (...0 remote chains...) -- 171:48:09
      18270000 -- [-1851.406] (-2206.534) (-2033.346) (-1928.642) * (-1917.246) [-1848.646] (-2086.791) (-2268.347) (...0 remote chains...) -- 171:44:34
      18280000 -- [-1839.055] (-2225.944) (-2098.769) (-1954.306) * (-1931.776) [-1828.993] (-2096.363) (-2099.734) (...0 remote chains...) -- 171:41:00
      18290000 -- [-1838.168] (-2177.872) (-1996.100) (-1923.453) * (-1962.023) [-1828.949] (-2128.463) (-2040.125) (...0 remote chains...) -- 171:37:35
      18300000 -- [-1851.845] (-2240.710) (-2033.592) (-1940.078) * (-1971.055) [-1826.750] (-2141.324) (-2039.197) (...0 remote chains...) -- 171:33:52
      18310000 -- [-1843.358] (-2195.365) (-2064.514) (-1978.942) * (-1929.320) [-1834.960] (-2242.271) (-1979.440) (...0 remote chains...) -- 171:30:18
      18320000 -- [-1839.079] (-2245.349) (-2092.380) (-1944.601) * (-1965.049) [-1826.204] (-2178.204) (-2046.694) (...0 remote chains...) -- 171:26:35
      18330000 -- [-1845.639] (-2121.962) (-2026.280) (-1954.448) * (-1954.901) [-1845.587] (-2223.690) (-2062.829) (...0 remote chains...) -- 171:23:01
      18340000 -- [-1823.279] (-2152.207) (-2060.821) (-1918.925) * (-1996.882) [-1834.835] (-2225.580) (-2057.698) (...0 remote chains...) -- 171:19:28
      18350000 -- [-1826.093] (-2126.891) (-2042.543) (-1978.181) * (-1934.631) [-1827.179] (-2134.220) (-2047.700) (...0 remote chains...) -- 171:16:04
      18360000 -- [-1838.050] (-2114.822) (-2031.597) (-1943.905) * (-1951.602) [-1833.147] (-2200.441) (-2049.009) (...0 remote chains...) -- 171:12:32
      18370000 -- [-1818.303] (-2114.637) (-2059.135) (-1939.417) * (-1951.021) [-1822.904] (-2261.459) (-2050.504) (...0 remote chains...) -- 171:08:50
      18380000 -- [-1814.921] (-2196.953) (-2012.149) (-1933.087) * (-1930.488) [-1831.126] (-2184.806) (-2061.772) (...0 remote chains...) -- 171:05:27
      18390000 -- [-1831.817] (-2175.319) (-2086.320) (-1952.387) * (-1950.218) [-1821.386] (-2176.391) (-2047.865) (...0 remote chains...) -- 171:01:45
      18400000 -- [-1846.111] (-2156.870) (-1970.896) (-1943.741) * (-1957.352) [-1848.265] (-2108.790) (-2001.096) (...0 remote chains...) -- 170:58:04
      18410000 -- [-1832.188] (-2119.993) (-2065.468) (-1937.850) * (-1925.448) [-1828.880] (-2157.370) (-2045.830) (...0 remote chains...) -- 170:54:42
      18420000 -- [-1834.581] (-2142.589) (-2145.613) (-1951.375) * (-1937.182) [-1828.708] (-2106.331) (-2040.521) (...0 remote chains...) -- 170:51:10
      18430000 -- [-1854.205] (-2099.004) (-2045.009) (-1952.643) * (-1973.034) [-1817.597] (-2123.976) (-2039.983) (...0 remote chains...) -- 170:47:39
      18440000 -- [-1837.609] (-2133.969) (-2061.566) (-1960.752) * (-1953.726) [-1825.510] (-2184.815) (-2063.769) (...0 remote chains...) -- 170:44:17
      18450000 -- [-1847.683] (-2244.902) (-2053.169) (-1912.128) * (-1931.039) [-1850.604] (-2087.812) (-2059.106) (...0 remote chains...) -- 170:40:46
      18460000 -- [-1833.510] (-2179.198) (-1988.353) (-1952.433) * (-1970.338) [-1824.772] (-2109.051) (-2060.258) (...0 remote chains...) -- 170:37:15
      18470000 -- [-1834.379] (-2159.442) (-2047.663) (-1947.569) * (-1943.443) [-1817.405] (-2178.391) (-2042.786) (...0 remote chains...) -- 170:33:45
      18480000 -- [-1837.017] (-2245.250) (-2023.296) (-1960.437) * (-1964.821) [-1829.784] (-2047.067) (-2157.047) (...0 remote chains...) -- 170:30:15
      18490000 -- [-1833.560] (-2187.059) (-2055.373) (-1917.173) * (-1946.798) [-1861.132] (-2018.538) (-2213.589) (...0 remote chains...) -- 170:26:35
      18500000 -- [-1844.451] (-2136.834) (-1993.487) (-1977.781) * (-1953.084) [-1814.988] (-2092.765) (-2162.641) (...0 remote chains...) -- 170:22:56

      Average standard deviation of split frequencies: 0.054832

      18510000 -- [-1833.938] (-2145.223) (-2046.929) (-1968.768) * (-1943.839) [-1838.689] (-2052.274) (-2193.525) (...0 remote chains...) -- 170:19:27
      18520000 -- [-1820.773] (-2100.778) (-2002.257) (-1923.575) * (-1923.877) [-1833.394] (-2027.065) (-2168.427) (...0 remote chains...) -- 170:15:57
      18530000 -- [-1825.651] (-2104.436) (-2074.168) (-1937.428) * (-1928.251) [-1842.271] (-2016.339) (-2140.967) (...0 remote chains...) -- 170:12:46
      18540000 -- [-1837.971] (-2056.365) (-2201.495) (-1916.225) * (-1913.722) [-1841.580] (-2017.760) (-2203.278) (...0 remote chains...) -- 170:09:27
      18550000 -- [-1824.080] (-2050.725) (-2140.012) (-1947.959) * (-1920.789) [-1849.634] (-2012.210) (-2170.340) (...0 remote chains...) -- 170:05:58
      18560000 -- [-1842.216] (-2044.577) (-2151.271) (-1950.237) * (-1950.839) [-1835.207] (-2094.418) (-2169.241) (...0 remote chains...) -- 170:02:29
      18570000 -- [-1835.606] (-2046.891) (-2136.719) (-1923.390) * (-1969.250) [-1832.775] (-2048.504) (-2123.007) (...0 remote chains...) -- 169:59:01
      18580000 -- [-1846.544] (-2047.804) (-2155.176) (-1963.587) * (-1920.371) [-1837.486] (-2080.427) (-2125.035) (...0 remote chains...) -- 169:55:33
      18590000 -- [-1839.183] (-2047.630) (-2220.646) (-1974.098) * (-1942.171) [-1819.347] (-2058.476) (-2163.790) (...0 remote chains...) -- 169:51:46
      18600000 -- [-1833.572] (-2037.699) (-2213.496) (-1980.960) * (-1943.874) [-1858.952] (-2022.580) (-2206.378) (...0 remote chains...) -- 169:48:09
      18610000 -- [-1838.684] (-2040.178) (-2152.863) (-1953.318) * (-1921.006) [-1820.660] (-2122.860) (-2055.646) (...0 remote chains...) -- 169:44:23
      18620000 -- [-1842.434] (-2001.388) (-2055.497) (-1947.903) * (-1930.743) [-1827.725] (-2088.639) (-2226.073) (...0 remote chains...) -- 169:40:47
      18630000 -- [-1821.195] (-2003.249) (-2136.828) (-1946.547) * (-1915.468) [-1845.231] (-2050.685) (-2150.159) (...0 remote chains...) -- 169:37:10
      18640000 -- [-1820.455] (-2094.397) (-2165.772) (-1913.944) * (-1929.292) [-1826.684] (-2048.262) (-2145.955) (...0 remote chains...) -- 169:33:25
      18650000 -- [-1835.644] (-2041.307) (-2066.842) (-1930.350) * (-1922.501) [-1826.135] (-2075.729) (-2147.461) (...0 remote chains...) -- 169:29:58
      18660000 -- [-1833.540] (-2065.396) (-2165.203) (-1949.784) * (-1922.041) [-1825.249] (-2069.463) (-2261.781) (...0 remote chains...) -- 169:26:23
      18670000 -- [-1833.536] (-2021.008) (-2214.466) (-1914.970) * (-1924.500) [-1844.235] (-2092.675) (-2160.649) (...0 remote chains...) -- 169:22:38
      18680000 -- [-1822.761] (-2092.269) (-2166.020) (-1926.358) * (-1936.431) [-1849.473] (-2067.623) (-2204.999) (...0 remote chains...) -- 169:19:03
      18690000 -- [-1821.720] (-2057.094) (-2193.863) (-1908.518) * (-1929.808) [-1823.368] (-2115.186) (-2130.711) (...0 remote chains...) -- 169:15:28
      18700000 -- [-1830.468] (-2119.132) (-2183.396) (-1898.566) * (-1942.311) [-1845.523] (-2084.482) (-2166.618) (...0 remote chains...) -- 169:11:53
      18710000 -- [-1830.340] (-2052.651) (-2188.217) (-1926.485) * (-1926.908) [-1838.494] (-2037.689) (-2246.493) (...0 remote chains...) -- 169:08:18
      18720000 -- [-1829.714] (-2053.764) (-2201.439) (-1934.291) * (-1941.980) [-1827.380] (-2059.973) (-2171.606) (...0 remote chains...) -- 169:04:44
      18730000 -- [-1837.363] (-2054.663) (-2132.505) (-1924.023) * (-1915.868) [-1855.671] (-2139.315) (-2215.332) (...0 remote chains...) -- 169:01:19
      18740000 -- [-1834.251] (-2051.436) (-2143.829) (-1924.827) * (-1948.146) [-1829.667] (-2064.573) (-2181.060) (...0 remote chains...) -- 168:57:45
      18750000 -- [-1853.039] (-2047.071) (-2111.195) (-1917.580) * (-1927.701) [-1838.921] (-2054.513) (-2177.871) (...0 remote chains...) -- 168:54:02
      18760000 -- [-1841.161] (-2054.932) (-2146.826) (-1940.733) * (-1960.319) [-1827.520] (-2083.747) (-2126.041) (...0 remote chains...) -- 168:50:28
      18770000 -- [-1837.891] (-2030.762) (-2176.771) (-1964.608) * (-1941.001) [-1835.523] (-2040.020) (-2135.658) (...0 remote chains...) -- 168:46:55
      18780000 -- [-1828.447] (-1997.209) (-2241.020) (-1943.453) * (-1941.833) [-1842.445] (-2156.567) (-2044.548) (...0 remote chains...) -- 168:43:13
      18790000 -- [-1822.240] (-2021.524) (-2220.128) (-1954.748) * (-1952.327) [-1851.809] (-2232.335) (-2011.464) (...0 remote chains...) -- 168:39:31
      18800000 -- [-1838.840] (-2005.185) (-2146.666) (-1929.238) * (-1959.156) [-1839.525] (-2152.025) (-2031.001) (...0 remote chains...) -- 168:35:58
      18810000 -- [-1827.413] (-2043.617) (-2127.686) (-1996.470) * (-1903.930) [-1816.113] (-2100.164) (-2061.990) (...0 remote chains...) -- 168:32:17
      18820000 -- [-1849.700] (-2048.365) (-2139.664) (-1939.996) * (-1941.013) [-1857.454] (-2159.835) (-2011.673) (...0 remote chains...) -- 168:28:44
      18830000 -- [-1833.215] (-2067.231) (-2130.060) (-1947.895) * (-1932.667) [-1829.351] (-2050.871) (-2198.100) (...0 remote chains...) -- 168:25:12
      18840000 -- [-1848.362] (-2011.120) (-2217.953) (-1929.585) * (-1942.453) [-1830.802] (-2038.539) (-2166.388) (...0 remote chains...) -- 168:21:49
      18850000 -- [-1852.552] (-2009.076) (-2158.031) (-1993.408) * (-1928.999) [-1851.275] (-2078.125) (-2207.310) (...0 remote chains...) -- 168:18:18
      18860000 -- [-1846.696] (-2007.590) (-2173.380) (-1929.023) * (-1948.332) [-1834.325] (-2036.759) (-2059.321) (...0 remote chains...) -- 168:14:46
      18870000 -- [-1860.257] (-2040.839) (-2166.525) (-1928.973) * (-1960.252) [-1852.318] (-2009.654) (-2209.265) (...0 remote chains...) -- 168:11:06
      18880000 -- [-1830.866] (-2050.870) (-2278.191) (-1898.103) * (-1954.350) [-1836.582] (-2088.194) (-2108.369) (...0 remote chains...) -- 168:07:35
      18890000 -- [-1847.326] (-2046.899) (-2189.809) (-1950.155) * (-1922.417) [-1823.029] (-2079.341) (-2162.920) (...0 remote chains...) -- 168:03:55
      18900000 -- [-1822.652] (-2063.427) (-2100.466) (-1949.638) * (-1930.299) [-1839.132] (-2094.622) (-2184.748) (...0 remote chains...) -- 168:00:24
      18910000 -- [-1854.065] (-2059.903) (-2230.602) (-1970.928) * (-1950.867) [-1840.583] (-2058.061) (-2112.988) (...0 remote chains...) -- 167:56:54
      18920000 -- [-1828.107] (-2036.784) (-2150.893) (-1942.967) * (-1942.730) [-1832.033] (-2018.024) (-2160.940) (...0 remote chains...) -- 167:53:15
      18930000 -- [-1830.435] (-2062.739) (-2208.951) (-1929.724) * (-1904.137) [-1836.328] (-2101.656) (-2211.243) (...0 remote chains...) -- 167:49:45
      18940000 -- [-1835.506] (-2000.339) (-2138.123) (-1939.027) * (-1955.422) [-1833.944] (-2064.014) (-2152.709) (...0 remote chains...) -- 167:46:06
      18950000 -- [-1828.218] (-2086.312) (-2149.884) (-1959.911) * (-1970.819) [-1824.868] (-2022.481) (-2208.695) (...0 remote chains...) -- 167:42:36
      18960000 -- [-1854.341] (-2121.319) (-2154.829) (-1927.672) * (-1931.200) [-1837.493] (-2088.679) (-2168.826) (...0 remote chains...) -- 167:39:07
      18970000 -- [-1847.101] (-2100.072) (-2106.641) (-1955.212) * (-1926.655) [-1846.385] (-2045.164) (-2176.906) (...0 remote chains...) -- 167:35:29
      18980000 -- [-1829.803] (-2037.938) (-2111.063) (-1921.861) * (-1931.830) [-1857.628] (-2035.641) (-2164.662) (...0 remote chains...) -- 167:32:00
      18990000 -- [-1830.527] (-2067.849) (-2179.216) (-1949.065) * (-1921.521) [-1833.191] (-1997.375) (-2124.681) (...0 remote chains...) -- 167:28:31
      19000000 -- [-1815.137] (-2020.038) (-2167.770) (-1958.934) * (-1969.183) [-1839.331] (-2074.842) (-2101.367) (...0 remote chains...) -- 167:25:03

      Average standard deviation of split frequencies: 0.053456

      19010000 -- [-1854.817] (-2117.603) (-2119.460) (-1921.682) * (-1953.623) [-1840.238] (-2029.083) (-2139.680) (...0 remote chains...) -- 167:21:43
      19020000 -- [-1854.826] (-2034.291) (-2107.835) (-1926.628) * (-1922.561) [-1840.655] (-2064.290) (-2090.247) (...0 remote chains...) -- 167:18:15
      19030000 -- [-1833.007] (-2037.364) (-2136.488) (-1949.910) * (-1926.421) [-1827.792] (-2127.579) (-2103.421) (...0 remote chains...) -- 167:14:47
      19040000 -- [-1836.854] (-2044.619) (-2126.804) (-1936.665) * (-1930.173) [-1833.631] (-2055.424) (-2168.942) (...0 remote chains...) -- 167:11:37
      19050000 -- [-1851.397] (-2086.416) (-2197.176) (-1949.538) * (-1951.901) [-1831.460] (-2024.317) (-2175.530) (...0 remote chains...) -- 167:08:19
      19060000 -- [-1820.786] (-2034.633) (-2137.409) (-1928.389) * (-1945.708) [-1817.749] (-2019.129) (-2202.014) (...0 remote chains...) -- 167:04:51
      19070000 -- [-1841.249] (-2051.484) (-2132.183) (-1934.762) * (-1927.423) [-1844.073] (-2063.585) (-2152.445) (...0 remote chains...) -- 167:01:15
      19080000 -- [-1830.737] (-2088.068) (-2124.612) (-1923.925) * (-1970.987) [-1850.263] (-2106.208) (-2079.977) (...0 remote chains...) -- 166:57:39
      19090000 -- [-1837.405] (-2194.384) (-2078.110) (-1940.004) * (-1920.799) [-1826.378] (-2143.363) (-2081.388) (...0 remote chains...) -- 166:54:03
      19100000 -- [-1821.001] (-2170.499) (-2023.419) (-1928.101) * (-1927.673) [-1824.086] (-2237.089) (-2046.912) (...0 remote chains...) -- 166:50:28
      19110000 -- [-1841.430] (-2129.657) (-2091.211) (-1932.145) * (-1957.119) [-1843.355] (-2097.089) (-2077.301) (...0 remote chains...) -- 166:46:53
      19120000 -- [-1821.208] (-2149.805) (-2138.591) (-1961.591) * (-1939.259) [-1827.494] (-2201.084) (-2011.244) (...0 remote chains...) -- 166:43:27
      19130000 -- [-1836.604] (-2217.368) (-2053.047) (-1960.058) * (-1949.500) [-1834.391] (-2199.371) (-2080.750) (...0 remote chains...) -- 166:39:52
      19140000 -- [-1828.735] (-2190.263) (-1996.498) (-1912.334) * (-1950.594) [-1844.267] (-2203.089) (-2075.901) (...0 remote chains...) -- 166:36:26
      19150000 -- [-1816.326] (-2256.852) (-2042.604) (-1929.545) * (-1955.569) [-1816.183] (-2199.621) (-2020.184) (...0 remote chains...) -- 166:32:43
      19160000 -- [-1827.272] (-2154.544) (-2058.667) (-1921.222) * (-1956.799) [-1834.835] (-2189.698) (-2105.627) (...0 remote chains...) -- 166:29:17
      19170000 -- [-1832.499] (-2145.349) (-2032.725) (-1903.661) * (-1941.306) [-1830.223] (-2155.240) (-1994.405) (...0 remote chains...) -- 166:25:43
      19180000 -- [-1844.022] (-2160.174) (-2062.942) (-1936.777) * (-1960.519) [-1844.297] (-2143.338) (-2049.153) (...0 remote chains...) -- 166:22:09
      19190000 -- [-1829.387] (-2100.480) (-2081.307) (-1977.535) * (-1973.712) [-1840.629] (-2183.715) (-2032.265) (...0 remote chains...) -- 166:18:36
      19200000 -- [-1837.819] (-2117.649) (-2027.234) (-1959.074) * (-1923.261) [-1848.017] (-2133.878) (-2026.027) (...0 remote chains...) -- 166:15:02
      19210000 -- [-1841.123] (-2191.271) (-2022.911) (-1947.810) * (-1940.390) [-1845.441] (-2179.423) (-2016.682) (...0 remote chains...) -- 166:11:29
      19220000 -- [-1839.441] (-2209.320) (-2018.820) (-2001.024) * (-1908.145) [-1853.227] (-2217.159) (-2060.305) (...0 remote chains...) -- 166:07:56
      19230000 -- [-1828.221] (-2192.785) (-2034.315) (-1954.615) * (-1935.526) [-1831.435] (-2172.793) (-2045.432) (...0 remote chains...) -- 166:04:23
      19240000 -- [-1843.064] (-2138.690) (-2089.405) (-1952.795) * (-1951.964) [-1830.218] (-2093.387) (-2047.767) (...0 remote chains...) -- 166:00:42
      19250000 -- [-1853.881] (-2241.086) (-2063.087) (-1936.072) * (-1941.337) [-1839.777] (-2126.241) (-2095.781) (...0 remote chains...) -- 165:57:09
      19260000 -- [-1830.904] (-2213.770) (-2033.331) (-1963.311) * (-1925.002) [-1834.340] (-2086.193) (-2076.311) (...0 remote chains...) -- 165:53:37
      19270000 -- [-1830.349] (-2186.443) (-2095.656) (-1946.384) * (-1924.330) [-1836.012] (-2114.728) (-2055.077) (...0 remote chains...) -- 165:50:05
      19280000 -- [-1848.267] (-2167.915) (-2036.523) (-1939.987) * (-1944.429) [-1838.630] (-2059.701) (-2134.779) (...0 remote chains...) -- 165:46:33
      19290000 -- [-1838.854] (-2060.561) (-2101.803) (-1915.228) * (-1931.987) [-1851.540] (-2065.701) (-2142.419) (...0 remote chains...) -- 165:43:02
      19300000 -- [-1845.019] (-2085.850) (-2090.340) (-1941.048) * (-1963.102) [-1830.153] (-2080.982) (-2240.388) (...0 remote chains...) -- 165:39:22
      19310000 -- [-1835.810] (-2071.400) (-2228.831) (-1923.461) * (-1990.486) [-1824.060] (-2116.354) (-2091.972) (...0 remote chains...) -- 165:35:50
      19320000 -- [-1848.222] (-2065.787) (-2255.531) (-1914.372) * (-1957.838) [-1837.444] (-2016.292) (-2145.868) (...0 remote chains...) -- 165:32:11
      19330000 -- [-1842.577] (-2051.475) (-2254.923) (-1943.134) * (-1966.344) [-1832.642] (-2071.191) (-2185.235) (...0 remote chains...) -- 165:28:40
      19340000 -- [-1838.906] (-2043.293) (-2167.480) (-1936.539) * (-1949.255) [-1847.272] (-2054.511) (-2157.315) (...0 remote chains...) -- 165:25:09
      19350000 -- [-1818.948] (-2221.311) (-2009.122) (-1938.375) * (-1937.090) [-1834.675] (-2044.025) (-2178.857) (...0 remote chains...) -- 165:21:39
      19360000 -- [-1839.178] (-2156.977) (-2059.752) (-1946.417) * (-1911.817) [-1827.809] (-2066.677) (-2229.276) (...0 remote chains...) -- 165:18:09
      19370000 -- [-1847.446] (-2180.137) (-2048.416) (-1935.823) * (-1948.230) [-1836.343] (-2063.094) (-2100.763) (...0 remote chains...) -- 165:14:39
      19380000 -- [-1848.213] (-2172.912) (-2015.860) (-1967.594) * (-1948.581) [-1830.684] (-2041.887) (-2131.761) (...0 remote chains...) -- 165:11:00
      19390000 -- [-1819.427] (-2183.024) (-2011.901) (-1929.334) * (-1919.451) [-1846.639] (-2050.376) (-2201.245) (...0 remote chains...) -- 165:07:31
      19400000 -- [-1833.152] (-2131.987) (-2054.411) (-1956.132) * (-1936.609) [-1835.854] (-2085.239) (-2237.517) (...0 remote chains...) -- 165:04:02
      19410000 -- [-1829.902] (-2151.339) (-2028.447) (-1917.638) * (-1956.461) [-1850.883] (-2025.884) (-2138.384) (...0 remote chains...) -- 165:00:24
      19420000 -- [-1834.576] (-2159.678) (-2059.743) (-1932.967) * (-1922.141) [-1828.970] (-2070.928) (-2149.455) (...0 remote chains...) -- 164:56:55
      19430000 -- [-1832.187] (-2106.074) (-2062.319) (-1976.498) * (-1944.219) [-1851.198] (-2048.400) (-2193.248) (...0 remote chains...) -- 164:53:26
      19440000 -- [-1833.493] (-2134.474) (-2034.896) (-1946.246) * (-1959.383) [-1819.872] (-1984.753) (-2156.655) (...0 remote chains...) -- 164:49:57
      19450000 -- [-1838.493] (-2266.264) (-2050.638) (-1958.542) * (-1939.228) [-1820.101] (-2047.936) (-2185.484) (...0 remote chains...) -- 164:46:38
      19460000 -- [-1823.411] (-2193.755) (-2081.719) (-1933.446) * (-1948.443) [-1851.177] (-2050.439) (-2120.498) (...0 remote chains...) -- 164:43:10
      19470000 -- [-1820.211] (-2221.760) (-2025.575) (-1959.526) * (-1949.076) [-1834.423] (-2034.435) (-2190.092) (...0 remote chains...) -- 164:39:42
      19480000 -- [-1829.744] (-2235.928) (-2117.007) (-1946.574) * (-1989.631) [-1826.552] (-2040.563) (-2111.959) (...0 remote chains...) -- 164:36:14
      19490000 -- [-1846.377] (-2181.371) (-2065.725) (-1948.443) * (-1927.571) [-1834.403] (-2040.341) (-2153.417) (...0 remote chains...) -- 164:32:46
      19500000 -- [-1847.421] (-2161.400) (-2117.044) (-1929.793) * (-1919.800) [-1842.524] (-2040.331) (-2173.987) (...0 remote chains...) -- 164:29:19

      Average standard deviation of split frequencies: 0.056524

      19510000 -- [-1830.615] (-2133.328) (-2078.393) (-1923.901) * (-1949.318) [-1853.380] (-2104.128) (-2178.209) (...0 remote chains...) -- 164:26:01
      19520000 -- [-1837.548] (-2228.574) (-2062.765) (-1973.412) * (-1940.911) [-1825.185] (-2066.147) (-2172.325) (...0 remote chains...) -- 164:22:25
      19530000 -- [-1846.494] (-2154.534) (-2061.910) (-1956.029) * (-1953.011) [-1825.368] (-2145.362) (-2018.520) (...0 remote chains...) -- 164:18:58
      19540000 -- [-1860.714] (-2150.229) (-2051.200) (-1948.289) * (-1961.294) [-1835.030] (-2152.991) (-2042.231) (...0 remote chains...) -- 164:15:32
      19550000 -- [-1836.863] (-2138.850) (-2078.277) (-1921.091) * (-1934.238) [-1833.880] (-2186.619) (-2037.367) (...0 remote chains...) -- 164:11:57
      19560000 -- [-1848.312] (-2209.167) (-2051.404) (-1939.787) * (-1938.009) [-1826.516] (-2154.351) (-2054.785) (...0 remote chains...) -- 164:08:30
      19570000 -- [-1841.784] (-2160.045) (-2071.538) (-1950.988) * (-1909.239) [-1827.953] (-2236.257) (-2050.011) (...0 remote chains...) -- 164:05:04
      19580000 -- [-1831.305] (-2188.649) (-2073.361) (-1952.508) * (-1959.057) [-1851.594] (-2212.012) (-2030.056) (...0 remote chains...) -- 164:01:39
      19590000 -- [-1843.402] (-2169.689) (-2010.361) (-1946.113) * (-1951.526) [-1841.329] (-2191.375) (-1991.646) (...0 remote chains...) -- 163:58:13
      19600000 -- [-1860.305] (-2207.029) (-2062.114) (-1929.625) * (-1921.917) [-1835.840] (-2096.138) (-2096.496) (...0 remote chains...) -- 163:54:56
      19610000 -- [-1824.444] (-2111.100) (-2071.105) (-1917.773) * (-1961.582) [-1835.818] (-2130.957) (-1996.165) (...0 remote chains...) -- 163:51:31
      19620000 -- [-1838.291] (-2125.022) (-2056.135) (-1913.094) * (-2000.803) [-1833.048] (-2140.745) (-2050.111) (...0 remote chains...) -- 163:47:58
      19630000 -- [-1841.375] (-2128.657) (-2037.681) (-1994.505) * (-1906.496) [-1845.598] (-2235.977) (-2081.054) (...0 remote chains...) -- 163:44:33
      19640000 -- [-1854.123] (-2208.334) (-2011.586) (-1928.764) * (-1938.018) [-1827.663] (-2213.082) (-2030.997) (...0 remote chains...) -- 163:41:08
      19650000 -- [-1834.780] (-2173.546) (-2073.621) (-1951.450) * (-1941.943) [-1821.147] (-2119.457) (-2099.628) (...0 remote chains...) -- 163:37:35
      19660000 -- [-1849.342] (-2103.389) (-2041.814) (-1894.340) * (-1945.540) [-1831.064] (-2114.592) (-2068.994) (...0 remote chains...) -- 163:34:11
      19670000 -- [-1833.948] (-2179.256) (-2042.905) (-1908.741) * (-1937.921) [-1855.420] (-2121.240) (-2065.947) (...0 remote chains...) -- 163:30:47
      19680000 -- [-1835.575] (-2238.993) (-1998.818) (-1913.325) * (-1954.203) [-1839.743] (-2116.212) (-2083.801) (...0 remote chains...) -- 163:27:23
      19690000 -- [-1839.896] (-2117.906) (-2077.000) (-1953.841) * (-1954.095) [-1828.429] (-2128.236) (-2067.517) (...0 remote chains...) -- 163:23:59
      19700000 -- [-1827.527] (-2118.827) (-2065.780) (-1933.271) * (-1976.718) [-1842.117] (-2119.666) (-2065.843) (...0 remote chains...) -- 163:20:36
      19710000 -- [-1845.410] (-2113.758) (-2077.621) (-1941.580) * (-1928.092) [-1835.922] (-2210.445) (-2025.357) (...0 remote chains...) -- 163:17:13
      19720000 -- [-1830.644] (-2158.814) (-2077.623) (-1938.423) * (-1935.035) [-1845.971] (-2165.291) (-2029.433) (...0 remote chains...) -- 163:13:50
      19730000 -- [-1840.054] (-2048.425) (-2171.523) (-1938.193) * (-1953.909) [-1840.103] (-2106.927) (-2058.013) (...0 remote chains...) -- 163:10:27
      19740000 -- [-1834.870] (-2038.389) (-2128.941) (-1925.040) * (-1960.593) [-1828.180] (-2171.753) (-2101.379) (...0 remote chains...) -- 163:07:04
      19750000 -- [-1830.765] (-2090.058) (-2152.124) (-1925.901) * (-1927.906) [-1827.139] (-2148.366) (-2062.631) (...0 remote chains...) -- 163:03:33
      19760000 -- [-1835.468] (-2025.573) (-2219.942) (-1960.447) * (-1955.750) [-1855.720] (-2188.792) (-2015.267) (...0 remote chains...) -- 163:00:02
      19770000 -- [-1816.677] (-2024.915) (-2182.092) (-1940.083) * (-1937.912) [-1825.709] (-2075.531) (-2044.048) (...0 remote chains...) -- 162:56:40
      19780000 -- [-1828.890] (-2039.826) (-2171.779) (-1955.738) * (-1932.830) [-1812.049] (-2208.287) (-2045.365) (...0 remote chains...) -- 162:53:18
      19790000 -- [-1836.850] (-2080.594) (-2098.522) (-1956.200) * (-1930.004) [-1826.719] (-2123.992) (-2064.614) (...0 remote chains...) -- 162:49:48
      19800000 -- [-1826.714] (-2131.776) (-2160.722) (-1964.198) * (-1935.009) [-1831.533] (-2125.441) (-2035.188) (...0 remote chains...) -- 162:46:26
      19810000 -- [-1834.257] (-2018.903) (-2144.982) (-1948.219) * (-1971.151) [-1821.702] (-2103.310) (-2059.136) (...0 remote chains...) -- 162:43:05
      19820000 -- [-1845.676] (-2070.827) (-2095.241) (-1921.772) * (-1927.526) [-1831.441] (-2197.138) (-1999.262) (...0 remote chains...) -- 162:39:35
      19830000 -- [-1842.125] (-2064.206) (-2190.200) (-1915.332) * (-1924.895) [-1828.993] (-2099.151) (-2105.626) (...0 remote chains...) -- 162:36:14
      19840000 -- [-1841.887] (-2057.543) (-2176.132) (-1921.944) * (-1920.025) [-1847.372] (-2130.610) (-2071.069) (...0 remote chains...) -- 162:32:53
      19850000 -- [-1836.476] (-2074.026) (-2112.043) (-1968.009) * (-1930.941) [-1838.909] (-2143.272) (-2080.255) (...0 remote chains...) -- 162:29:33
      19860000 -- [-1829.378] (-2058.571) (-2164.168) (-1941.800) * (-1964.556) [-1837.271] (-2093.877) (-2078.481) (...0 remote chains...) -- 162:26:12
      19870000 -- [-1809.618] (-2041.237) (-2119.936) (-1947.062) * (-1919.621) [-1824.415] (-2153.068) (-2043.037) (...0 remote chains...) -- 162:22:52
      19880000 -- [-1837.265] (-2022.922) (-2155.950) (-1925.119) * (-1923.060) [-1835.715] (-2137.545) (-2067.032) (...0 remote chains...) -- 162:19:23
      19890000 -- [-1833.889] (-2066.847) (-2181.565) (-1978.065) * (-1951.983) [-1828.569] (-2065.722) (-2161.382) (...0 remote chains...) -- 162:16:04
      19900000 -- [-1846.852] (-2058.816) (-2188.137) (-1984.469) * (-1949.980) [-1838.357] (-2060.635) (-2206.489) (...0 remote chains...) -- 162:12:44
      19910000 -- [-1813.343] (-2081.181) (-2104.802) (-1959.116) * (-1962.137) [-1835.237] (-2078.932) (-2199.639) (...0 remote chains...) -- 162:09:24
      19920000 -- [-1832.649] (-2051.276) (-2164.375) (-1954.323) * (-1924.544) [-1864.877] (-2065.809) (-2168.141) (...0 remote chains...) -- 162:05:57
      19930000 -- [-1826.168] (-2054.722) (-2055.352) (-1954.168) * (-1941.108) [-1838.753] (-2105.716) (-2093.492) (...0 remote chains...) -- 162:02:38
      19940000 -- [-1835.685] (-1999.777) (-2188.135) (-1966.989) * (-1935.799) [-1851.660] (-2064.645) (-2148.811) (...0 remote chains...) -- 161:59:19
      19950000 -- [-1837.755] (-2119.499) (-2181.385) (-1961.978) * (-1927.769) [-1838.320] (-2063.541) (-2190.482) (...0 remote chains...) -- 161:56:00
      19960000 -- [-1819.701] (-2085.098) (-2224.667) (-1947.963) * (-1978.446) [-1830.592] (-2029.810) (-2162.326) (...0 remote chains...) -- 161:52:41
      19970000 -- [-1830.954] (-2043.832) (-2212.344) (-1913.941) * (-1940.236) [-1840.703] (-2096.595) (-2255.078) (...0 remote chains...) -- 161:49:14
      19980000 -- [-1832.009] (-2038.579) (-2166.099) (-1939.415) * (-1919.955) [-1821.450] (-2038.317) (-2197.771) (...0 remote chains...) -- 161:45:56
      19990000 -- [-1840.173] (-2029.912) (-2177.012) (-1921.930) * (-1954.879) [-1824.272] (-2066.568) (-2222.374) (...0 remote chains...) -- 161:42:38
      20000000 -- [-1840.778] (-2032.397) (-2121.140) (-1949.692) * (-1954.914) [-1837.598] (-2062.485) (-2168.828) (...0 remote chains...) -- 161:39:21

      Average standard deviation of split frequencies: 0.057953

      20010000 -- [-1830.430] (-2055.702) (-2174.167) (-1978.294) * (-1907.639) [-1840.837] (-2116.832) (-2196.681) (...0 remote chains...) -- 161:36:03
      20020000 -- [-1827.494] (-2045.225) (-2181.694) (-1948.891) * (-1953.312) [-1832.919] (-2021.140) (-2186.302) (...0 remote chains...) -- 161:32:54
      20030000 -- [-1843.718] (-2049.243) (-2215.008) (-1937.538) * (-1939.855) [-1819.399] (-2046.020) (-2262.373) (...0 remote chains...) -- 161:29:37
      20040000 -- [-1830.308] (-2049.194) (-2131.407) (-1909.010) * (-1922.227) [-1846.137] (-2047.189) (-2158.279) (...0 remote chains...) -- 161:26:20
      20050000 -- [-1833.538] (-2137.998) (-2025.484) (-1933.157) * (-1909.857) [-1836.366] (-2055.569) (-2101.562) (...0 remote chains...) -- 161:23:03
      20060000 -- [-1842.067] (-2199.363) (-2091.678) (-1936.047) * (-1963.974) [-1824.711] (-2076.928) (-2193.460) (...0 remote chains...) -- 161:19:46
      20070000 -- [-1839.301] (-2223.400) (-2048.507) (-1932.169) * (-1942.609) [-1831.662] (-2073.090) (-2168.651) (...0 remote chains...) -- 161:16:38
      20080000 -- [-1826.836] (-2197.785) (-2092.613) (-1916.388) * (-1931.288) [-1815.333] (-2060.601) (-2125.201) (...0 remote chains...) -- 161:13:13
      20090000 -- [-1837.882] (-2168.422) (-2073.975) (-1956.868) * (-1927.268) [-1832.153] (-2065.894) (-2154.081) (...0 remote chains...) -- 161:09:57
      20100000 -- [-1831.655] (-2166.413) (-2027.288) (-1936.260) * (-1919.919) [-1825.950] (-2083.863) (-2205.369) (...0 remote chains...) -- 161:06:41
      20110000 -- [-1826.614] (-2153.292) (-2031.675) (-1937.784) * (-1926.214) [-1836.056] (-2184.374) (-2118.869) (...0 remote chains...) -- 161:03:25
      20120000 -- [-1819.480] (-2166.335) (-2049.058) (-1949.245) * (-1926.494) [-1828.751] (-2191.734) (-2030.593) (...0 remote chains...) -- 161:00:01
      20130000 -- [-1827.860] (-2139.817) (-2089.752) (-1920.977) * (-1927.960) [-1835.094] (-2168.364) (-2014.233) (...0 remote chains...) -- 160:56:46
      20140000 -- [-1819.991] (-2160.425) (-2065.473) (-1931.052) * (-1940.786) [-1828.809] (-2161.473) (-2065.087) (...0 remote chains...) -- 160:53:30
      20150000 -- [-1831.156] (-2171.871) (-2066.195) (-1944.402) * (-1953.883) [-1826.048] (-2136.354) (-2028.679) (...0 remote chains...) -- 160:50:15
      20160000 -- [-1836.720] (-2182.737) (-2065.889) (-1955.894) * (-1979.162) [-1838.900] (-2189.814) (-2073.277) (...0 remote chains...) -- 160:47:00
      20170000 -- [-1837.591] (-2109.936) (-2103.853) (-1966.867) * (-1961.540) [-1823.819] (-2222.313) (-2046.297) (...0 remote chains...) -- 160:43:46
      20180000 -- [-1830.618] (-2130.756) (-2037.436) (-1949.821) * (-1935.489) [-1841.324] (-2121.166) (-2105.366) (...0 remote chains...) -- 160:40:23
      20190000 -- [-1832.239] (-2149.717) (-2075.299) (-1911.575) * (-1930.175) [-1838.097] (-2099.197) (-2229.342) (...0 remote chains...) -- 160:37:08
      20200000 -- [-1831.930] (-2188.345) (-2066.739) (-1974.090) * (-1942.124) [-1851.131] (-2107.229) (-2175.112) (...0 remote chains...) -- 160:33:54
      20210000 -- [-1832.905] (-2135.480) (-2027.240) (-1993.652) * (-1923.576) [-1832.377] (-2087.232) (-2195.816) (...0 remote chains...) -- 160:30:40
      20220000 -- [-1836.078] (-2138.251) (-2056.884) (-1988.796) * (-1906.707) [-1826.369] (-2125.751) (-2089.512) (...0 remote chains...) -- 160:27:18
      20230000 -- [-1836.491] (-2119.925) (-2093.813) (-1966.870) * (-1923.630) [-1823.201] (-2177.941) (-2042.929) (...0 remote chains...) -- 160:24:04
      20240000 -- [-1842.194] (-2112.775) (-2044.685) (-1955.811) * (-1898.810) [-1832.040] (-2204.832) (-2065.189) (...0 remote chains...) -- 160:20:51
      20250000 -- [-1839.808] (-2125.327) (-2048.570) (-1939.504) * (-1949.877) [-1828.586] (-2211.727) (-2052.206) (...0 remote chains...) -- 160:17:37
      20260000 -- [-1837.220] (-2174.597) (-2087.449) (-1966.107) * (-1950.912) [-1836.305] (-2186.266) (-2045.522) (...0 remote chains...) -- 160:14:24
      20270000 -- [-1848.467] (-2055.976) (-2192.898) (-1960.688) * (-1922.754) [-1826.779] (-2175.234) (-2063.567) (...0 remote chains...) -- 160:11:03
      20280000 -- [-1840.031] (-2032.075) (-2112.760) (-1926.708) * (-1942.120) [-1851.632] (-2207.841) (-2059.446) (...0 remote chains...) -- 160:07:50
      20290000 -- [-1826.576] (-1997.708) (-2147.942) (-1963.578) * (-1939.981) [-1827.887] (-2181.012) (-2080.878) (...0 remote chains...) -- 160:04:29
      20300000 -- [-1856.575] (-1998.402) (-2237.839) (-1945.799) * (-1950.201) [-1808.939] (-2172.177) (-2033.345) (...0 remote chains...) -- 160:01:17
      20310000 -- [-1836.774] (-2061.420) (-2229.956) (-1944.562) * (-1927.202) [-1819.533] (-2167.809) (-2097.236) (...0 remote chains...) -- 159:58:04
      20320000 -- [-1830.320] (-2053.917) (-2218.136) (-1929.151) * (-1959.788) [-1830.872] (-2045.546) (-2112.237) (...0 remote chains...) -- 159:54:52
      20330000 -- [-1830.878] (-2044.771) (-2201.593) (-1979.479) * (-1933.870) [-1838.380] (-2039.134) (-2151.848) (...0 remote chains...) -- 159:51:32
      20340000 -- [-1851.262] (-2073.387) (-2186.553) (-1960.591) * (-1999.814) [-1827.231] (-1990.082) (-2187.539) (...0 remote chains...) -- 159:48:20
      20350000 -- [-1844.019] (-2046.278) (-2177.247) (-1965.756) * (-1922.144) [-1822.107] (-1971.698) (-2103.851) (...0 remote chains...) -- 159:45:09
      20360000 -- [-1822.312] (-2044.843) (-2159.786) (-1923.456) * (-1940.001) [-1837.445] (-2024.524) (-2127.622) (...0 remote chains...) -- 159:41:49
      20370000 -- [-1841.399] (-2014.584) (-2276.463) (-1922.127) * (-1975.355) [-1822.960] (-2064.028) (-2113.423) (...0 remote chains...) -- 159:38:38
      20380000 -- [-1833.688] (-2028.908) (-2188.932) (-1940.917) * (-1935.811) [-1835.697] (-2088.594) (-2177.335) (...0 remote chains...) -- 159:35:27
      20390000 -- [-1835.739] (-2099.115) (-2167.207) (-1959.055) * (-1965.619) [-1834.466] (-2052.508) (-2087.466) (...0 remote chains...) -- 159:32:08
      20400000 -- [-1833.486] (-2090.572) (-2101.562) (-1920.555) * (-1918.642) [-1838.859] (-2058.900) (-2202.172) (...0 remote chains...) -- 159:28:49
      20410000 -- [-1830.096] (-2082.723) (-2227.141) (-1957.347) * (-1950.966) [-1831.903] (-2028.139) (-2123.219) (...0 remote chains...) -- 159:25:38
      20420000 -- [-1815.837] (-2021.044) (-2207.094) (-1953.887) * (-1921.438) [-1839.344] (-2075.295) (-2193.336) (...0 remote chains...) -- 159:22:28
      20430000 -- [-1836.775] (-2028.182) (-2152.038) (-1952.100) * (-1972.663) [-1841.510] (-2038.185) (-2147.434) (...0 remote chains...) -- 159:19:18
      20440000 -- [-1832.777] (-2067.807) (-2276.558) (-1933.964) * (-1928.719) [-1821.173] (-2018.332) (-2098.048) (...0 remote chains...) -- 159:16:08
      20450000 -- [-1835.612] (-2038.977) (-2129.585) (-1916.413) * (-1923.525) [-1834.723] (-2126.761) (-2185.482) (...0 remote chains...) -- 159:12:58
      20460000 -- [-1836.210] (-2016.888) (-2113.090) (-1935.292) * (-1931.462) [-1845.542] (-2237.239) (-2034.755) (...0 remote chains...) -- 159:09:48
      20470000 -- [-1820.175] (-2013.759) (-2211.317) (-1926.962) * (-1939.551) [-1834.256] (-2156.762) (-2123.240) (...0 remote chains...) -- 159:06:39
      20480000 -- [-1817.839] (-2064.291) (-2115.822) (-1972.992) * (-1905.904) [-1836.002] (-2205.246) (-2008.066) (...0 remote chains...) -- 159:03:21
      20490000 -- [-1822.073] (-2030.023) (-2195.163) (-1936.602) * (-1967.124) [-1835.257] (-2213.387) (-2030.556) (...0 remote chains...) -- 159:00:12
      20500000 -- [-1840.210] (-2029.097) (-2189.402) (-1956.597) * (-1950.582) [-1823.145] (-2166.296) (-2058.683) (...0 remote chains...) -- 158:57:03

      Average standard deviation of split frequencies: 0.054862

      20510000 -- [-1837.314] (-2029.011) (-2153.166) (-1930.051) * (-1906.204) [-1844.540] (-2170.446) (-2027.151) (...0 remote chains...) -- 158:54:03
      20520000 -- [-1840.630] (-2086.105) (-2208.927) (-1929.637) * (-1947.787) [-1830.096] (-2108.523) (-2027.826) (...0 remote chains...) -- 158:50:54
      20530000 -- [-1840.466] (-2047.566) (-2149.559) (-1989.090) * (-1946.457) [-1833.182] (-2132.714) (-2035.555) (...0 remote chains...) -- 158:47:46
      20540000 -- [-1813.705] (-2036.595) (-2148.415) (-1948.859) * (-1931.990) [-1843.489] (-2167.410) (-2012.384) (...0 remote chains...) -- 158:44:37
      20550000 -- [-1847.554] (-2154.985) (-2001.177) (-1927.912) * (-1936.259) [-1841.305] (-2102.385) (-1974.274) (...0 remote chains...) -- 158:41:21
      20560000 -- [-1845.809] (-2045.198) (-2153.675) (-1959.863) * (-1931.074) [-1832.219] (-2191.026) (-2024.712) (...0 remote chains...) -- 158:38:13
      20570000 -- [-1853.497] (-2047.061) (-2150.697) (-1956.850) * (-1972.085) [-1831.717] (-2142.092) (-2044.477) (...0 remote chains...) -- 158:34:57
      20580000 -- [-1830.732] (-2030.225) (-2220.137) (-1986.610) * (-1938.819) [-1841.221] (-2196.989) (-2004.371) (...0 remote chains...) -- 158:31:49
      20590000 -- [-1810.630] (-2062.187) (-2181.195) (-1948.063) * (-1964.211) [-1828.147] (-2212.669) (-2017.381) (...0 remote chains...) -- 158:28:42
      20600000 -- [-1844.290] (-2013.171) (-2212.956) (-1917.806) * (-1929.327) [-1820.705] (-2100.347) (-2073.235) (...0 remote chains...) -- 158:25:27
      20610000 -- [-1841.400] (-1968.191) (-2212.243) (-1969.436) * (-1894.763) [-1835.848] (-2178.648) (-2018.243) (...0 remote chains...) -- 158:22:19
      20620000 -- [-1833.119] (-2030.317) (-2192.489) (-1951.434) * (-1936.600) [-1840.209] (-2217.182) (-2044.751) (...0 remote chains...) -- 158:19:21
      20630000 -- [-1825.622] (-2167.515) (-2044.179) (-1947.024) * (-1940.373) [-1831.687] (-2102.530) (-2039.787) (...0 remote chains...) -- 158:16:14
      20640000 -- [-1832.346] (-2165.171) (-2049.964) (-1905.479) * (-1937.140) [-1837.138] (-2215.583) (-2070.905) (...0 remote chains...) -- 158:12:59
      20650000 -- [-1832.139] (-2140.300) (-2051.943) (-1939.246) * (-1939.480) [-1840.069] (-2232.329) (-2004.645) (...0 remote chains...) -- 158:10:01
      20660000 -- [-1859.658] (-2163.903) (-2035.615) (-1904.230) * (-1959.600) [-1828.041] (-2184.064) (-2055.415) (...0 remote chains...) -- 158:06:46
      20670000 -- [-1829.076] (-2243.119) (-2017.707) (-1934.242) * (-1970.644) [-1850.178] (-2220.454) (-2045.593) (...0 remote chains...) -- 158:03:40
      20680000 -- [-1832.208] (-2105.402) (-2072.028) (-1929.231) * (-1976.928) [-1829.416] (-2106.498) (-2051.403) (...0 remote chains...) -- 158:00:26
      20690000 -- [-1850.676] (-2148.745) (-2040.022) (-1953.052) * (-1945.839) [-1833.334] (-2204.462) (-2045.171) (...0 remote chains...) -- 157:57:21
      20700000 -- [-1839.238] (-2164.905) (-2027.984) (-1930.064) * (-1942.889) [-1836.543] (-1993.835) (-2188.167) (...0 remote chains...) -- 157:54:15
      20710000 -- [-1823.505] (-2173.442) (-2026.984) (-1942.103) * (-1978.320) [-1828.722] (-1992.638) (-2239.277) (...0 remote chains...) -- 157:51:09
      20720000 -- [-1828.050] (-2241.158) (-2034.572) (-1923.811) * (-1960.010) [-1829.829] (-2070.028) (-2215.179) (...0 remote chains...) -- 157:48:04
      20730000 -- [-1853.196] (-2160.480) (-2073.765) (-1986.522) * (-1896.839) [-1845.868] (-2015.602) (-2167.516) (...0 remote chains...) -- 157:45:07
      20740000 -- [-1834.417] (-2230.875) (-2018.324) (-1965.843) * (-1945.275) [-1835.557] (-2067.836) (-2215.998) (...0 remote chains...) -- 157:41:54
      20750000 -- [-1812.303] (-2149.306) (-2009.974) (-1916.089) * (-1959.408) [-1835.355] (-2097.085) (-2218.281) (...0 remote chains...) -- 157:38:58
      20760000 -- [-1840.521] (-2217.891) (-2047.728) (-1915.881) * (-1956.638) [-1847.328] (-1978.351) (-2074.218) (...0 remote chains...) -- 157:35:53
      20770000 -- [-1822.580] (-2106.134) (-2034.509) (-1944.033) * (-1921.400) [-1832.226] (-1997.821) (-2219.216) (...0 remote chains...) -- 157:32:40
      20780000 -- [-1824.771] (-2158.201) (-2061.265) (-1946.941) * (-1939.892) [-1839.928] (-2037.470) (-2206.149) (...0 remote chains...) -- 157:29:36
      20790000 -- [-1819.638] (-2014.023) (-2197.072) (-1917.938) * (-1968.888) [-1836.363] (-2079.866) (-2158.376) (...0 remote chains...) -- 157:26:40
      20800000 -- [-1821.273] (-2030.707) (-2231.133) (-1989.307) * (-1967.558) [-1827.388] (-2001.150) (-2167.295) (...0 remote chains...) -- 157:23:28
      20810000 -- [-1824.231] (-2037.491) (-2194.119) (-1930.414) * (-1943.327) [-1866.096] (-2042.781) (-2264.023) (...0 remote chains...) -- 157:20:24
      20820000 -- [-1832.746] (-2099.638) (-2166.233) (-1958.786) * (-1955.891) [-1849.358] (-2059.972) (-2139.896) (...0 remote chains...) -- 157:17:12
      20830000 -- [-1834.845] (-2010.455) (-2148.791) (-1983.758) * (-1915.166) [-1822.004] (-2057.384) (-2164.569) (...0 remote chains...) -- 157:14:09
      20840000 -- [-1834.460] (-2059.432) (-2215.206) (-1914.139) * (-1948.014) [-1842.591] (-2073.226) (-2189.157) (...0 remote chains...) -- 157:11:06
      20850000 -- [-1828.619] (-2049.347) (-2213.678) (-1963.088) * (-1944.657) [-1853.956] (-2046.223) (-2142.970) (...0 remote chains...) -- 157:07:54
      20860000 -- [-1829.484] (-2034.668) (-2178.161) (-1966.158) * (-1943.365) [-1837.911] (-2071.393) (-2138.703) (...0 remote chains...) -- 157:04:43
      20870000 -- [-1834.238] (-2040.767) (-2189.887) (-1919.794) * (-1929.173) [-1822.545] (-2051.794) (-2163.506) (...0 remote chains...) -- 157:01:41
      20880000 -- [-1834.125] (-2027.850) (-2150.644) (-1970.970) * (-1933.548) [-1847.612] (-2084.449) (-2166.874) (...0 remote chains...) -- 156:58:38
      20890000 -- [-1829.242] (-2168.209) (-2031.448) (-1959.504) * (-1927.076) [-1835.056] (-2082.110) (-2072.826) (...0 remote chains...) -- 156:55:27
      20900000 -- [-1837.700] (-2177.897) (-2065.780) (-1948.453) * (-1929.834) [-1846.328] (-2074.158) (-2142.847) (...0 remote chains...) -- 156:52:25
      20910000 -- [-1831.834] (-2135.569) (-2046.458) (-1951.779) * (-1943.797) [-1835.804] (-2078.150) (-2178.019) (...0 remote chains...) -- 156:49:23
      20920000 -- [-1826.703] (-2158.000) (-2044.896) (-1943.847) * (-1893.423) [-1822.549] (-2038.710) (-2159.426) (...0 remote chains...) -- 156:46:13
      20930000 -- [-1833.990] (-2200.044) (-2092.748) (-1926.074) * (-1956.621) [-1847.900] (-2016.584) (-2198.316) (...0 remote chains...) -- 156:43:11
      20940000 -- [-1819.606] (-2136.243) (-2059.748) (-1918.219) * (-1957.369) [-1824.829] (-2084.409) (-2187.687) (...0 remote chains...) -- 156:40:09
      20950000 -- [-1825.390] (-2241.963) (-2029.651) (-1923.480) * (-1946.126) [-1826.499] (-2081.830) (-2181.266) (...0 remote chains...) -- 156:37:16
      20960000 -- [-1837.038] (-2135.190) (-2053.350) (-1936.203) * (-1937.559) [-1820.466] (-2070.532) (-2163.287) (...0 remote chains...) -- 156:34:22
      20970000 -- [-1835.616] (-2123.730) (-2027.003) (-1919.964) * (-1913.681) [-1837.842] (-2030.267) (-2143.707) (...0 remote chains...) -- 156:31:21
      20980000 -- [-1831.975] (-1986.151) (-2175.554) (-1958.062) * (-1928.350) [-1815.547] (-2044.687) (-2161.162) (...0 remote chains...) -- 156:28:36
      20990000 -- [-1827.167] (-2063.588) (-2133.235) (-1978.291) * (-1969.122) [-1833.221] (-2111.634) (-2172.405) (...0 remote chains...) -- 156:25:43
      21000000 -- [-1844.273] (-2082.109) (-2085.930) (-1927.596) * (-1925.506) [-1823.574] (-2063.602) (-2173.489) (...0 remote chains...) -- 156:22:51

      Average standard deviation of split frequencies: 0.052838

      21010000 -- [-1827.087] (-2073.148) (-2260.109) (-1942.180) * (-1949.380) [-1839.966] (-2161.197) (-2062.724) (...0 remote chains...) -- 156:20:14
      21020000 -- [-1831.579] (-2132.372) (-2070.710) (-1941.628) * (-1970.667) [-1828.430] (-2131.235) (-2010.774) (...0 remote chains...) -- 156:17:22
      21030000 -- [-1816.614] (-2193.303) (-2040.461) (-1921.051) * (-1924.653) [-1828.475] (-2245.806) (-2082.767) (...0 remote chains...) -- 156:14:30
      21040000 -- [-1818.652] (-2218.108) (-2051.553) (-1963.380) * (-1946.504) [-1833.535] (-2130.423) (-2035.460) (...0 remote chains...) -- 156:11:53
      21050000 -- [-1834.058] (-2205.029) (-2011.797) (-1921.991) * (-1955.194) [-1838.449] (-2180.554) (-2056.395) (...0 remote chains...) -- 156:09:10
      21060000 -- [-1822.883] (-2142.954) (-2026.855) (-1928.038) * (-1947.526) [-1836.310] (-2130.489) (-2049.499) (...0 remote chains...) -- 156:06:34
      21070000 -- [-1862.142] (-2172.720) (-2056.988) (-1926.059) * (-1917.771) [-1837.776] (-2193.172) (-2037.892) (...0 remote chains...) -- 156:03:42
      21080000 -- [-1849.953] (-2147.721) (-1983.015) (-1965.373) * (-1921.874) [-1833.721] (-2198.222) (-2055.470) (...0 remote chains...) -- 156:00:50
      21090000 -- [-1826.273] (-2059.720) (-2126.030) (-1939.127) * (-1963.959) [-1847.759] (-2195.955) (-2048.633) (...0 remote chains...) -- 155:58:07
      21100000 -- [-1844.039] (-2016.685) (-2115.238) (-1931.568) * (-1962.198) [-1840.122] (-2121.592) (-2048.186) (...0 remote chains...) -- 155:55:16
      21110000 -- [-1853.384] (-2036.723) (-2168.454) (-1930.749) * (-1935.457) [-1841.967] (-2142.774) (-2092.081) (...0 remote chains...) -- 155:52:25
      21120000 -- [-1829.706] (-2004.888) (-2078.204) (-1911.902) * (-1964.148) [-1820.775] (-2175.782) (-2020.185) (...0 remote chains...) -- 155:49:42
      21130000 -- [-1825.521] (-2067.539) (-2149.725) (-1944.739) * (-1936.146) [-1834.052] (-2152.582) (-2059.595) (...0 remote chains...) -- 155:46:51
      21140000 -- [-1842.086] (-2010.009) (-2166.119) (-1987.576) * (-1944.701) [-1831.905] (-2198.620) (-2016.474) (...0 remote chains...) -- 155:44:00
      21150000 -- [-1827.268] (-2079.500) (-2167.597) (-1951.931) * (-1898.591) [-1829.201] (-2116.917) (-2030.817) (...0 remote chains...) -- 155:41:18
      21160000 -- [-1841.751] (-2083.939) (-2209.682) (-1984.155) * (-1962.121) [-1846.211] (-2153.536) (-2050.657) (...0 remote chains...) -- 155:38:35
      21170000 -- [-1842.540] (-2124.571) (-2020.987) (-1927.935) * (-1948.700) [-1843.510] (-2114.655) (-2045.722) (...0 remote chains...) -- 155:36:01
      21180000 -- [-1846.100] (-2054.879) (-2164.153) (-1924.478) * (-1904.805) [-1841.591] (-2098.919) (-1980.174) (...0 remote chains...) -- 155:33:03
      21190000 -- [-1846.941] (-2042.535) (-2157.063) (-1969.454) * (-1953.618) [-1835.228] (-2179.600) (-2063.719) (...0 remote chains...) -- 155:30:13
      21200000 -- [-1827.603] (-2010.883) (-2152.391) (-1942.042) * (-1964.579) [-1836.886] (-2217.103) (-2043.723) (...0 remote chains...) -- 155:27:39
      21210000 -- [-1848.343] (-2031.073) (-2134.694) (-1914.851) * (-1930.469) [-1840.584] (-2103.255) (-2043.351) (...0 remote chains...) -- 155:24:57
      21220000 -- [-1826.170] (-2049.988) (-2160.220) (-1945.212) * (-1914.372) [-1840.910] (-2265.755) (-2031.186) (...0 remote chains...) -- 155:22:08
      21230000 -- [-1837.941] (-2033.019) (-2148.843) (-1908.837) * (-1946.110) [-1833.927] (-2166.470) (-2016.549) (...0 remote chains...) -- 155:19:18
      21240000 -- [-1846.645] (-2062.084) (-2114.816) (-1954.671) * (-1964.158) [-1835.344] (-2098.439) (-2065.955) (...0 remote chains...) -- 155:16:21
      21250000 -- [-1830.397] (-2053.481) (-2087.305) (-1945.474) * (-1946.106) [-1832.259] (-2148.613) (-2096.529) (...0 remote chains...) -- 155:13:24
      21260000 -- [-1842.362] (-2036.198) (-2161.379) (-1941.071) * (-1934.381) [-1839.387] (-2033.205) (-2131.239) (...0 remote chains...) -- 155:10:35
      21270000 -- [-1843.358] (-2040.359) (-2196.162) (-1921.833) * (-1963.079) [-1844.826] (-2070.117) (-2203.935) (...0 remote chains...) -- 155:07:39
      21280000 -- [-1824.021] (-2027.937) (-2235.424) (-1949.805) * (-1919.172) [-1834.821] (-2054.452) (-2173.291) (...0 remote chains...) -- 155:04:58
      21290000 -- [-1855.807] (-2072.255) (-2174.800) (-1930.995) * (-1898.617) [-1853.913] (-1985.618) (-2207.418) (...0 remote chains...) -- 155:02:17
      21300000 -- [-1824.663] (-2033.742) (-2329.837) (-1923.725) * (-1951.735) [-1839.905] (-2027.391) (-2193.452) (...0 remote chains...) -- 154:59:45
      21310000 -- [-1837.554] (-2074.347) (-2161.690) (-1948.835) * (-1944.036) [-1826.704] (-2079.992) (-2229.026) (...0 remote chains...) -- 154:57:12
      21320000 -- [-1829.161] (-2087.627) (-2229.183) (-1983.025) * (-1951.454) [-1827.986] (-2033.823) (-2194.036) (...0 remote chains...) -- 154:54:40
      21330000 -- [-1844.123] (-2019.844) (-2128.950) (-1942.853) * (-1945.321) [-1829.894] (-2119.943) (-2255.096) (...0 remote chains...) -- 154:52:16
      21340000 -- [-1840.944] (-2042.812) (-2174.761) (-1935.912) * (-1929.774) [-1842.892] (-2068.164) (-2136.492) (...0 remote chains...) -- 154:49:52
      21350000 -- [-1827.764] (-2081.380) (-2193.200) (-1917.978) * (-1939.503) [-1838.506] (-2083.502) (-2189.656) (...0 remote chains...) -- 154:47:28
      21360000 -- [-1837.961] (-2038.075) (-2171.814) (-1970.437) * (-1923.083) [-1840.041] (-2030.780) (-2197.511) (...0 remote chains...) -- 154:45:04
      21370000 -- [-1833.799] (-2101.831) (-2199.976) (-1927.739) * (-1947.411) [-1827.910] (-2043.425) (-2167.531) (...0 remote chains...) -- 154:42:48
      21380000 -- [-1813.581] (-2036.982) (-2199.940) (-1935.602) * (-1914.431) [-1825.726] (-2092.700) (-2142.190) (...0 remote chains...) -- 154:40:24
      21390000 -- [-1824.475] (-2053.272) (-2146.715) (-1882.374) * (-1930.783) [-1833.064] (-2069.624) (-2170.503) (...0 remote chains...) -- 154:37:53
      21400000 -- [-1834.079] (-2095.302) (-2164.578) (-1997.614) * (-1972.581) [-1839.364] (-2043.510) (-2192.244) (...0 remote chains...) -- 154:35:29
      21410000 -- [-1825.846] (-2087.280) (-2121.772) (-1978.157) * (-1948.400) [-1843.173] (-2070.441) (-2204.223) (...0 remote chains...) -- 154:33:06
      21420000 -- [-1837.443] (-2028.604) (-2182.855) (-1906.032) * (-1924.754) [-1839.695] (-2077.413) (-2229.308) (...0 remote chains...) -- 154:30:43
      21430000 -- [-1836.852] (-2032.695) (-2278.528) (-1926.406) * (-1950.918) [-1823.292] (-2060.423) (-2208.094) (...0 remote chains...) -- 154:28:04
      21440000 -- [-1840.372] (-2044.276) (-2134.661) (-1924.578) * (-1938.934) [-1827.473] (-2037.787) (-2145.365) (...0 remote chains...) -- 154:25:41
      21450000 -- [-1834.768] (-2041.384) (-2170.021) (-1949.286) * (-1910.504) [-1844.901] (-2074.801) (-2088.827) (...0 remote chains...) -- 154:23:10
      21460000 -- [-1821.604] (-2097.680) (-2118.010) (-1961.855) * (-1946.333) [-1834.775] (-2028.255) (-2164.861) (...0 remote chains...) -- 154:20:32
      21470000 -- [-1823.104] (-2012.900) (-2214.213) (-1983.740) * (-1939.860) [-1838.121] (-2030.074) (-2173.561) (...0 remote chains...) -- 154:18:09
      21480000 -- [-1827.268] (-2052.547) (-2218.034) (-1925.209) * (-1943.212) [-1835.916] (-1996.217) (-2152.460) (...0 remote chains...) -- 154:15:47
      21490000 -- [-1831.808] (-2056.594) (-2108.458) (-1931.771) * (-1966.821) [-1836.158] (-2107.794) (-2015.557) (...0 remote chains...) -- 154:13:16
      21500000 -- [-1847.830] (-2084.183) (-2277.380) (-1911.921) * (-1957.225) [-1826.539] (-2179.709) (-2081.851) (...0 remote chains...) -- 154:10:39

      Average standard deviation of split frequencies: 0.052903

      21510000 -- [-1825.579] (-2049.667) (-2166.999) (-1965.686) * (-1921.969) [-1834.201] (-2108.476) (-2047.844) (...0 remote chains...) -- 154:08:16
      21520000 -- [-1836.369] (-2038.208) (-2240.627) (-1933.965) * (-1963.022) [-1827.801] (-2254.039) (-2036.163) (...0 remote chains...) -- 154:05:47
      21530000 -- [-1848.581] (-2065.611) (-2128.978) (-1931.993) * (-1953.851) [-1831.107] (-2141.704) (-1991.036) (...0 remote chains...) -- 154:03:17
      21540000 -- [-1841.721] (-2134.106) (-2176.313) (-1977.246) * (-1932.681) [-1835.965] (-2200.208) (-2141.843) (...0 remote chains...) -- 154:00:39
      21550000 -- [-1830.088] (-2088.978) (-2090.729) (-1978.919) * (-1938.083) [-1832.694] (-2017.894) (-2203.871) (...0 remote chains...) -- 153:58:10
      21560000 -- [-1834.924] (-2063.566) (-2250.364) (-1957.808) * (-1955.185) [-1836.069] (-2112.136) (-2115.144) (...0 remote chains...) -- 153:55:33
      21570000 -- [-1848.816] (-2033.232) (-2110.696) (-1909.793) * (-1973.373) [-1837.833] (-2014.990) (-2187.270) (...0 remote chains...) -- 153:52:56
      21580000 -- [-1846.914] (-2088.430) (-2203.612) (-1933.418) * (-1928.789) [-1840.129] (-2055.487) (-2071.955) (...0 remote chains...) -- 153:50:19
      21590000 -- [-1839.310] (-2090.223) (-2203.188) (-1974.149) * (-1917.243) [-1846.137] (-2211.707) (-2043.010) (...0 remote chains...) -- 153:47:50
      21600000 -- [-1828.806] (-2002.364) (-2177.066) (-1935.339) * (-1911.982) [-1827.421] (-2224.990) (-2049.346) (...0 remote chains...) -- 153:45:05
      21610000 -- [-1832.223] (-2029.613) (-2194.467) (-1956.222) * (-1966.644) [-1849.849] (-2168.909) (-1986.066) (...0 remote chains...) -- 153:42:44
      21620000 -- [-1845.623] (-1996.561) (-2210.040) (-1897.621) * (-1945.551) [-1837.070] (-2150.092) (-2018.840) (...0 remote chains...) -- 153:40:00
      21630000 -- [-1823.360] (-2057.556) (-2150.089) (-1936.968) * (-1922.826) [-1813.997] (-2119.765) (-2079.694) (...0 remote chains...) -- 153:37:24
      21640000 -- [-1820.087] (-2028.138) (-2125.385) (-1954.922) * (-1922.416) [-1819.182] (-2159.388) (-2041.950) (...0 remote chains...) -- 153:34:32
      21650000 -- [-1843.552] (-2052.482) (-2141.255) (-1940.617) * (-1929.190) [-1833.638] (-2264.841) (-2072.902) (...0 remote chains...) -- 153:31:48
      21660000 -- [-1823.025] (-2050.119) (-2176.022) (-1979.567) * (-1933.831) [-1834.122] (-2137.478) (-2042.520) (...0 remote chains...) -- 153:29:05
      21670000 -- [-1841.846] (-2040.330) (-2176.811) (-1938.997) * (-1956.960) [-1829.630] (-2197.716) (-2053.097) (...0 remote chains...) -- 153:26:14
      21680000 -- [-1837.342] (-2078.338) (-2148.483) (-1961.415) * (-1962.038) [-1831.311] (-2100.456) (-2064.182) (...0 remote chains...) -- 153:23:30
      21690000 -- [-1843.102] (-2026.961) (-2174.631) (-1950.017) * (-1946.841) [-1846.787] (-2200.205) (-2000.591) (...0 remote chains...) -- 153:20:39
      21700000 -- [-1825.086] (-2003.035) (-2179.776) (-1904.412) * (-1956.992) [-1843.457] (-2184.300) (-2037.924) (...0 remote chains...) -- 153:17:56
      21710000 -- [-1826.676] (-2041.187) (-2174.138) (-1913.712) * (-1921.776) [-1825.809] (-2204.011) (-2060.701) (...0 remote chains...) -- 153:15:05
      21720000 -- [-1833.285] (-2068.817) (-2129.727) (-1970.812) * (-1937.153) [-1835.002] (-2155.329) (-2088.768) (...0 remote chains...) -- 153:12:15
      21730000 -- [-1832.818] (-2024.661) (-2153.815) (-1937.405) * (-1968.829) [-1839.289] (-2114.626) (-2047.788) (...0 remote chains...) -- 153:09:48
      21740000 -- [-1839.630] (-2002.700) (-2122.773) (-1970.520) * (-1949.771) [-1831.870] (-2168.586) (-2050.595) (...0 remote chains...) -- 153:07:28
      21750000 -- [-1832.215] (-2048.890) (-2175.130) (-1940.651) * (-1928.440) [-1836.777] (-2157.421) (-2040.131) (...0 remote chains...) -- 153:05:01
      21760000 -- [-1828.818] (-2085.352) (-2129.148) (-1953.253) * (-1936.382) [-1854.267] (-2165.424) (-2085.043) (...0 remote chains...) -- 153:02:50
      21770000 -- [-1827.374] (-2078.646) (-2277.593) (-1957.406) * (-1986.415) [-1830.392] (-2163.211) (-1982.475) (...0 remote chains...) -- 153:00:16
      21780000 -- [-1824.663] (-2077.260) (-2188.831) (-1917.746) * (-1954.864) [-1840.571] (-2133.662) (-2102.158) (...0 remote chains...) -- 152:57:49
      21790000 -- [-1816.367] (-2017.046) (-2210.494) (-1935.302) * (-1963.971) [-1824.425] (-2196.890) (-2038.179) (...0 remote chains...) -- 152:55:22
      21800000 -- [-1850.140] (-2044.424) (-2144.785) (-1965.019) * (-1950.944) [-1835.161] (-2214.766) (-2104.571) (...0 remote chains...) -- 152:52:56
      21810000 -- [-1812.696] (-2005.750) (-2129.952) (-1963.562) * (-1916.636) [-1838.314] (-2102.533) (-2071.916) (...0 remote chains...) -- 152:50:30
      21820000 -- [-1847.822] (-2030.982) (-2226.462) (-1928.952) * (-1913.995) [-1824.213] (-2133.624) (-2052.294) (...0 remote chains...) -- 152:48:04
      21830000 -- [-1840.058] (-2025.900) (-2113.990) (-1931.663) * (-1944.301) [-1852.001] (-2175.372) (-2064.920) (...0 remote chains...) -- 152:45:38
      21840000 -- [-1819.638] (-2069.344) (-2157.721) (-1950.321) * (-1937.410) [-1847.329] (-2171.585) (-2082.202) (...0 remote chains...) -- 152:43:12
      21850000 -- [-1824.921] (-2055.704) (-2170.884) (-1952.345) * (-1928.396) [-1839.940] (-2120.154) (-2030.773) (...0 remote chains...) -- 152:40:54
      21860000 -- [-1826.044] (-2056.737) (-2146.993) (-1922.873) * (-1931.627) [-1844.556] (-2164.878) (-2060.197) (...0 remote chains...) -- 152:38:28
      21870000 -- [-1836.960] (-2048.157) (-2132.279) (-1898.914) * (-1924.109) [-1838.874] (-2147.983) (-2050.704) (...0 remote chains...) -- 152:35:55
      21880000 -- [-1860.745] (-2006.483) (-2150.925) (-1950.358) * (-1944.821) [-1833.651] (-2128.022) (-2134.765) (...0 remote chains...) -- 152:33:37
      21890000 -- [-1841.033] (-2063.115) (-2126.177) (-1925.423) * (-1967.091) [-1831.793] (-2101.789) (-2020.257) (...0 remote chains...) -- 152:31:19
      21900000 -- [-1841.791] (-2078.586) (-2168.484) (-1949.174) * (-1924.667) [-1829.010] (-2167.780) (-2094.099) (...0 remote chains...) -- 152:28:54
      21910000 -- [-1831.299] (-2062.602) (-2147.088) (-1930.441) * (-1933.439) [-1840.791] (-2176.850) (-2026.718) (...0 remote chains...) -- 152:26:29
      21920000 -- [-1843.907] (-2015.200) (-2223.070) (-1922.930) * (-1882.197) [-1825.576] (-2190.092) (-1982.595) (...0 remote chains...) -- 152:23:57
      21930000 -- [-1830.995] (-2035.508) (-2220.023) (-1938.245) * (-1939.467) [-1845.417] (-2153.595) (-2071.200) (...0 remote chains...) -- 152:21:32
      21940000 -- [-1839.370] (-2039.138) (-2205.447) (-1945.874) * (-1945.361) [-1832.705] (-2227.640) (-2062.562) (...0 remote chains...) -- 152:19:07
      21950000 -- [-1850.438] (-2107.150) (-2156.253) (-1955.967) * (-1939.122) [-1853.322] (-2101.993) (-2089.225) (...0 remote chains...) -- 152:16:42
      21960000 -- [-1851.897] (-2078.658) (-2187.667) (-1937.954) * (-1964.803) [-1827.472] (-2147.563) (-2041.827) (...0 remote chains...) -- 152:14:18
      21970000 -- [-1835.138] (-2032.777) (-2186.073) (-1960.696) * (-1936.187) [-1827.283] (-2083.276) (-2032.314) (...0 remote chains...) -- 152:11:53
      21980000 -- [-1835.685] (-2087.789) (-2099.650) (-1914.641) * (-1963.147) [-1818.522] (-2197.411) (-2033.176) (...0 remote chains...) -- 152:09:29
      21990000 -- [-1814.165] (-1997.088) (-2205.830) (-1945.671) * (-1927.026) [-1865.975] (-2131.097) (-2011.148) (...0 remote chains...) -- 152:06:57
      22000000 -- [-1827.877] (-2065.671) (-2205.873) (-1973.237) * (-1952.128) [-1842.391] (-2096.008) (-2082.761) (...0 remote chains...) -- 152:04:33

      Average standard deviation of split frequencies: 0.053264

      22010000 -- [-1832.081] (-1982.197) (-2160.909) (-1967.386) * (-1986.903) [-1828.306] (-2177.748) (-2030.740) (...0 remote chains...) -- 152:02:02
      22020000 -- [-1825.828] (-2079.841) (-2131.932) (-2003.849) * (-1912.029) [-1822.184] (-2174.541) (-2084.297) (...0 remote chains...) -- 151:59:46
      22030000 -- [-1847.921] (-2030.757) (-2263.441) (-1930.071) * (-1930.062) [-1840.498] (-2135.883) (-2058.990) (...0 remote chains...) -- 151:57:30
      22040000 -- [-1825.788] (-2012.366) (-2175.088) (-1960.087) * (-1975.886) [-1835.270] (-2107.329) (-2103.898) (...0 remote chains...) -- 151:55:06
      22050000 -- [-1845.602] (-2097.124) (-2130.371) (-1969.578) * (-1917.627) [-1841.752] (-2165.065) (-2029.530) (...0 remote chains...) -- 151:52:35
      22060000 -- [-1828.748] (-2073.513) (-2158.655) (-1963.733) * (-1923.013) [-1832.144] (-2103.771) (-2059.676) (...0 remote chains...) -- 151:50:11
      22070000 -- [-1821.459] (-2067.641) (-2137.583) (-1969.693) * (-1953.037) [-1845.180] (-2143.042) (-2129.398) (...0 remote chains...) -- 151:47:48
      22080000 -- [-1837.280] (-2070.432) (-2191.760) (-1913.111) * (-1942.951) [-1821.193] (-2085.344) (-2002.234) (...0 remote chains...) -- 151:45:25
      22090000 -- [-1841.881] (-2093.834) (-2093.043) (-1960.163) * (-1923.331) [-1829.439] (-2172.125) (-1997.338) (...0 remote chains...) -- 151:43:10
      22100000 -- [-1837.660] (-2041.513) (-2175.476) (-1957.894) * (-1927.844) [-1849.330] (-2155.240) (-2089.568) (...0 remote chains...) -- 151:40:47
      22110000 -- [-1838.055] (-2053.386) (-2167.337) (-1952.058) * (-1922.551) [-1839.858] (-2086.993) (-2070.606) (...0 remote chains...) -- 151:38:24
      22120000 -- [-1829.921] (-2019.883) (-2213.677) (-1953.242) * (-1967.561) [-1854.740] (-2165.892) (-2084.871) (...0 remote chains...) -- 151:36:09
      22130000 -- [-1820.566] (-2075.677) (-2125.991) (-1936.027) * (-1937.377) [-1846.162] (-2132.209) (-2101.961) (...0 remote chains...) -- 151:34:01
      22140000 -- [-1827.777] (-2025.689) (-2172.932) (-1984.292) * (-1967.506) [-1851.910] (-2189.919) (-2110.433) (...0 remote chains...) -- 151:31:39
      22150000 -- [-1833.768] (-2019.492) (-2180.929) (-1954.486) * (-1949.402) [-1840.318] (-2150.438) (-2045.502) (...0 remote chains...) -- 151:29:24
      22160000 -- [-1842.173] (-2023.864) (-2195.179) (-1950.935) * (-1943.148) [-1829.131] (-2184.233) (-2013.072) (...0 remote chains...) -- 151:27:02
      22170000 -- [-1821.901] (-2057.730) (-2240.730) (-1948.821) * (-1948.400) [-1820.404] (-2141.630) (-2030.817) (...0 remote chains...) -- 151:24:32
      22180000 -- [-1855.753] (-2003.379) (-2169.599) (-1953.105) * (-1953.317) [-1855.063] (-2167.787) (-2028.914) (...0 remote chains...) -- 151:22:10
      22190000 -- [-1853.607] (-2045.285) (-2156.111) (-1912.689) * (-1941.200) [-1842.037] (-2160.685) (-2034.787) (...0 remote chains...) -- 151:19:48
      22200000 -- [-1841.559] (-2044.569) (-2204.022) (-1915.259) * (-1927.156) [-1829.712] (-2147.723) (-2116.039) (...0 remote chains...) -- 151:17:19
      22210000 -- [-1830.911] (-2042.720) (-2221.630) (-1951.514) * (-1942.303) [-1834.990] (-2195.837) (-2034.820) (...0 remote chains...) -- 151:14:57
      22220000 -- [-1831.865] (-2058.788) (-2129.209) (-1920.836) * (-1957.895) [-1837.831] (-2239.595) (-2122.408) (...0 remote chains...) -- 151:12:28
      22230000 -- [-1845.631] (-2010.349) (-2254.589) (-1935.010) * (-1953.118) [-1827.779] (-2164.469) (-2061.285) (...0 remote chains...) -- 151:10:07
      22240000 -- [-1827.462] (-1996.462) (-2151.803) (-1923.061) * (-1965.785) [-1836.712] (-2199.962) (-2084.974) (...0 remote chains...) -- 151:07:53
      22250000 -- [-1841.169] (-2071.509) (-2073.607) (-1936.398) * (-1918.416) [-1856.167] (-2161.147) (-2031.066) (...0 remote chains...) -- 151:05:24
      22260000 -- [-1846.598] (-2168.787) (-2058.177) (-1946.730) * (-1936.032) [-1834.979] (-2151.984) (-2114.799) (...0 remote chains...) -- 151:03:03
      22270000 -- [-1824.573] (-2146.227) (-2061.760) (-1953.996) * (-1966.795) [-1832.162] (-2145.084) (-2024.872) (...0 remote chains...) -- 151:00:42
      22280000 -- [-1825.942] (-2148.644) (-2024.162) (-1973.677) * (-1907.365) [-1829.729] (-2165.239) (-2030.677) (...0 remote chains...) -- 150:58:21
      22290000 -- [-1830.964] (-2226.342) (-2043.762) (-1960.983) * (-1938.725) [-1851.863] (-2171.128) (-2037.271) (...0 remote chains...) -- 150:56:00
      22300000 -- [-1843.567] (-2157.450) (-2139.675) (-1955.772) * (-1967.935) [-1838.078] (-2212.683) (-2094.529) (...0 remote chains...) -- 150:53:47
      22310000 -- [-1837.509] (-2254.350) (-2014.763) (-1906.946) * (-1949.151) [-1844.736] (-2247.244) (-2058.426) (...0 remote chains...) -- 150:51:27
      22320000 -- [-1835.811] (-2141.404) (-2062.987) (-1954.032) * (-1954.435) [-1826.087] (-2124.350) (-2043.099) (...0 remote chains...) -- 150:49:06
      22330000 -- [-1843.859] (-2127.732) (-2022.239) (-1948.999) * (-1930.854) [-1826.291] (-2092.816) (-2050.087) (...0 remote chains...) -- 150:46:46
      22340000 -- [-1846.502] (-2116.365) (-2038.423) (-1951.934) * (-1929.751) [-1845.452] (-2172.230) (-2060.093) (...0 remote chains...) -- 150:44:26
      22350000 -- [-1828.074] (-2048.125) (-2118.036) (-1987.439) * (-1974.653) [-1839.869] (-2157.569) (-2054.505) (...0 remote chains...) -- 150:42:05
      22360000 -- [-1832.435] (-2004.629) (-2137.675) (-1944.442) * (-1924.320) [-1855.151] (-2174.060) (-2044.821) (...0 remote chains...) -- 150:40:00
      22370000 -- [-1856.657] (-2056.530) (-2186.646) (-1949.327) * (-1950.313) [-1835.446] (-2155.547) (-2022.017) (...0 remote chains...) -- 150:37:48
      22380000 -- [-1833.774] (-2061.213) (-2163.075) (-1973.247) * (-1906.655) [-1838.764] (-2125.541) (-2043.486) (...0 remote chains...) -- 150:35:21
      22390000 -- [-1825.491] (-2057.149) (-2262.713) (-1930.403) * (-1913.365) [-1838.502] (-2131.395) (-1989.403) (...0 remote chains...) -- 150:32:53
      22400000 -- [-1863.166] (-2060.877) (-2192.687) (-1894.474) * (-1934.938) [-1826.612] (-2080.046) (-2024.025) (...0 remote chains...) -- 150:30:19
      22410000 -- [-1822.392] (-2050.112) (-2173.090) (-1921.305) * (-1936.720) [-1834.966] (-2277.837) (-2095.731) (...0 remote chains...) -- 150:27:44
      22420000 -- [-1829.588] (-2060.024) (-2173.037) (-1973.776) * (-1905.612) [-1830.487] (-2162.403) (-2075.255) (...0 remote chains...) -- 150:25:10
      22430000 -- [-1826.799] (-2044.305) (-2200.280) (-1939.660) * (-1971.716) [-1843.164] (-2178.254) (-2081.875) (...0 remote chains...) -- 150:22:43
      22440000 -- [-1855.963] (-2055.145) (-2106.168) (-1931.358) * (-1923.409) [-1815.400] (-2125.933) (-2051.625) (...0 remote chains...) -- 150:20:17
      22450000 -- [-1830.171] (-2109.264) (-2225.285) (-1932.787) * (-1912.708) [-1830.683] (-2180.307) (-2058.202) (...0 remote chains...) -- 150:17:43
      22460000 -- [-1849.547] (-2105.368) (-2148.304) (-1918.028) * (-1944.839) [-1822.113] (-2103.127) (-2015.053) (...0 remote chains...) -- 150:15:24
      22470000 -- [-1819.343] (-2033.805) (-2130.686) (-1919.358) * (-1923.990) [-1843.856] (-2143.445) (-2013.615) (...0 remote chains...) -- 150:12:58
      22480000 -- [-1835.428] (-2024.729) (-2102.970) (-1954.991) * (-1978.602) [-1844.937] (-2109.084) (-2117.230) (...0 remote chains...) -- 150:10:32
      22490000 -- [-1847.936] (-1995.491) (-2167.353) (-1942.268) * (-1911.867) [-1838.627] (-2136.424) (-2053.088) (...0 remote chains...) -- 150:08:13
      22500000 -- [-1848.954] (-2047.021) (-2171.264) (-1956.502) * (-1973.096) [-1849.651] (-2208.165) (-1994.156) (...0 remote chains...) -- 150:06:02

      Average standard deviation of split frequencies: 0.053620

      22510000 -- [-1841.400] (-2080.521) (-2141.246) (-1972.747) * (-1947.249) [-1839.696] (-2196.395) (-2017.782) (...0 remote chains...) -- 150:03:44
      22520000 -- [-1824.407] (-2034.093) (-2149.766) (-1984.813) * (-1924.480) [-1831.477] (-2166.534) (-2060.332) (...0 remote chains...) -- 150:01:25
      22530000 -- [-1830.403] (-2078.886) (-2105.520) (-1910.248) * (-1920.789) [-1824.894] (-2207.311) (-2025.391) (...0 remote chains...) -- 149:59:07
      22540000 -- [-1851.697] (-2026.720) (-2232.505) (-1962.811) * (-1959.536) [-1860.024] (-2214.455) (-2027.461) (...0 remote chains...) -- 149:56:57
      22550000 -- [-1847.807] (-2033.663) (-2205.915) (-1937.455) * (-1920.849) [-1842.511] (-2188.451) (-2086.126) (...0 remote chains...) -- 149:54:39
      22560000 -- [-1849.750] (-2037.413) (-2268.158) (-1937.458) * (-1955.267) [-1855.753] (-2136.721) (-2116.438) (...0 remote chains...) -- 149:52:21
      22570000 -- [-1837.088] (-2098.750) (-2118.123) (-1949.988) * (-1939.889) [-1829.435] (-2165.672) (-2078.139) (...0 remote chains...) -- 149:49:56
      22580000 -- [-1831.661] (-2202.086) (-2024.290) (-1937.514) * (-1979.379) [-1809.846] (-2195.053) (-2046.201) (...0 remote chains...) -- 149:47:38
      22590000 -- [-1826.732] (-2180.143) (-2087.368) (-1916.976) * (-1948.867) [-1828.526] (-2178.052) (-2043.522) (...0 remote chains...) -- 149:45:20
      22600000 -- [-1821.961] (-2205.212) (-2049.296) (-1928.219) * (-1936.414) [-1832.387] (-2072.101) (-2036.783) (...0 remote chains...) -- 149:43:10
      22610000 -- [-1832.656] (-2182.415) (-2043.367) (-1961.820) * (-1950.256) [-1832.522] (-2168.494) (-2078.498) (...0 remote chains...) -- 149:40:53
      22620000 -- [-1855.823] (-2187.597) (-2058.722) (-1923.810) * (-1947.259) [-1846.332] (-2192.427) (-2086.092) (...0 remote chains...) -- 149:38:29
      22630000 -- [-1842.798] (-2191.824) (-2048.850) (-1928.543) * (-1932.366) [-1847.079] (-2139.786) (-2074.010) (...0 remote chains...) -- 149:36:11
      22640000 -- [-1826.722] (-2199.462) (-2050.673) (-1948.099) * (-1944.165) [-1826.856] (-2174.087) (-1998.749) (...0 remote chains...) -- 149:33:54
      22650000 -- [-1845.477] (-2195.940) (-2078.061) (-2013.282) * (-1925.299) [-1840.887] (-2091.504) (-2027.064) (...0 remote chains...) -- 149:31:30
      22660000 -- [-1816.218] (-2148.400) (-2011.416) (-1946.612) * (-1932.061) [-1837.887] (-2056.267) (-2121.685) (...0 remote chains...) -- 149:29:21
      22670000 -- [-1812.580] (-2137.438) (-2037.947) (-1927.502) * (-1943.508) [-1822.978] (-2092.490) (-2152.377) (...0 remote chains...) -- 149:27:04
      22680000 -- [-1836.195] (-2189.623) (-2064.343) (-1912.771) * (-1967.544) [-1843.905] (-2093.053) (-2218.804) (...0 remote chains...) -- 149:24:40
      22690000 -- [-1827.574] (-2111.987) (-2032.208) (-1942.567) * (-1973.607) [-1838.481] (-2081.239) (-2155.185) (...0 remote chains...) -- 149:22:24
      22700000 -- [-1847.170] (-2161.069) (-2119.435) (-1984.618) * (-1917.556) [-1836.250] (-2029.443) (-2156.620) (...0 remote chains...) -- 149:20:15
      22710000 -- [-1825.971] (-2171.981) (-2044.394) (-1931.081) * (-1979.474) [-1819.638] (-1997.806) (-2148.038) (...0 remote chains...) -- 149:17:51
      22720000 -- [-1831.540] (-2166.792) (-2056.448) (-1964.281) * (-1930.929) [-1840.187] (-2067.751) (-2166.390) (...0 remote chains...) -- 149:15:35
      22730000 -- [-1827.691] (-2175.586) (-2061.170) (-1958.379) * (-1985.428) [-1822.707] (-2041.540) (-2162.033) (...0 remote chains...) -- 149:13:12
      22740000 -- [-1834.011] (-2194.453) (-2099.418) (-1926.685) * (-1936.833) [-1847.433] (-2059.538) (-2182.240) (...0 remote chains...) -- 149:10:48
      22750000 -- [-1820.465] (-2158.755) (-2096.337) (-1994.555) * (-1956.338) [-1833.595] (-2052.440) (-2173.993) (...0 remote chains...) -- 149:08:32
      22760000 -- [-1829.997] (-2136.938) (-2079.921) (-1938.495) * (-1953.945) [-1846.566] (-2058.451) (-2161.223) (...0 remote chains...) -- 149:06:17
      22770000 -- [-1831.404] (-2100.608) (-2095.619) (-1942.843) * (-1944.827) [-1824.144] (-2081.756) (-2218.150) (...0 remote chains...) -- 149:04:01
      22780000 -- [-1834.504] (-2156.622) (-2033.753) (-1985.285) * (-1946.491) [-1816.001] (-2099.671) (-2129.934) (...0 remote chains...) -- 149:01:53
      22790000 -- [-1834.182] (-2062.751) (-2205.808) (-1914.572) * (-1927.725) [-1831.350] (-2020.678) (-2186.338) (...0 remote chains...) -- 148:59:37
      22800000 -- [-1831.694] (-2087.938) (-2159.268) (-1905.852) * (-1964.975) [-1847.108] (-2066.029) (-2184.131) (...0 remote chains...) -- 148:57:30
      22810000 -- [-1847.568] (-2038.214) (-2162.877) (-1932.531) * (-1964.583) [-1854.404] (-2057.594) (-2123.346) (...0 remote chains...) -- 148:55:22
      22820000 -- [-1836.381] (-1976.273) (-2145.590) (-1912.407) * (-1931.639) [-1833.512] (-2060.351) (-2159.756) (...0 remote chains...) -- 148:53:21
      22830000 -- [-1823.717] (-2036.026) (-2199.988) (-1955.081) * (-1895.766) [-1849.597] (-2067.470) (-2142.776) (...0 remote chains...) -- 148:51:21
      22840000 -- [-1838.575] (-2011.972) (-2163.104) (-1933.920) * (-1932.105) [-1852.451] (-2039.836) (-2169.313) (...0 remote chains...) -- 148:49:20
      22850000 -- [-1852.043] (-2054.340) (-2128.487) (-1954.392) * (-1942.948) [-1844.927] (-2028.102) (-2175.533) (...0 remote chains...) -- 148:47:06
      22860000 -- [-1844.393] (-2057.942) (-2222.374) (-1945.062) * (-1967.738) [-1838.177] (-2031.925) (-2172.646) (...0 remote chains...) -- 148:44:44
      22870000 -- [-1823.922] (-2017.436) (-2196.547) (-1921.087) * (-1957.470) [-1843.936] (-2023.171) (-2179.403) (...0 remote chains...) -- 148:42:14
      22880000 -- [-1823.725] (-2072.271) (-2229.228) (-1960.214) * (-1941.128) [-1831.833] (-1986.634) (-2132.567) (...0 remote chains...) -- 148:39:53
      22890000 -- [-1841.652] (-2005.904) (-2186.088) (-1951.591) * (-1927.261) [-1833.117] (-2053.553) (-2195.720) (...0 remote chains...) -- 148:37:38
      22900000 -- [-1840.304] (-2057.395) (-2134.625) (-1984.522) * (-1941.308) [-1830.533] (-1995.686) (-2177.787) (...0 remote chains...) -- 148:35:31
      22910000 -- [-1830.074] (-2041.298) (-2054.340) (-1939.537) * (-1925.980) [-1831.418] (-2066.755) (-2178.660) (...0 remote chains...) -- 148:33:17
      22920000 -- [-1838.922] (-2100.071) (-2254.686) (-1964.126) * (-2001.210) [-1821.682] (-2052.063) (-2216.411) (...0 remote chains...) -- 148:31:10
      22930000 -- [-1818.372] (-2033.505) (-2160.595) (-1909.625) * (-1935.154) [-1832.209] (-2082.597) (-2133.919) (...0 remote chains...) -- 148:28:56
      22940000 -- [-1841.694] (-1986.694) (-2187.678) (-1946.366) * (-1933.955) [-1816.374] (-2081.620) (-2086.123) (...0 remote chains...) -- 148:26:35
      22950000 -- [-1817.076] (-2073.380) (-2147.041) (-1933.696) * (-1932.992) [-1834.896] (-2148.290) (-2042.859) (...0 remote chains...) -- 148:24:21
      22960000 -- [-1839.935] (-2042.651) (-2163.804) (-1941.344) * (-1904.710) [-1846.353] (-2135.181) (-2080.831) (...0 remote chains...) -- 148:22:07
      22970000 -- [-1831.282] (-2016.469) (-2136.697) (-1914.656) * (-1948.775) [-1831.633] (-2206.272) (-2009.400) (...0 remote chains...) -- 148:19:54
      22980000 -- [-1836.800] (-2038.763) (-2184.545) (-1957.140) * (-1945.409) [-1836.493] (-2218.717) (-2042.439) (...0 remote chains...) -- 148:17:40
      22990000 -- [-1832.952] (-2039.488) (-2168.295) (-1933.062) * (-1933.580) [-1844.025] (-2171.955) (-2108.183) (...0 remote chains...) -- 148:15:27
      23000000 -- [-1843.655] (-1989.092) (-2131.826) (-1950.912) * (-1976.339) [-1836.578] (-2135.936) (-2076.299) (...0 remote chains...) -- 148:12:59

      Average standard deviation of split frequencies: 0.049997

      23010000 -- [-1826.955] (-2061.020) (-2087.340) (-1962.233) * (-1967.133) [-1832.630] (-2141.551) (-2022.445) (...0 remote chains...) -- 148:10:39
      23020000 -- [-1830.881] (-2072.046) (-2121.015) (-1940.665) * (-1943.186) [-1834.052] (-2055.571) (-2159.959) (...0 remote chains...) -- 148:08:18
      23030000 -- [-1846.990] (-2119.108) (-2160.905) (-1940.534) * (-1924.310) [-1829.780] (-2032.313) (-2163.781) (...0 remote chains...) -- 148:05:58
      23040000 -- [-1848.021] (-2041.184) (-2131.471) (-1951.644) * (-1951.267) [-1830.313] (-2037.887) (-2063.868) (...0 remote chains...) -- 148:03:52
      23050000 -- [-1839.601] (-2045.454) (-2178.974) (-1928.340) * (-1940.335) [-1835.995] (-2028.202) (-2152.474) (...0 remote chains...) -- 148:01:40
      23060000 -- [-1824.905] (-2036.479) (-2192.559) (-1926.428) * (-1961.787) [-1832.341] (-2148.271) (-2036.228) (...0 remote chains...) -- 147:59:12
      23070000 -- [-1838.895] (-2051.694) (-2222.043) (-1906.266) * (-1927.771) [-1830.425] (-2141.731) (-2059.769) (...0 remote chains...) -- 147:57:00
      23080000 -- [-1832.441] (-2065.900) (-2096.791) (-1911.934) * (-1907.565) [-1831.127] (-2020.076) (-2216.780) (...0 remote chains...) -- 147:54:55
      23090000 -- [-1856.319] (-2117.375) (-2169.168) (-1951.024) * (-1954.286) [-1836.090] (-2044.690) (-2227.376) (...0 remote chains...) -- 147:52:57
      23100000 -- [-1829.565] (-2069.906) (-2224.533) (-1934.809) * (-1936.518) [-1820.709] (-2043.176) (-2238.155) (...0 remote chains...) -- 147:50:59
      23110000 -- [-1825.877] (-2023.361) (-2167.712) (-1954.547) * (-1893.591) [-1826.792] (-2009.659) (-2134.466) (...0 remote chains...) -- 147:49:08
      23120000 -- [-1845.316] (-2065.084) (-2230.707) (-1923.364) * (-1970.082) [-1818.203] (-2049.297) (-2093.639) (...0 remote chains...) -- 147:47:11
      23130000 -- [-1837.720] (-1991.845) (-2212.479) (-1964.632) * (-1959.725) [-1828.648] (-2102.975) (-2202.794) (...0 remote chains...) -- 147:45:06
      23140000 -- [-1840.402] (-2029.366) (-2177.635) (-1970.719) * (-1918.052) [-1842.942] (-2032.698) (-2128.983) (...0 remote chains...) -- 147:43:01
      23150000 -- [-1844.383] (-2051.819) (-2236.179) (-1919.649) * (-1922.375) [-1834.557] (-2026.193) (-2120.652) (...0 remote chains...) -- 147:40:56
      23160000 -- [-1844.092] (-2006.866) (-2263.412) (-1938.705) * (-1948.427) [-1835.749] (-2033.839) (-2239.643) (...0 remote chains...) -- 147:38:52
      23170000 -- [-1819.587] (-2062.687) (-2183.481) (-1935.976) * (-1952.493) [-1832.324] (-2071.915) (-2154.295) (...0 remote chains...) -- 147:36:47
      23180000 -- [-1853.556] (-2062.107) (-2160.597) (-1936.760) * (-1942.322) [-1825.909] (-2011.068) (-2214.402) (...0 remote chains...) -- 147:34:43
      23190000 -- [-1833.357] (-2025.068) (-2196.898) (-1942.643) * (-1920.686) [-1834.607] (-2032.249) (-2178.485) (...0 remote chains...) -- 147:32:32
      23200000 -- [-1849.552] (-2080.762) (-2193.264) (-1949.918) * (-1937.652) [-1838.420] (-2014.965) (-2175.960) (...0 remote chains...) -- 147:30:20
      23210000 -- [-1834.719] (-2183.210) (-2050.467) (-1955.126) * (-1954.714) [-1828.999] (-2083.108) (-2167.717) (...0 remote chains...) -- 147:28:09
      23220000 -- [-1848.270] (-2128.165) (-2064.565) (-1904.997) * (-1918.989) [-1822.520] (-2072.392) (-2255.664) (...0 remote chains...) -- 147:26:12
      23230000 -- [-1845.341] (-2164.292) (-2012.368) (-1932.988) * (-1977.214) [-1836.062] (-2004.842) (-2132.524) (...0 remote chains...) -- 147:24:08
      23240000 -- [-1827.244] (-2151.853) (-2046.075) (-1946.728) * (-1938.599) [-1826.560] (-2030.798) (-2128.670) (...0 remote chains...) -- 147:22:04
      23250000 -- [-1825.645] (-2186.757) (-2027.423) (-1883.085) * (-1888.254) [-1822.420] (-1997.680) (-2150.494) (...0 remote chains...) -- 147:19:54
      23260000 -- [-1833.877] (-2154.349) (-2075.539) (-1966.864) * (-1986.026) [-1839.604] (-2021.136) (-2133.494) (...0 remote chains...) -- 147:17:43
      23270000 -- [-1836.923] (-2198.564) (-2036.092) (-1953.191) * (-1938.615) [-1834.412] (-2044.666) (-2193.392) (...0 remote chains...) -- 147:15:25
      23280000 -- [-1841.293] (-2134.649) (-2096.904) (-1968.465) * (-1951.419) [-1838.093] (-2063.004) (-2180.793) (...0 remote chains...) -- 147:13:14
      23290000 -- [-1834.755] (-2181.674) (-2062.271) (-1950.582) * (-1946.037) [-1833.738] (-2001.934) (-2170.637) (...0 remote chains...) -- 147:11:11
      23300000 -- [-1825.443] (-2210.237) (-2061.144) (-1928.989) * (-1941.209) [-1825.036] (-2063.073) (-2183.146) (...0 remote chains...) -- 147:09:08
      23310000 -- [-1838.782] (-2030.994) (-2089.236) (-1933.524) * (-1890.162) [-1828.612] (-2143.481) (-2171.736) (...0 remote chains...) -- 147:06:50
      23320000 -- [-1818.732] (-1997.472) (-2050.794) (-1926.433) * (-1929.510) [-1863.083] (-2055.026) (-2209.019) (...0 remote chains...) -- 147:04:40
      23330000 -- [-1856.865] (-2085.771) (-2201.204) (-1933.902) * (-1951.637) [-1845.536] (-2092.070) (-2156.541) (...0 remote chains...) -- 147:02:23
      23340000 -- [-1823.309] (-2049.347) (-2171.890) (-1924.697) * (-1934.103) [-1840.669] (-2039.643) (-2132.342) (...0 remote chains...) -- 147:00:06
      23350000 -- [-1828.521] (-2067.134) (-2176.204) (-1939.896) * (-1943.480) [-1826.860] (-2043.973) (-2213.311) (...0 remote chains...) -- 146:57:49
      23360000 -- [-1836.215] (-2066.389) (-2170.316) (-1961.492) * (-1910.584) [-1856.314] (-1988.706) (-2149.359) (...0 remote chains...) -- 146:55:39
      23370000 -- [-1835.352] (-2071.127) (-2197.190) (-1945.806) * (-1936.457) [-1849.755] (-2074.248) (-2136.855) (...0 remote chains...) -- 146:53:29
      23380000 -- [-1817.380] (-2079.507) (-2146.532) (-1946.365) * (-1968.724) [-1818.536] (-2055.571) (-2148.225) (...0 remote chains...) -- 146:51:19
      23390000 -- [-1855.756] (-2013.349) (-2321.341) (-1940.869) * (-1944.308) [-1830.344] (-2016.519) (-2158.971) (...0 remote chains...) -- 146:49:10
      23400000 -- [-1842.785] (-2023.757) (-2203.562) (-1920.321) * (-1966.370) [-1846.079] (-2006.122) (-2128.415) (...0 remote chains...) -- 146:47:01
      23410000 -- [-1820.192] (-2060.397) (-2153.172) (-1935.282) * (-1950.404) [-1832.249] (-2044.702) (-2110.613) (...0 remote chains...) -- 146:44:58
      23420000 -- [-1820.758] (-2062.976) (-2171.742) (-1964.160) * (-1934.755) [-1834.677] (-2052.524) (-2120.024) (...0 remote chains...) -- 146:42:49
      23430000 -- [-1826.849] (-2063.130) (-2138.146) (-1946.435) * (-1938.678) [-1837.743] (-2147.377) (-2215.056) (...0 remote chains...) -- 146:40:47
      23440000 -- [-1835.272] (-2030.255) (-2177.169) (-1933.552) * (-1978.309) [-1839.120] (-2021.629) (-2103.764) (...0 remote chains...) -- 146:38:52
      23450000 -- [-1831.632] (-2055.733) (-2168.591) (-1936.627) * (-1946.994) [-1846.496] (-2028.771) (-2243.837) (...0 remote chains...) -- 146:37:05
      23460000 -- [-1832.314] (-2095.603) (-2083.065) (-1910.943) * (-1941.951) [-1829.197] (-2097.606) (-2241.361) (...0 remote chains...) -- 146:35:03
      23470000 -- [-1864.525] (-2088.657) (-2200.506) (-1944.836) * (-1931.593) [-1847.927] (-2048.766) (-2131.056) (...0 remote chains...) -- 146:32:54
      23480000 -- [-1831.921] (-2101.254) (-2140.511) (-1922.213) * (-1968.272) [-1847.695] (-2054.148) (-2185.394) (...0 remote chains...) -- 146:30:52
      23490000 -- [-1825.619] (-2216.882) (-2103.233) (-1970.748) * (-1955.337) [-1839.437] (-2060.520) (-2118.294) (...0 remote chains...) -- 146:28:44
      23500000 -- [-1837.104] (-2251.325) (-2005.119) (-1992.384) * (-1911.859) [-1845.806] (-2062.682) (-2131.598) (...0 remote chains...) -- 146:26:49

      Average standard deviation of split frequencies: 0.050492

      23510000 -- [-1854.294] (-2241.537) (-2071.130) (-1978.850) * (-1943.144) [-1835.697] (-2063.963) (-2175.778) (...0 remote chains...) -- 146:25:02
      23520000 -- [-1838.693] (-2274.293) (-2012.064) (-1941.212) * (-1927.593) [-1822.229] (-2056.894) (-2169.186) (...0 remote chains...) -- 146:23:08
      23530000 -- [-1837.139] (-2097.639) (-2067.377) (-1904.693) * (-1925.659) [-1840.014] (-1987.820) (-2202.205) (...0 remote chains...) -- 146:21:14
      23540000 -- [-1830.882] (-2156.913) (-2050.510) (-1928.733) * (-1944.836) [-1823.410] (-2088.741) (-2241.028) (...0 remote chains...) -- 146:19:13
      23550000 -- [-1843.522] (-2160.852) (-2027.275) (-1981.646) * (-1918.826) [-1819.639] (-2034.954) (-2256.394) (...0 remote chains...) -- 146:17:12
      23560000 -- [-1838.438] (-2123.925) (-2053.649) (-1965.542) * (-1919.882) [-1839.480] (-2019.888) (-2252.750) (...0 remote chains...) -- 146:15:18
      23570000 -- [-1827.699] (-2152.563) (-2099.800) (-1966.982) * (-1907.986) [-1846.986] (-2053.537) (-2205.424) (...0 remote chains...) -- 146:13:31
      23580000 -- [-1854.463] (-2235.609) (-2064.044) (-1952.499) * (-1963.383) [-1830.882] (-2010.541) (-2145.901) (...0 remote chains...) -- 146:11:45
      23590000 -- [-1840.619] (-2197.873) (-2049.531) (-1922.755) * (-1965.940) [-1831.865] (-2060.769) (-2064.457) (...0 remote chains...) -- 146:10:12
      23600000 -- [-1824.986] (-2130.632) (-2077.274) (-1932.512) * (-1942.255) [-1828.229] (-2095.411) (-2136.100) (...0 remote chains...) -- 146:08:18
      23610000 -- [-1830.295] (-2183.387) (-2078.102) (-1954.695) * (-1921.163) [-1829.472] (-1996.278) (-2111.218) (...0 remote chains...) -- 146:06:25
      23620000 -- [-1827.118] (-2122.856) (-2157.811) (-1939.380) * (-1989.800) [-1828.581] (-2077.689) (-2205.481) (...0 remote chains...) -- 146:04:46
      23630000 -- [-1854.608] (-2184.227) (-2016.926) (-1954.502) * (-1951.371) [-1835.547] (-2080.504) (-2157.497) (...0 remote chains...) -- 146:02:45
      23640000 -- [-1839.107] (-2168.056) (-2039.542) (-1953.125) * (-1923.627) [-1844.198] (-2086.851) (-2216.535) (...0 remote chains...) -- 146:00:31
      23650000 -- [-1840.914] (-2062.263) (-2091.461) (-1970.071) * (-1936.575) [-1823.879] (-2055.074) (-2216.522) (...0 remote chains...) -- 145:58:10
      23660000 -- [-1831.847] (-2021.381) (-2135.292) (-1940.866) * (-1919.857) [-1838.291] (-2075.575) (-2180.837) (...0 remote chains...) -- 145:55:55
      23670000 -- [-1851.123] (-2088.762) (-2157.175) (-1910.158) * (-1949.933) [-1852.687] (-2035.594) (-2169.883) (...0 remote chains...) -- 145:53:34
      23680000 -- [-1829.083] (-2161.794) (-2055.320) (-1934.904) * (-1960.299) [-1838.564] (-1981.144) (-2184.881) (...0 remote chains...) -- 145:51:13
      23690000 -- [-1829.044] (-2145.594) (-2088.402) (-1975.312) * (-1942.396) [-1836.625] (-2080.984) (-2199.840) (...0 remote chains...) -- 145:49:00
      23700000 -- [-1835.419] (-2215.790) (-2084.663) (-1913.577) * (-1946.104) [-1829.036] (-2107.708) (-2046.261) (...0 remote chains...) -- 145:46:39
      23710000 -- [-1824.760] (-2194.761) (-2035.286) (-1939.720) * (-1918.317) [-1838.898] (-2166.159) (-2073.090) (...0 remote chains...) -- 145:44:18
      23720000 -- [-1828.089] (-2181.181) (-2106.565) (-1950.458) * (-1954.195) [-1834.282] (-2215.326) (-2064.565) (...0 remote chains...) -- 145:42:12
      23730000 -- [-1859.607] (-2184.943) (-2080.688) (-1955.987) * (-1946.225) [-1850.947] (-2120.004) (-2052.847) (...0 remote chains...) -- 145:39:51
      23740000 -- [-1823.984] (-2081.560) (-2097.544) (-1935.080) * (-1959.240) [-1829.598] (-2204.187) (-2072.767) (...0 remote chains...) -- 145:37:24
      23750000 -- [-1833.099] (-2134.997) (-2033.497) (-1927.530) * (-1951.471) [-1837.773] (-2103.230) (-1991.074) (...0 remote chains...) -- 145:35:11
      23760000 -- [-1836.880] (-2183.327) (-2018.161) (-1978.131) * (-1936.588) [-1836.872] (-2198.722) (-2050.078) (...0 remote chains...) -- 145:32:50
      23770000 -- [-1830.288] (-2120.317) (-2040.076) (-1961.569) * (-1954.595) [-1821.598] (-2183.279) (-2098.252) (...0 remote chains...) -- 145:30:23
      23780000 -- [-1831.887] (-2227.856) (-2040.108) (-1892.324) * (-1954.122) [-1833.896] (-2248.338) (-2053.959) (...0 remote chains...) -- 145:28:10
      23790000 -- [-1827.149] (-2177.121) (-2081.706) (-1936.074) * (-1934.063) [-1838.995] (-2133.655) (-2060.893) (...0 remote chains...) -- 145:26:11
      23800000 -- [-1838.085] (-2231.843) (-2090.304) (-1929.962) * (-1944.363) [-1817.583] (-2216.891) (-2063.929) (...0 remote chains...) -- 145:24:34
      23810000 -- [-1829.294] (-2206.965) (-2005.488) (-1951.079) * (-1950.245) [-1837.768] (-2177.913) (-2017.823) (...0 remote chains...) -- 145:22:56
      23820000 -- [-1821.507] (-2220.767) (-2005.908) (-1925.132) * (-1939.530) [-1835.849] (-2032.109) (-2170.627) (...0 remote chains...) -- 145:21:04
      23830000 -- [-1838.117] (-2175.720) (-2057.233) (-1900.898) * (-1955.357) [-1844.545] (-2056.349) (-2119.930) (...0 remote chains...) -- 145:19:20
      23840000 -- [-1844.600] (-2201.463) (-2114.609) (-1954.067) * (-1898.809) [-1833.714] (-2043.737) (-2212.853) (...0 remote chains...) -- 145:17:42
      23850000 -- [-1836.534] (-2091.304) (-2233.943) (-1938.046) * (-1962.035) [-1835.680] (-2063.632) (-2204.659) (...0 remote chains...) -- 145:16:04
      23860000 -- [-1845.656] (-2025.153) (-2252.763) (-1932.903) * (-1946.785) [-1842.396] (-1998.771) (-2139.521) (...0 remote chains...) -- 145:14:13
      23870000 -- [-1833.152] (-2041.835) (-2192.156) (-1936.409) * (-1928.430) [-1829.043] (-2101.654) (-2167.332) (...0 remote chains...) -- 145:12:36
      23880000 -- [-1846.429] (-2033.960) (-2181.902) (-1929.368) * (-1923.038) [-1831.815] (-2040.646) (-2176.194) (...0 remote chains...) -- 145:10:51
      23890000 -- [-1850.270] (-2052.431) (-2167.735) (-1966.632) * (-1942.309) [-1853.764] (-2033.668) (-2168.226) (...0 remote chains...) -- 145:09:00
      23900000 -- [-1832.086] (-2037.197) (-2109.254) (-1933.989) * (-1947.645) [-1840.231] (-2022.812) (-2214.721) (...0 remote chains...) -- 145:07:37
      23910000 -- [-1817.431] (-2050.804) (-2145.400) (-1969.037) * (-1929.316) [-1844.806] (-2039.005) (-2153.074) (...0 remote chains...) -- 145:06:00
      23920000 -- [-1835.387] (-2144.452) (-2061.435) (-1941.299) * (-1970.086) [-1853.188] (-2068.264) (-2171.813) (...0 remote chains...) -- 145:04:16
      23930000 -- [-1831.730] (-2165.032) (-2041.777) (-1953.387) * (-1952.657) [-1853.699] (-2072.764) (-2205.566) (...0 remote chains...) -- 145:02:32
      23940000 -- [-1836.361] (-2213.982) (-1985.819) (-1927.337) * (-1955.480) [-1840.080] (-2063.191) (-2164.518) (...0 remote chains...) -- 145:00:48
      23950000 -- [-1833.247] (-2169.641) (-2044.228) (-1923.890) * (-1911.357) [-1841.004] (-2125.136) (-2163.578) (...0 remote chains...) -- 144:59:04
      23960000 -- [-1830.676] (-2180.515) (-2106.565) (-1932.439) * (-1941.680) [-1829.577] (-2047.980) (-2209.351) (...0 remote chains...) -- 144:57:34
      23970000 -- [-1810.603] (-2149.039) (-2087.243) (-1920.913) * (-1924.015) [-1823.950] (-2072.841) (-2211.683) (...0 remote chains...) -- 144:55:51
      23980000 -- [-1821.132] (-2195.092) (-2052.043) (-1964.437) * (-1934.255) [-1824.035] (-2119.296) (-2233.177) (...0 remote chains...) -- 144:54:14
      23990000 -- [-1831.205] (-2172.779) (-2062.701) (-1961.545) * (-1960.219) [-1833.330] (-2032.357) (-2221.440) (...0 remote chains...) -- 144:52:30
      24000000 -- [-1826.803] (-2215.856) (-2055.214) (-1939.611) * (-1922.829) [-1822.475] (-2016.281) (-2187.764) (...0 remote chains...) -- 144:50:33

      Average standard deviation of split frequencies: 0.048965

      24010000 -- [-1829.335] (-2180.207) (-2038.946) (-1961.633) * (-1990.712) [-1834.887] (-2047.698) (-2088.367) (...0 remote chains...) -- 144:48:22
      24020000 -- [-1833.586] (-2105.027) (-2052.980) (-1920.616) * (-1960.303) [-1846.528] (-2028.315) (-2207.378) (...0 remote chains...) -- 144:46:04
      24030000 -- [-1868.550] (-2155.274) (-2018.274) (-1972.377) * (-1954.403) [-1850.179] (-2010.557) (-2199.932) (...0 remote chains...) -- 144:43:47
      24040000 -- [-1840.103] (-2142.253) (-2074.940) (-1917.419) * (-1967.705) [-1857.586] (-2016.646) (-2205.344) (...0 remote chains...) -- 144:41:36
      24050000 -- [-1823.845] (-2135.357) (-2049.023) (-1871.384) * (-1943.365) [-1839.271] (-2068.296) (-2240.878) (...0 remote chains...) -- 144:39:32
      24060000 -- [-1839.084] (-2232.682) (-2088.751) (-1938.841) * (-1928.186) [-1838.415] (-2088.322) (-2210.293) (...0 remote chains...) -- 144:37:15
      24070000 -- [-1856.454] (-2189.741) (-2023.262) (-1946.013) * (-1920.040) [-1826.304] (-2123.243) (-2247.880) (...0 remote chains...) -- 144:34:57
      24080000 -- [-1838.737] (-2152.124) (-2050.840) (-1949.718) * (-1969.930) [-1842.986] (-2063.048) (-2193.164) (...0 remote chains...) -- 144:32:40
      24090000 -- [-1834.962] (-2075.011) (-2033.592) (-1935.595) * (-1950.227) [-1842.264] (-2052.768) (-2175.993) (...0 remote chains...) -- 144:30:23
      24100000 -- [-1839.995] (-2237.790) (-2028.267) (-1967.338) * (-1917.654) [-1836.994] (-2068.124) (-2125.792) (...0 remote chains...) -- 144:28:13
      24110000 -- [-1834.293] (-2130.962) (-2058.835) (-1976.690) * (-1941.040) [-1835.794] (-2045.977) (-2121.467) (...0 remote chains...) -- 144:26:09
      24120000 -- [-1815.424] (-2121.188) (-2075.531) (-1930.748) * (-1944.248) [-1833.711] (-1992.416) (-2166.914) (...0 remote chains...) -- 144:24:20
      24130000 -- [-1830.461] (-2179.470) (-2081.446) (-1974.725) * (-1974.391) [-1843.402] (-2034.792) (-2116.435) (...0 remote chains...) -- 144:22:31
      24140000 -- [-1827.433] (-2185.940) (-2072.938) (-1960.026) * (-1932.867) [-1840.034] (-2047.716) (-2122.011) (...0 remote chains...) -- 144:20:48
      24150000 -- [-1826.335] (-2039.094) (-2193.472) (-1930.175) * (-1934.244) [-1817.883] (-2060.753) (-2191.294) (...0 remote chains...) -- 144:19:13
      24160000 -- [-1838.994] (-2004.388) (-2225.938) (-1949.367) * (-1946.162) [-1835.268] (-2037.028) (-2142.948) (...0 remote chains...) -- 144:17:51
      24170000 -- [-1826.541] (-2070.483) (-2144.106) (-1954.425) * (-1954.534) [-1823.262] (-2059.123) (-2238.763) (...0 remote chains...) -- 144:16:30
      24180000 -- [-1859.813] (-2023.996) (-2184.035) (-1975.460) * (-1914.411) [-1837.995] (-2050.628) (-2185.798) (...0 remote chains...) -- 144:14:48
      24190000 -- [-1837.870] (-2141.603) (-2079.051) (-1921.819) * (-1928.840) [-1843.079] (-2070.824) (-2167.181) (...0 remote chains...) -- 144:13:06
      24200000 -- [-1845.116] (-2154.700) (-2020.766) (-1919.954) * (-1959.343) [-1842.454] (-2044.854) (-2174.764) (...0 remote chains...) -- 144:11:17
      24210000 -- [-1830.338] (-2153.986) (-2039.563) (-1991.463) * (-1915.835) [-1824.322] (-2034.914) (-2172.799) (...0 remote chains...) -- 144:09:42
      24220000 -- [-1851.687] (-2256.976) (-2032.901) (-1964.485) * (-1945.978) [-1835.361] (-2043.628) (-2241.466) (...0 remote chains...) -- 144:07:46
      24230000 -- [-1835.420] (-2175.994) (-2069.530) (-1941.773) * (-1970.134) [-1833.215] (-2059.479) (-2134.123) (...0 remote chains...) -- 144:05:51
      24240000 -- [-1835.269] (-2180.308) (-2026.013) (-1951.366) * (-1962.368) [-1826.889] (-2188.471) (-2122.392) (...0 remote chains...) -- 144:03:55
      24250000 -- [-1837.833] (-2053.438) (-2102.072) (-1942.538) * (-1913.589) [-1826.923] (-2171.373) (-2085.907) (...0 remote chains...) -- 144:02:07
      24260000 -- [-1839.503] (-2058.073) (-2171.430) (-1941.431) * (-1926.234) [-1857.176] (-2233.689) (-2104.024) (...0 remote chains...) -- 144:00:05
      24270000 -- [-1847.064] (-2047.205) (-2145.687) (-1959.415) * (-1940.470) [-1850.926] (-2133.345) (-2054.402) (...0 remote chains...) -- 143:58:10
      24280000 -- [-1826.130] (-2057.048) (-2198.110) (-1926.007) * (-1956.542) [-1848.531] (-2239.034) (-2053.330) (...0 remote chains...) -- 143:56:28
      24290000 -- [-1828.841] (-2070.041) (-2176.283) (-1952.446) * (-1930.512) [-1848.652] (-2253.734) (-2026.444) (...0 remote chains...) -- 143:54:40
      24300000 -- [-1845.970] (-2021.354) (-2161.274) (-1959.932) * (-1977.367) [-1831.262] (-2246.712) (-2067.540) (...0 remote chains...) -- 143:52:45
      24310000 -- [-1828.928] (-2040.198) (-2115.208) (-1962.426) * (-1957.719) [-1836.529] (-2206.673) (-2028.404) (...0 remote chains...) -- 143:50:51
      24320000 -- [-1836.474] (-1997.119) (-2188.475) (-1931.348) * (-1967.937) [-1847.425] (-2254.921) (-2085.421) (...0 remote chains...) -- 143:49:03
      24330000 -- [-1837.059] (-2050.422) (-2160.738) (-1927.997) * (-1934.593) [-1843.249] (-2150.557) (-2026.338) (...0 remote chains...) -- 143:47:15
      24340000 -- [-1827.957] (-2068.004) (-2182.924) (-1918.466) * (-1965.490) [-1837.291] (-2225.493) (-2117.767) (...0 remote chains...) -- 143:45:27
      24350000 -- [-1841.752] (-2052.321) (-2175.448) (-1925.129) * (-1969.819) [-1824.579] (-2202.717) (-1991.562) (...0 remote chains...) -- 143:43:39
      24360000 -- [-1824.585] (-2034.760) (-2210.878) (-1943.637) * (-1937.363) [-1832.317] (-2123.331) (-2062.561) (...0 remote chains...) -- 143:41:38
      24370000 -- [-1848.210] (-2076.753) (-2090.472) (-1937.821) * (-1918.157) [-1830.351] (-2068.607) (-2127.176) (...0 remote chains...) -- 143:39:51
      24380000 -- [-1820.277] (-2059.504) (-2112.947) (-1936.301) * (-1951.623) [-1821.005] (-2040.620) (-2133.451) (...0 remote chains...) -- 143:38:03
      24390000 -- [-1834.080] (-2030.219) (-2170.944) (-1966.449) * (-1940.192) [-1827.627] (-2063.488) (-2179.791) (...0 remote chains...) -- 143:36:09
      24400000 -- [-1827.728] (-2089.801) (-2129.906) (-1946.104) * (-1939.492) [-1840.093] (-2062.155) (-2134.432) (...0 remote chains...) -- 143:34:08
      24410000 -- [-1824.660] (-2092.880) (-2164.569) (-1958.275) * (-1922.883) [-1838.333] (-2044.649) (-2133.518) (...0 remote chains...) -- 143:32:14
      24420000 -- [-1828.811] (-2066.931) (-2144.329) (-1938.812) * (-1965.521) [-1851.110] (-2026.399) (-2115.677) (...0 remote chains...) -- 143:30:20
      24430000 -- [-1826.290] (-2215.734) (-2056.631) (-1933.464) * (-1960.552) [-1824.385] (-2086.363) (-2192.480) (...0 remote chains...) -- 143:28:19
      24440000 -- [-1825.213] (-2096.657) (-2036.696) (-1962.692) * (-1942.615) [-1830.001] (-2043.904) (-2114.293) (...0 remote chains...) -- 143:26:19
      24450000 -- [-1850.987] (-2186.385) (-2084.017) (-1964.010) * (-1943.023) [-1834.658] (-2034.495) (-2132.827) (...0 remote chains...) -- 143:24:18
      24460000 -- [-1827.824] (-2196.421) (-2033.236) (-1904.938) * (-2014.935) [-1823.116] (-1995.462) (-2170.519) (...0 remote chains...) -- 143:22:25
      24470000 -- [-1835.804] (-2166.206) (-2022.231) (-1940.379) * (-1977.827) [-1841.683] (-2058.388) (-2133.967) (...0 remote chains...) -- 143:20:31
      24480000 -- [-1843.353] (-2124.335) (-2050.572) (-1984.904) * (-1912.270) [-1825.249] (-2055.042) (-2113.177) (...0 remote chains...) -- 143:18:37
      24490000 -- [-1837.600] (-2159.151) (-2073.548) (-1917.973) * (-1940.116) [-1847.052] (-2044.886) (-2217.035) (...0 remote chains...) -- 143:16:44
      24500000 -- [-1834.853] (-2126.998) (-2060.791) (-1901.908) * (-1907.988) [-1833.512] (-2080.143) (-2188.569) (...0 remote chains...) -- 143:14:44

      Average standard deviation of split frequencies: 0.047597

      24510000 -- [-1842.539] (-2078.159) (-2011.290) (-1946.202) * (-1985.483) [-1816.507] (-2060.790) (-2206.476) (...0 remote chains...) -- 143:12:51
      24520000 -- [-1865.822] (-2168.784) (-2069.694) (-1935.658) * (-1927.335) [-1813.162] (-2079.870) (-2105.658) (...0 remote chains...) -- 143:10:51
      24530000 -- [-1847.669] (-2257.205) (-2102.177) (-1950.897) * (-1935.847) [-1836.862] (-2011.286) (-2105.138) (...0 remote chains...) -- 143:08:58
      24540000 -- [-1825.158] (-2165.096) (-2063.143) (-1928.925) * (-1923.502) [-1823.578] (-2070.561) (-2280.335) (...0 remote chains...) -- 143:07:18
      24550000 -- [-1839.820] (-2093.339) (-2057.664) (-1908.426) * (-1930.617) [-1824.875] (-2104.557) (-2179.348) (...0 remote chains...) -- 143:05:45
      24560000 -- [-1823.109] (-2064.114) (-2127.992) (-1926.446) * (-1926.066) [-1838.128] (-2011.974) (-2078.776) (...0 remote chains...) -- 143:04:13
      24570000 -- [-1838.617] (-2066.518) (-2184.292) (-1959.223) * (-1958.921) [-1813.798] (-2033.562) (-2154.844) (...0 remote chains...) -- 143:02:20
      24580000 -- [-1845.728] (-2030.864) (-2241.709) (-1937.287) * (-1944.792) [-1830.218] (-2064.050) (-2141.200) (...0 remote chains...) -- 143:00:14
      24590000 -- [-1848.384] (-2062.235) (-2186.930) (-1930.731) * (-1938.692) [-1836.144] (-2055.328) (-2181.941) (...0 remote chains...) -- 142:58:08
      24600000 -- [-1834.426] (-2086.162) (-2250.477) (-1948.811) * (-1969.285) [-1840.053] (-2077.379) (-2229.619) (...0 remote chains...) -- 142:56:08
      24610000 -- [-1839.939] (-2046.537) (-2118.300) (-1964.172) * (-1953.183) [-1824.473] (-2111.833) (-2118.963) (...0 remote chains...) -- 142:54:02
      24620000 -- [-1830.131] (-2073.195) (-2191.766) (-1927.611) * (-1899.084) [-1802.966] (-2101.907) (-2107.632) (...0 remote chains...) -- 142:52:03
      24630000 -- [-1835.416] (-2036.152) (-2123.503) (-1973.429) * (-1949.734) [-1838.680] (-2024.350) (-2227.080) (...0 remote chains...) -- 142:50:04
      24640000 -- [-1819.259] (-2049.107) (-2203.000) (-1951.156) * (-1945.277) [-1844.384] (-2088.650) (-2218.168) (...0 remote chains...) -- 142:48:05
      24650000 -- [-1846.999] (-2042.602) (-2161.921) (-1945.505) * (-1945.716) [-1822.457] (-2079.015) (-2190.319) (...0 remote chains...) -- 142:45:53
      24660000 -- [-1833.756] (-2042.117) (-2163.895) (-1945.825) * (-1905.719) [-1843.418] (-2050.070) (-2170.506) (...0 remote chains...) -- 142:43:34
      24670000 -- [-1829.755] (-2041.094) (-2175.132) (-1938.030) * (-1926.334) [-1853.401] (-2075.090) (-2185.535) (...0 remote chains...) -- 142:41:29
      24680000 -- [-1832.191] (-2090.693) (-2213.326) (-1967.546) * (-1937.085) [-1831.211] (-2047.636) (-2213.579) (...0 remote chains...) -- 142:39:10
      24690000 -- [-1842.013] (-2046.424) (-2166.012) (-1932.242) * (-1981.829) [-1819.888] (-2141.600) (-2151.682) (...0 remote chains...) -- 142:36:51
      24700000 -- [-1839.083] (-2059.253) (-2283.451) (-1921.436) * (-1975.171) [-1845.328] (-2068.327) (-2155.981) (...0 remote chains...) -- 142:34:39
      24710000 -- [-1830.388] (-2058.659) (-2163.734) (-1940.363) * (-1924.764) [-1834.369] (-2062.535) (-2104.496) (...0 remote chains...) -- 142:32:28
      24720000 -- [-1836.278] (-2052.498) (-2153.034) (-1949.516) * (-1921.202) [-1828.492] (-2052.681) (-2140.012) (...0 remote chains...) -- 142:30:29
      24730000 -- [-1825.966] (-2029.096) (-2140.904) (-1915.156) * (-1942.880) [-1827.131] (-2041.599) (-2140.836) (...0 remote chains...) -- 142:28:18
      24740000 -- [-1850.105] (-2087.303) (-2177.831) (-1936.374) * (-1962.144) [-1840.309] (-2068.726) (-2162.201) (...0 remote chains...) -- 142:26:06
      24750000 -- [-1842.883] (-2101.347) (-2168.980) (-1943.670) * (-1926.166) [-1843.299] (-2051.360) (-2189.635) (...0 remote chains...) -- 142:23:55
      24760000 -- [-1829.563] (-2050.443) (-2224.990) (-1967.969) * (-1903.844) [-1854.611] (-1989.277) (-2198.777) (...0 remote chains...) -- 142:21:37
      24770000 -- [-1833.389] (-2068.044) (-2186.117) (-1934.529) * (-1943.135) [-1842.236] (-2069.731) (-2199.799) (...0 remote chains...) -- 142:19:19
      24780000 -- [-1849.468] (-2073.664) (-2181.964) (-1955.513) * (-1946.958) [-1822.169] (-2038.167) (-2157.129) (...0 remote chains...) -- 142:17:02
      24790000 -- [-1840.234] (-2089.455) (-2110.519) (-1914.929) * (-1949.711) [-1841.871] (-2033.522) (-2213.139) (...0 remote chains...) -- 142:14:57
      24800000 -- [-1843.800] (-2031.423) (-2178.613) (-1954.276) * (-1998.695) [-1867.044] (-2023.202) (-2199.394) (...0 remote chains...) -- 142:12:46
      24810000 -- [-1833.388] (-2035.763) (-2193.844) (-1938.919) * (-1907.233) [-1825.799] (-2071.235) (-2158.126) (...0 remote chains...) -- 142:10:49
      24820000 -- [-1833.708] (-2069.004) (-2142.430) (-1933.567) * (-1938.175) [-1840.860] (-2007.528) (-2145.943) (...0 remote chains...) -- 142:08:58
      24830000 -- [-1840.898] (-2053.106) (-2183.489) (-1947.905) * (-1958.731) [-1836.714] (-2036.728) (-2249.656) (...0 remote chains...) -- 142:07:01
      24840000 -- [-1858.191] (-2045.946) (-2161.706) (-1923.560) * (-1922.571) [-1831.958] (-2062.333) (-2158.805) (...0 remote chains...) -- 142:05:10
      24850000 -- [-1844.304] (-2020.819) (-2154.538) (-1936.246) * (-1952.617) [-1856.197] (-2067.036) (-2223.399) (...0 remote chains...) -- 142:03:06
      24860000 -- [-1833.323] (-2057.424) (-2213.966) (-1939.196) * (-1931.422) [-1836.901] (-1976.076) (-2208.842) (...0 remote chains...) -- 142:01:03
      24870000 -- [-1821.955] (-2037.877) (-2110.741) (-1946.274) * (-1929.204) [-1832.316] (-2057.108) (-2074.079) (...0 remote chains...) -- 141:59:12
      24880000 -- [-1834.087] (-2014.116) (-2160.345) (-1948.256) * (-1946.219) [-1836.053] (-2055.449) (-2144.516) (...0 remote chains...) -- 141:57:09
      24890000 -- [-1848.861] (-2044.968) (-2243.304) (-1926.895) * (-1962.867) [-1844.916] (-2035.583) (-2179.536) (...0 remote chains...) -- 141:55:12
      24900000 -- [-1845.684] (-2044.862) (-2228.812) (-1945.583) * (-1946.614) [-1841.106] (-2084.419) (-2172.283) (...0 remote chains...) -- 141:53:08
      24910000 -- [-1831.110] (-2144.595) (-2081.086) (-1949.140) * (-1948.944) [-1823.852] (-2011.037) (-2181.481) (...0 remote chains...) -- 141:51:05
      24920000 -- [-1833.279] (-2230.689) (-2065.722) (-1900.213) * (-1935.924) [-1842.020] (-2015.774) (-2107.018) (...0 remote chains...) -- 141:49:02
      24930000 -- [-1834.672] (-2127.840) (-2062.718) (-1952.382) * (-1934.265) [-1839.347] (-2002.876) (-2118.472) (...0 remote chains...) -- 141:47:12
      24940000 -- [-1839.021] (-2183.260) (-2046.115) (-1973.944) * (-1972.878) [-1839.136] (-2004.002) (-2169.639) (...0 remote chains...) -- 141:45:22
      24950000 -- [-1851.552] (-2202.896) (-2039.339) (-1938.929) * (-1963.624) [-1855.604] (-2031.565) (-2159.301) (...0 remote chains...) -- 141:43:39
      24960000 -- [-1816.023] (-2215.821) (-2016.312) (-1957.043) * (-1936.685) [-1859.459] (-2028.775) (-2134.880) (...0 remote chains...) -- 141:41:43
      24970000 -- [-1854.090] (-2204.571) (-2031.208) (-1935.764) * (-1941.585) [-1834.453] (-2072.868) (-2131.178) (...0 remote chains...) -- 141:39:33
      24980000 -- [-1831.656] (-2060.251) (-2058.604) (-1938.520) * (-1955.139) [-1833.736] (-2065.512) (-2137.123) (...0 remote chains...) -- 141:37:31
      24990000 -- [-1828.654] (-2237.316) (-2087.961) (-1984.254) * (-1938.200) [-1846.051] (-2047.539) (-2127.175) (...0 remote chains...) -- 141:35:28
      25000000 -- [-1862.943] (-2247.701) (-1998.660) (-1980.531) * (-1968.093) [-1817.064] (-2208.202) (-2090.902) (...0 remote chains...) -- 141:33:45

      Average standard deviation of split frequencies: 0.047499

      25010000 -- [-1836.712] (-2147.850) (-2032.908) (-1973.957) * (-1964.825) [-1835.598] (-2260.225) (-2072.826) (...0 remote chains...) -- 141:31:49
      25020000 -- [-1823.895] (-2156.128) (-2069.996) (-1949.256) * (-1945.829) [-1841.084] (-2056.330) (-2026.923) (...0 remote chains...) -- 141:29:53
      25030000 -- [-1827.383] (-2165.033) (-2010.741) (-1943.977) * (-1950.573) [-1825.401] (-2152.224) (-2067.409) (...0 remote chains...) -- 141:27:51
      25040000 -- [-1839.612] (-2199.550) (-2008.441) (-1943.616) * (-1942.357) [-1843.687] (-2258.413) (-2023.697) (...0 remote chains...) -- 141:25:55
      25050000 -- [-1837.805] (-2199.767) (-2056.122) (-1949.509) * (-1923.140) [-1831.511] (-2138.032) (-2038.486) (...0 remote chains...) -- 141:24:00
      25060000 -- [-1833.997] (-2226.366) (-2057.727) (-1975.272) * (-1917.354) [-1845.978] (-2144.033) (-2027.466) (...0 remote chains...) -- 141:22:31
      25070000 -- [-1846.420] (-2129.518) (-2006.406) (-1938.612) * (-1912.430) [-1851.744] (-2116.763) (-1991.593) (...0 remote chains...) -- 141:20:55
      25080000 -- [-1843.307] (-2135.763) (-2011.267) (-1965.038) * (-1948.780) [-1841.084] (-2152.059) (-1978.735) (...0 remote chains...) -- 141:19:06
      25090000 -- [-1831.814] (-2068.306) (-2152.289) (-1964.375) * (-1955.516) [-1833.234] (-2177.352) (-2032.030) (...0 remote chains...) -- 141:17:17
      25100000 -- [-1828.156] (-2024.033) (-2148.095) (-1920.734) * (-1955.866) [-1818.593] (-2168.834) (-2075.677) (...0 remote chains...) -- 141:15:22
      25110000 -- [-1817.050] (-2081.957) (-2192.832) (-1979.671) * (-1929.078) [-1825.882] (-2220.407) (-2065.721) (...0 remote chains...) -- 141:13:27
      25120000 -- [-1827.524] (-2030.091) (-2172.492) (-1916.357) * (-1975.612) [-1823.637] (-2148.939) (-2058.151) (...0 remote chains...) -- 141:11:25
      25130000 -- [-1844.194] (-2039.020) (-2125.213) (-1926.307) * (-1946.494) [-1817.125] (-2195.684) (-2033.361) (...0 remote chains...) -- 141:09:24
      25140000 -- [-1826.776] (-2026.377) (-2169.525) (-1947.760) * (-1934.395) [-1838.965] (-2189.228) (-2036.075) (...0 remote chains...) -- 141:07:29
      25150000 -- [-1840.370] (-1980.059) (-2182.033) (-1961.045) * (-1902.252) [-1841.615] (-2223.592) (-2085.591) (...0 remote chains...) -- 141:05:28
      25160000 -- [-1822.670] (-2023.922) (-2118.853) (-1966.824) * (-1946.791) [-1843.897] (-2139.578) (-2018.882) (...0 remote chains...) -- 141:03:33
      25170000 -- [-1839.317] (-2061.878) (-2250.228) (-1969.797) * (-1982.483) [-1844.847] (-2131.967) (-2049.578) (...0 remote chains...) -- 141:01:25
      25180000 -- [-1833.973] (-2077.458) (-2100.269) (-1964.744) * (-1907.174) [-1840.366] (-2226.117) (-2012.943) (...0 remote chains...) -- 140:59:37
      25190000 -- [-1843.095] (-2041.834) (-2142.193) (-1922.855) * (-1929.791) [-1813.525] (-2230.159) (-2027.779) (...0 remote chains...) -- 140:57:49
      25200000 -- [-1836.897] (-2051.820) (-2171.178) (-1968.327) * (-1934.175) [-1840.403] (-2140.229) (-2073.046) (...0 remote chains...) -- 140:56:01
      25210000 -- [-1822.205] (-2097.441) (-2124.654) (-1933.565) * (-1951.605) [-1854.354] (-2098.187) (-2010.286) (...0 remote chains...) -- 140:54:13
      25220000 -- [-1839.110] (-1994.911) (-2190.004) (-1951.624) * (-1964.417) [-1834.809] (-2161.770) (-2087.392) (...0 remote chains...) -- 140:52:26
      25230000 -- [-1844.794] (-2018.497) (-2337.600) (-1938.829) * (-1922.780) [-1839.270] (-2227.112) (-2065.571) (...0 remote chains...) -- 140:50:38
      25240000 -- [-1847.588] (-1992.176) (-2184.974) (-1961.866) * (-1920.819) [-1840.470] (-2169.808) (-2031.058) (...0 remote chains...) -- 140:48:44
      25250000 -- [-1823.396] (-2068.321) (-2288.879) (-1920.447) * (-1953.770) [-1847.687] (-2169.909) (-2075.956) (...0 remote chains...) -- 140:47:03
      25260000 -- [-1832.304] (-2017.158) (-2231.130) (-1953.345) * (-1963.102) [-1818.168] (-2158.514) (-2016.304) (...0 remote chains...) -- 140:45:22
      25270000 -- [-1831.554] (-2049.093) (-2101.669) (-1925.953) * (-1941.849) [-1830.883] (-2137.510) (-2018.931) (...0 remote chains...) -- 140:43:34
      25280000 -- [-1827.077] (-1993.961) (-2191.708) (-1930.649) * (-1936.565) [-1830.258] (-2212.307) (-2038.864) (...0 remote chains...) -- 140:41:40
      25290000 -- [-1835.645] (-2073.494) (-2225.758) (-1944.224) * (-1939.881) [-1834.331] (-2195.078) (-2076.207) (...0 remote chains...) -- 140:39:40
      25300000 -- [-1826.117] (-2008.946) (-2127.172) (-1962.074) * (-1957.655) [-1818.323] (-2190.408) (-2073.107) (...0 remote chains...) -- 140:37:46
      25310000 -- [-1818.180] (-2031.609) (-2209.316) (-1879.161) * (-1916.038) [-1817.911] (-2055.754) (-2188.641) (...0 remote chains...) -- 140:35:53
      25320000 -- [-1845.390] (-2072.523) (-2279.792) (-1896.337) * (-1921.037) [-1840.576] (-2093.898) (-2157.736) (...0 remote chains...) -- 140:33:59
      25330000 -- [-1834.860] (-2024.476) (-2208.659) (-1959.920) * (-1931.596) [-1830.522] (-2103.495) (-2154.346) (...0 remote chains...) -- 140:31:53
      25340000 -- [-1855.683] (-2122.785) (-2186.014) (-1938.944) * (-1923.439) [-1830.957] (-2108.862) (-2253.583) (...0 remote chains...) -- 140:30:06
      25350000 -- [-1861.095] (-2066.723) (-2140.464) (-1949.255) * (-1924.817) [-1840.901] (-2049.389) (-2122.254) (...0 remote chains...) -- 140:28:19
      25360000 -- [-1823.300] (-2060.170) (-2244.953) (-1970.369) * (-1952.249) [-1817.871] (-2074.960) (-2112.601) (...0 remote chains...) -- 140:26:32
      25370000 -- [-1840.369] (-1969.619) (-2197.142) (-1953.061) * (-1955.232) [-1838.044] (-1990.567) (-2236.068) (...0 remote chains...) -- 140:24:46
      25380000 -- [-1833.832] (-2008.036) (-2210.135) (-1932.740) * (-1936.731) [-1844.354] (-2021.650) (-2183.358) (...0 remote chains...) -- 140:22:53
      25390000 -- [-1815.444] (-2047.809) (-2150.225) (-1938.971) * (-1951.183) [-1842.218] (-2109.592) (-2184.921) (...0 remote chains...) -- 140:21:19
      25400000 -- [-1830.475] (-2011.205) (-2159.307) (-1952.124) * (-1937.408) [-1846.026] (-2035.187) (-2154.385) (...0 remote chains...) -- 140:19:39
      25410000 -- [-1844.947] (-2022.920) (-2214.793) (-1925.854) * (-1922.202) [-1842.975] (-2002.185) (-2148.882) (...0 remote chains...) -- 140:17:53
      25420000 -- [-1860.173] (-2001.425) (-2183.788) (-1927.692) * (-1925.174) [-1845.280] (-2116.309) (-2184.605) (...0 remote chains...) -- 140:16:06
      25430000 -- [-1831.692] (-2025.225) (-2216.672) (-1927.803) * (-1954.720) [-1822.971] (-2032.578) (-2107.431) (...0 remote chains...) -- 140:14:13
      25440000 -- [-1822.000] (-2062.372) (-2140.567) (-1929.618) * (-1948.255) [-1849.763] (-2105.952) (-2174.738) (...0 remote chains...) -- 140:12:34
      25450000 -- [-1853.881] (-2033.125) (-2092.174) (-1959.427) * (-1935.190) [-1826.400] (-2183.100) (-2002.744) (...0 remote chains...) -- 140:10:54
      25460000 -- [-1815.413] (-2011.918) (-2214.891) (-1955.696) * (-1907.507) [-1828.209] (-2283.017) (-2033.741) (...0 remote chains...) -- 140:09:14
      25470000 -- [-1854.129] (-2023.275) (-2099.213) (-1926.454) * (-1907.654) [-1836.670] (-2124.175) (-2049.621) (...0 remote chains...) -- 140:07:35
      25480000 -- [-1840.578] (-2049.529) (-2143.348) (-1965.207) * (-2010.134) [-1823.124] (-2135.099) (-2035.663) (...0 remote chains...) -- 140:05:49
      25490000 -- [-1850.210] (-2066.653) (-2220.108) (-1989.537) * (-1956.708) [-1850.617] (-2167.207) (-2109.144) (...0 remote chains...) -- 140:03:57
      25500000 -- [-1829.686] (-2064.226) (-2229.783) (-1955.718) * (-1926.766) [-1854.267] (-2201.999) (-2110.931) (...0 remote chains...) -- 140:02:17

      Average standard deviation of split frequencies: 0.044426

      25510000 -- [-1827.550] (-2005.740) (-2156.273) (-1984.112) * (-1934.241) [-1834.583] (-2186.978) (-2021.362) (...0 remote chains...) -- 140:00:19
      25520000 -- [-1843.404] (-2063.143) (-2191.470) (-1929.097) * (-1941.694) [-1829.060] (-2075.622) (-1962.885) (...0 remote chains...) -- 139:58:20
      25530000 -- [-1850.477] (-2065.949) (-2240.853) (-1930.771) * (-1939.904) [-1838.274] (-2159.273) (-2059.660) (...0 remote chains...) -- 139:56:15
      25540000 -- [-1824.525] (-2041.737) (-2115.870) (-1892.881) * (-1987.936) [-1852.009] (-2204.254) (-2083.744) (...0 remote chains...) -- 139:54:10
      25550000 -- [-1823.861] (-2055.941) (-2211.418) (-1914.799) * (-1945.434) [-1837.241] (-2140.730) (-2041.250) (...0 remote chains...) -- 139:52:12
      25560000 -- [-1829.218] (-2029.915) (-2260.337) (-1974.230) * (-1958.166) [-1841.805] (-2245.616) (-2040.254) (...0 remote chains...) -- 139:50:07
      25570000 -- [-1828.069] (-2036.586) (-2147.663) (-1912.336) * (-1955.900) [-1839.106] (-2196.268) (-2132.225) (...0 remote chains...) -- 139:48:15
      25580000 -- [-1832.110] (-2037.908) (-2137.445) (-1973.484) * (-1959.323) [-1838.089] (-2187.574) (-2021.306) (...0 remote chains...) -- 139:46:30
      25590000 -- [-1842.485] (-2058.120) (-2131.077) (-1911.560) * (-1964.549) [-1829.168] (-2128.021) (-2079.693) (...0 remote chains...) -- 139:44:32
      25600000 -- [-1839.696] (-2093.569) (-2139.435) (-1946.926) * (-1937.644) [-1853.796] (-2029.201) (-2146.695) (...0 remote chains...) -- 139:42:34
      25610000 -- [-1857.471] (-2172.100) (-2057.436) (-1936.202) * (-1929.650) [-1823.339] (-2017.950) (-2202.235) (...0 remote chains...) -- 139:40:36
      25620000 -- [-1839.975] (-2106.171) (-2049.979) (-1952.540) * (-1948.862) [-1834.488] (-2061.071) (-2161.218) (...0 remote chains...) -- 139:38:39
      25630000 -- [-1836.985] (-2150.584) (-2056.194) (-1943.131) * (-1908.661) [-1853.269] (-2160.371) (-2097.256) (...0 remote chains...) -- 139:36:41
      25640000 -- [-1845.139] (-2131.542) (-2061.354) (-1935.739) * (-1964.092) [-1827.765] (-2155.760) (-1998.162) (...0 remote chains...) -- 139:34:43
      25650000 -- [-1833.371] (-2147.440) (-2091.091) (-1896.669) * (-1940.255) [-1827.152] (-2216.516) (-2043.104) (...0 remote chains...) -- 139:32:39
      25660000 -- [-1840.549] (-2194.925) (-2044.145) (-1916.048) * (-1925.315) [-1843.787] (-2139.890) (-2039.205) (...0 remote chains...) -- 139:30:36
      25670000 -- [-1824.635] (-2152.492) (-2031.591) (-1959.525) * (-1920.732) [-1833.256] (-2140.633) (-2001.491) (...0 remote chains...) -- 139:28:32
      25680000 -- [-1845.668] (-2164.706) (-2034.621) (-1890.358) * (-1945.518) [-1836.082] (-2066.130) (-2169.462) (...0 remote chains...) -- 139:26:35
      25690000 -- [-1835.519] (-2201.411) (-2104.697) (-1945.043) * (-1926.083) [-1820.728] (-2038.000) (-2131.396) (...0 remote chains...) -- 139:24:44
      25700000 -- [-1834.214] (-2071.301) (-2044.010) (-1952.277) * (-1933.429) [-1845.568] (-2097.870) (-2144.635) (...0 remote chains...) -- 139:22:47
      25710000 -- [-1840.791] (-2206.132) (-2076.421) (-1941.419) * (-1910.221) [-1831.957] (-2063.137) (-2181.334) (...0 remote chains...) -- 139:20:43
      25720000 -- [-1844.814] (-2223.284) (-2052.246) (-1936.841) * (-1918.604) [-1847.614] (-2052.630) (-2170.196) (...0 remote chains...) -- 139:18:33
      25730000 -- [-1824.706] (-2214.100) (-2068.330) (-1935.748) * (-1954.522) [-1820.975] (-2034.924) (-2120.970) (...0 remote chains...) -- 139:16:30
      25740000 -- [-1828.228] (-2172.873) (-2055.977) (-1935.855) * (-1956.319) [-1857.890] (-2058.120) (-2128.361) (...0 remote chains...) -- 139:14:27
      25750000 -- [-1829.046] (-2126.764) (-2046.093) (-1948.502) * (-1954.142) [-1832.527] (-2032.860) (-2179.453) (...0 remote chains...) -- 139:12:24
      25760000 -- [-1840.400] (-2112.668) (-2062.557) (-1976.810) * (-1945.612) [-1841.037] (-2111.540) (-2141.117) (...0 remote chains...) -- 139:10:21
      25770000 -- [-1835.307] (-2138.223) (-2083.046) (-1974.106) * (-1943.163) [-1848.863] (-2019.020) (-2129.394) (...0 remote chains...) -- 139:08:11
      25780000 -- [-1830.463] (-2209.552) (-2020.337) (-1924.296) * (-1970.522) [-1843.659] (-2029.157) (-2268.808) (...0 remote chains...) -- 139:06:02
      25790000 -- [-1830.424] (-2179.195) (-2043.077) (-1946.978) * (-1920.699) [-1819.576] (-2103.669) (-2180.869) (...0 remote chains...) -- 139:03:59
      25800000 -- [-1834.064] (-2140.204) (-2025.146) (-1930.584) * (-1929.842) [-1840.525] (-2167.638) (-2010.929) (...0 remote chains...) -- 139:01:50
      25810000 -- [-1854.485] (-2185.169) (-2003.218) (-1920.557) * (-1925.298) [-1839.772] (-2173.028) (-2067.624) (...0 remote chains...) -- 138:59:41
[truncated: 2,618,339 more chars]
