# Supplementary material for: The Phylogeny of Rays and Skates (Chondrichthyes: Elasmobranchii) Based on Morphological Characters Revisited
Source: Diversity (Basel). Author manuscript; Available in PMC 2022 Jun 22. (PMC7612883; doi:10.3390/d14060456)
Supplement: Supplementary Information [file EMS145860-supplement-Supplementary_Information.zip › Mr_Bayes_Script.bay]

#NEXUS
BEGIN DATA;
	DIMENSIONS NTAX=87 NCHAR=142;
	FORMAT DATATYPE = STANDARD GAP = - MISSING = ? SYMBOLS = " 0 1 2 3 4 5";
	MATRIX
	Doliodus ?0??1?0?000?12012000000???00?1???00?0??10??0?00????????0?00?0??????????10????000??????????0?????????????1?0?????1?10?????????????1??10?0000101
	Cobelodus ?00?-?0-000?12012000000---00?1???00?0??00??0?00????????0?00?0??????????1000??000??????????0?0????00?????1-0??-0?1?1000??00?101???0?010?0000101
	Chimaera 000--????00?10--0000000---1---00-00100000-00000200---0-0???00-000-00-00000000000000-0000000-0----000????0-0---00100000000000110000?00000000000
	Harriotta 000--????00?10--0000000---1---00-00000000000000200---0-0??-00-000-00-00000000000000-0000000-0----000????0-0---00100000010000100000?00000000000
	Ozarcus ?00?-?0-000?12012000000???1---???0??01-000?1-00????????0?0?????????????10?0??000?????????????????????????????-?????????????????????????00001?1
	Chlamydoselachus 0010100-000001010000000---011000-00001001000000000---0-011010-000-00-00000000000000-0000010-0----10012--100-1-00000000000001100000-01000000111
	Hexanchus 0010100-000001011000000---011000-00001001000000000---0-011010-000-00-00000000000000-00000?0-0----0000---100-1-00000000000001100000-01000000111
	Heterodontus 0010100-000001100100000---001000-30001010000000000---0-00(0 1)010-000-00-00000000000000-0000010-2----10020--000-1-00000000010001100001101000000111
	Squatina 0010100-000001010010000---011000-20001101000000011---0-011010?000-00-00000000000???????0010-2----00021-0000-1-000000001-00011????0-01000000111
	Pristiophorus 0010100-001001010010000---001000-0-011001000000010---0-0?1010?000-00-00000000000???????0010-0----0002300000-1-000000000000011????0-01001000111
	Squalus 0010100-000001010000000---011000-00001001000000000---0-011010-000-00-00000000000000-??00010-0----(0 1)0012--000-1-00000000000001100001101000000111
	Pseudorhina ?010100-000001010010000---0110??-20001101000000011---0-0?1?10-?????????00?0??000???????0010-0----000????000-1-000000001-000110???0-010?0000111
	Protospinax ?010100-0000010100000?0---0110??-000?1?01000000000---0-0?1?10-??????????0????000???????0010-0----00012-?000-1-00000000000001?????1101??0000111
	Ginglymostoma 0010100-000101100100000---001000-30001010000000000---0-011010-000-?0-000000?0000??0???00010-2----00021-0000-0-00-000?00000?110???0-01000000111
	Hemiscyllium 0010100-000101100100000---001000-3?011010000000000---0-011010-00???????0000??000???????0010-2----00020--000?0?00-0000100000110???0-01000000111
	Hamiltonichthys ?11010???10?0110001?000???0111???0??010100??????00???0?0?0?10??????????10?0??000???????0?10?0????000????110?1?0000000000000(0 1)01???1001010000111
	Tribodus ?11010???00?01000010000---0111???000???0???000??00---0-0?0??0-?????????10?0??000???????0?10?0----0000---100?1?0?0000?????????????1001000000111
	Hybodus ?11010???10?01100010000---0111???0?0???10??000??00---0?0?0?10-?????????00?0??000???????0?10-0----0000---100-1?0?00000000000001???1001000000111
	Scyliorhinus 0010100-000?01100000000---001000-00001010000000000---0-0?1?10-?0???????0000??000???????0010-0----0000---000-1-00000000000001100000-01000000111
	Mustelus 0010100-000?01100000000---001000-00001010000000000---0-0?1?10-?0???????0000??000???????0010?0----0000---000-1-000000000100011????0-010000?0111
	Raja 1010100-10000100000001100000001110001110011011110010102010010-000-00-001000010000010000000101010-0002301001010000110100001-1100110-01110000111
	Bathyraja 1010100-10000100000001100000001110001110011011110010102010010-000-00-00100001000000-000000101010-0002301001010000110100001-1100110-01110000111
	Cyclobatis ?010100-00??010000000?10100010???00?1110?11??1?10010?020???10-?????????10?0??000???????0?0101010-0002301001210000110100001-1100?10-01?10000111
	Titanonarke ?0101012000??10000011011-01---???10?1110?011-1110011?02????10-?????????10?0??000??????10010-11-3-010230??01011000010111-002110???0-0???0000111
	Torpedo 10100010001?010000011010001---11010111100011-1110011202000010-001000-1-110002000000-0010010-11-3-0102300101011000010111-00111000?0-00000000111
	Hypnos 10--001000?0010000011010001???11010111100011-1110011202000010-001000-1-110002000000-0010010-11-3-0102301101011000010111-001110???0-00000000111
	Narcine 1010101200?0010000011011-01---01010111100011-1110011002000010-011010-1-000002000000-0010010-11-3-0102300101011000010111-0021101000-00000000111
	Narke 1010101(0 1)00?0010000011011-01???11010111100011-0110011001000010-01101101-000002000000-0010010-11-3-0102300001011000010100000211010?0-00000000111
	Temera 1010101000??110000011011-01---11010111100011-0110011001000010-01101101-000002000000-0010010-11-3-0102300101011000010100000211010?0-00000000111
	Platyrhina 10101012000001000000011001000001-0101110001011110011012100010-000-00?0210000100000110000010-10010000230100101001001001000011110000-01010000111
	Eoplatyrhina ?0101012000??10000000?11-00000???01??1?-??1????100????2?????0-??????????000???00???????0010-1??1?00?230??010100000100?0000??10???0-010000?0111
	Platyrhinoidis 101010120000010000000111-0000001-0101110001011110011010100010-000-00?0210000100000110000010-10010000230100101000001001000011100000-01010000111
	Tingitanius ?01010??00?0010000000111-00000???01??1?00?1????100110?2100??0-?????????10?0??000???????00??-1001?000230100???0??0??001??????11???0-010000?01?1
	Tethybatis ?01010??000?0100000?0?????00?????00????0??1????10011???????10-??????????0?????0????????0010?1?01?00??31??-1?1?0000100?????1111???0-0100?0?01?1
	Kimmerobatis ?010100-?00001000000011???0010???00????0??1???110010?0?0???10-?????????10?0???00???????0010-0----0002301?11010000010?100?011110000-010000?0111
	Asterodermus ?010100-100?010000000110000010???00????00?1???11001000000??10-?????????10?0??000???????0010-0----000230101101000001001000011??????-01000000111
	Spathobatis ?010100-1001010000000010000010???00?1110?0100111001000000??10-?????????10?0??000???????0010-0----00023010110100000100100000111?0?0-01000000111
	Belemnobatis ?010100-000?010000000110000010???00?1110?0100111001000000??10-??????????0?0??000???????0010-0----000230101101000001001000001110??1101010000111
	Rmaronita ?010100-100?010000000?10000000???01?1110?010111100100010???10-?????????00?0??000???????0010-1001100023010010120001100?00001111?000-01000000111
	Rtenuirostris ?010100-100??10000000?10000010???010???0???????100??10??????0-????????????????0??????????10-?-???00023???01010000010?????????????0-010?00?01?1
	Stahlraja ?010100-1001010000000110000010???01????00?1????1001001?1???10-?????????10?0??000???????0?10-1001100023110010100001100?000011?????0-?1??0000111
	Tlalocbatus ?010100-1001010000000110000010???010???0??1????10010?1?0???10-??????????0?0???00???????0010-100??0002311?010100001100100?011?????0-010?0000111
	Pristis 1010100-100101000000011001000001-0001110001011110010102100010-000-00-0110000100000100000010-1001200023010010120001100001101111???0-01001000111
	Rhynchobatus 1010100-100101000000011001000000-0101110001011110010001100010-000-00-0000000100000100000010-1001100023010010120001100001001111???0-01000000111
	Rlatus ?010100-1001010000000?10010010??-01?11?0001???110010001????10-?????????00?0??000???????0010-10?1200?230100101200011000011011?????0-010?00?0111
	Rhina 1010100-100101000000011001000001-0101110001011110010102100010-000-00-0000000100000?-0000010-1001200023010010120001100001101111???0-01010000111
	Glaucostegus 1010100-100101000000011001000000-0001110001011110010101100010-000-00-0?100001000??1???00010-1001100023010010120001100100101111???0-01010000111
	Rhinobatos 1010100-100101000000011000000000-0001110001011110010001100010-000-00-0000000100000100000010-10011000230100101200011001001011110000-01010000111
	Pseudobatos 1010100-100101000000011000000000-0001110001011110010001100010-000-?0-0000000100000100000010-1001102023010010120001100100001111???0-01010000111
	Eorhinobatos ?01?10???001010000000?10000000???000?1?0??1??111001000?1????0-??????????0?0???00???????0010-10011?0023?1?0101200??10?????????????0-010?0000111
	Pseudorhinobatos ?010100-1001010000000?100000?0???000?1?00?1??11100100011???10-??????????0?0???00???????0010-1001?0??23?1?0101200??10000??0?1?????0-010?0000111
	Trygonorrhina 1010100-10010100000001100000101100001110001011110010011100010-000-00-00?0000100000110000010-1001300023210010100001100?000011110000-01010000111
	Zapteryx 1010100-100101000000011000001001-0001110001011110010011100010-000-00-0010000100000110000010-10013000232100101000011001000011110000-01010000111
	Aptychotrema 1010100-100101000000011000001000-0001110001011110010012100010-000-00-0?10000100000110000010-1001100023110010100001100100001111????-01010000111
	Britobatos ?010100-100?010000000?100001?????010?1?00?1??11100100021???10-?????????10?0??000???????0010-10??-000230?001010110010000000?1?????0-?1?10000111
	Zanobatus 1010100-000001000000011011000001-0001110001011110010002000010-000-00-0200110100000110000010-1022-00023210-10-001111000010021101200-01010000111
	Plesiozanobatus ?010100-00???10000000?101?1---???00????0??1????100??????????0-?????????????????????????0010-10??-00?2321?-10-00?11100001002???????-010000?0111
	Asterotrygon ?011100-000?010000000010100100???10?1-100?1021110010???????10-?????????10?1??000???????1001110??-00023?10012100100100000?021?????0-110000?0111
	Heliobatis ?010000-000?0100000000101001?0???10??-?00?1????1001????????10-??????????0?1??000???????1001?1022-000????0012100100100000?02110???0-100000?0111
	Hexatrygon 10??000-0000010000?1001010011000000011?00010011100??00?000010-00??0????100011000??0-??01001?1022-000230100111001001000011011?????0-10000000111
	Urolophus 1011100-?0000100000000101001101111001110011021110010002000010-001101102101101000100-010100111022-000230100111001001000011021101200-10000010111
	Urobatis 1010000?00000100000000101001001111001-100010211100100020?0010-101101102101001000100-110100111022-001230100111001001000011011101200-10000010111
	Urotrygon 1011100-?0000100000000101001101111001-100011-1110010002000010-101101102101101000100-110100(0 1)11022-001230100111011001000011011101200-11010000111
	Plesiobatis 1010000??00001000000001010011011100011100110211100100020?0010-001101102101101000100-0101000-1022-0002301001110010010000110?1101200-11010000111
	Hypanus 1010000-00000100000000101001001111001-100110211100100020?0110-001101102101101000110?010110111022-001230100121001001000011011100210-10000000111
	Potamotrygon 1011100-?0000100000000101001001111001-10011021110010002000010-001101102101101000100-010110(0 1)11022-000230100111001001000011011101200-11010000111
	Neotrygon 1010000-00000100000000101001001111001-10011021110010002010010-001101102101001000100-010110111022-001232100111001001000011021100210-10000001111
	Gymnura 1011100-?0000100000000101001001101001-10011021110010002000010-00??01102100001000110-0101100-1022-000232100121011011000011011101200-10000000111
	Myliobatis 1010000-00010100000000101001011111001-100111-11100100020101110000-01103101111(0 1)11120-0101100-1022-001232100121011011000011011101200-10000000111
	Aetobatus 1010000-00010100000000101001111111001-100111-111000-002010111000??01103101111111120-0101100-1022-00123210012-011111000011011101200-10000000111
	Rhinoptera 1012000-00011100000000101001111111001-100111-111000-0020101111001201103101111111120-0101100-1022-00123210012-011111000011011101200-10000000111
	Mobula 1012000-00011100000000101001111111001-100111-111000-0020?0?11100??01103100111101120-0101100-1022-00123210012101101100-01101110??00-10000000111
	Ptychotrygon ?010100-001?010000000?10000010???00?111001?01111001010200?0?0-?????????10?0??000???-???00?0-0----0002301001010000011000000????????-?1000010111
	Sclerorhynchus ?010100-001?010000000?10000010???00?1110?110111100???0200??10-?????????10?0??000???????0010-0----0002301001010000011?0000011?????0-?1001100111
	Libanopristis ?010100-001?010000000?10000010???00????0??10??110010?0200??10-?????????10?0??000???????0010-1010-000230100101000001100000011?????0-01001110111
	Asflapristis ?010100-?0??010000000110000010???0?????00??01111001010200?0?0-?????????10?0??000???????0????0?---0002301001?10?000?1??0??????????0-?1000010111
	Rhakelensis ?010100-100??100000001100000?0???0001110001??1110010101????10-?????????10?0??000???????0010-1????0002301001012000110000000?10????0-010000?0111
	Iansan ?010100-1001010000000110000010???000???00?1???1100100011???10-?????????10?0??000???????0010-100110002301001012000010000000?111???0-010?0000111
	Rhombopterygia ?010100-100?110000000?1000???0???000???00?1??11100??0?01???10-???????????????000???????0?10-?????0??230?001012000010000000?1?????0-01??0000111
	Rwhitfieldi ?010100-?00?010000000?10010010???0001110001???11001?001????10-?????????10?0??000???????0010-10?1?000230?00101200001000010011?????0-010000?0111
	Onchopristis ?010110-001?010000000110000010???00????00??????100101020????0-??????????0?0??000?????????????0???????????????0???????????0????????-?1011000111
	Ischyrhiza ?010110-0?1???????????????????????????????????????????????????????????????????????????????????????????????????????????????????????-?1?11000???
	Promyliobatis ?01?000??0???10000000?????010????10?1110?-1???1100????20???110??????????0?1????????????1100?10???0??23???012101?001000011011?????0-1???0000111
	Ostarriraja ?????????0???100000?0?100010?????00????00?1??1?100??1020???10-?0???????1000??000???????00010101?????230?00101000011010000121?????0-0??10000111
	Arechia ???????-?0??010000000010100110???1??1110??10?111001??0??0???0-?????????10????000???????10011102??0??????001110010010?????????????0-10?00010111
	Lessiniabatis ?0100?0-00???100000?0?1010???????10????0??1???1100???0?00-010-?????????101???0?0???????1001?10??????23??0011100?00100001?0?1?????0-00000000111
	Tethytrygon ?0100?0-00??010000000?10100100???10?1-?0??10?111001000?0???10-?????????1010??000???????1101?1022-00?23??001110010010000110?110?210-10000001111
;
END;
[Setting tree prior (Strict consensus tree from parsimony analysis)]
begin trees;
tree user =
(Doliodus,(((((((((Chlamydoselachus,Hexanchus),(Squalus,Protospinax)),(Pristiophorus,(Squatina,Pseudorhina))),((Heterodontus,(Ginglymostoma,Hemiscyllium)),(Scyliorhinus,Mustelus))),((((((Raja,(Ostarriraja,Bathyraja)),Cyclobatis),((Ptychotrygon,Asflapristis),((Sclerorhynchus,Libanopristis),(Onchopristis,Ischyrhiza)))),((((Titanonarke,(Narcine,(Narke,Temera))),(Torpedo,Hypnos)),(Tethybatis,(Platyrh…
end;
begin mrbayes;
log start replace file= morpho_log;
Outgroup Doliodus;
[Removing wild card taxa]
Delete Rtenuirostris;
[Analysis settings and topological priors]
	prset applyto=(all) ratepr=variable;
	lset applyto=(all) rates=gamma;
	startvals tau = user;
	[Analysis]
mcmc ngen=190000000 samplefreq= 500000 printfr= 10000 diagnfreq= 500000 nruns=2 checkfreq = 500000 nchain=4 temp=1 stopval= 0.01 stoprule= yes nperts=2 savebrlens=yes;
	sumt relburnin=yes burninfrac=0.35;
	sump relburnin=yes burninfrac=0.35;
end;
