# Supplementary material for: The Phylogeny of Rays and Skates (Chondrichthyes: Elasmobranchii) Based on Morphological Characters Revisited
Source: Diversity (Basel). Author manuscript; Available in PMC 2022 Jun 22. (PMC7612883; doi:10.3390/d14060456)
Supplement: Supplementary Information [file EMS145860-supplement-Supplementary_Information.zip › PAUP_ANALYSIS.log]

P A U P *
Version 4.0a (build 168) for macOS (built on Aug  2 2020 at 06:41:30)
Tue Mar  8 23:34:09 2022


Processing of file "~/Desktop/2021/rates/Rev2/Supplements/PAUP_analysis/Morpho_matrix.nex" begins...

'final_matrix'

Data matrix has 87 taxa, 142 characters
Valid character-state symbols: 012345
Missing data identified by '?'
Gaps identified by '-'
Case significant for alphabetic character-state symbols

Character types changed:
  Of 142 total characters:
    All characters are of type 'unord'
    All characters have equal weight

*** Skipping "MESQUITECHARMODELS" block

*** Skipping "NOTES" block

*** Skipping "MESQUITE" block

Processing of input file "Morpho_matrix.nex" completed.

Taxon-deletion status changed:
  1 taxon deleted
  Total number of taxa now deleted = 1
  Number of nondeleted taxa = 86

Optimality criterion set to likelihood.

Maxtrees reset to 1000

Heuristic search settings:
  Optimality criterion = likelihood
    142 characters are included
    All characters have equal weight
    Likelihood settings:
      Current model:
                               Data type = standard
             Constant-character handling = likelihoods conditioned on assumption that only variable
                                           characters are observed ("Mkv" model)
                             State space = variable
                       State frequencies = equal (required by model)
                 Rates at variable sites = gamma, shape=0.5 (4 categories [mean])

      Number of distinct data patterns under this model = 141
      Molecular clock not enforced
      No constant characters/sites are present: likelihoods conditioned on character variability
      Starting branch lengths obtained using Rogers-Swofford approximation method
      Approximate likelihoods not available with current data and settings
      Branch-length optimization = one-dimensional Newton-Raphson with pass limit=20,
                                   tolerance=1e-07
      Likelihood calculations performed in single precision
      Vector processing disabled (number of states does not map appropriately to vector
      architecture)
      Using standard Felsenstein pruning for computing likelihoods
      Conditional-likelihood rescaling threshold = 1e-20
      Note: multithreading is not used for Mkv model

  Starting tree(s) obtained via neighbor-joining
  Branch-swapping algorithm: tree-bisection-reconnection (TBR) with reconnection limit = 8
    Steepest descent option not in effect
  Time limit of 7200 seconds imposed
  Initial 'Maxtrees' setting = 1000 (will be auto-increased by 100)
  Branches collapsed (creating polytomies) if branch length is less than or equal to 1e-08
  'MulTrees' option in effect
  No topological constraints in effect
  Trees are unrooted

NOTE: Random-addition-sequence option is ignored when starting trees are obtained using neighbor-
      joining.

    Elapsed   Taxa      Rearr.  -- Number of trees --        Best
       time  added      tried      saved   to swap        tree(s)
  ---------------------------------------------------------------
    0:01:00      -        981          2         2       1748.254
    0:02:00      -       2253          6         6       1745.668
    0:03:00      -       3313          2         2       1743.710
    0:04:00      -       4512          2         2       1743.710
    0:05:00      -       5383          3         3       1740.818
    0:06:00      -       6485          3         3       1740.719
    0:07:00      -       7565          3         3       1740.719
    0:08:00      -       8529          2         2       1740.596
    0:09:00      -       9676          2         2       1740.596
    0:10:00      -      10744          4         4       1739.796
    0:11:00      -      11764          5         5       1739.796
    0:12:00      -      12761          3         3       1739.603
    0:13:00      -      13821          2         2       1739.181
    0:14:00      -      14795          3         3       1738.811
    0:15:00      -      15751          3         3       1738.806
    0:16:00      -      16900          2         2       1738.117
    0:17:00      -      18097          2         2       1738.117
    0:18:00      -      19016          6         6       1735.511
    0:19:00      -      20221          6         6       1735.511
    0:20:00      -      21384          5         5       1735.155
    0:21:00      -      22743          5         5       1735.155
    0:22:00      -      24112          2         2       1733.343
    0:23:00      -      25198          6         6       1733.339
    0:24:00      -      26517          6         6       1733.339
    0:25:00      -      27933          6         6       1733.339
    0:26:00      -      29179          4         4       1733.274
    0:27:00      -      30293          3         3       1733.270
    0:28:00      -      31521          3         3       1733.270
    0:29:00      -      32850          3         3       1733.270
    0:30:00      -      34276          3         3       1733.270
    0:31:00      -      35799          3         3       1733.270
    0:32:00      -      37281          3         3       1733.270
    0:33:00      -      38882          3         3       1733.270
    0:34:00      -      40329          3         3       1733.270
    0:35:00      -      41883          3         3       1733.270
    0:36:00      -      43541          3         3       1733.270
    0:37:00      -      45130          3         3       1733.270
    0:38:00      -      46715          3         3       1733.270
    0:39:00      -      48407          3         3       1733.270
    0:40:00      -      50042          3         3       1733.270
    0:41:00      -      51717          3         3       1733.270
    0:42:00      -      53325          3         3       1733.270
    0:43:00      -      55073          3         3       1733.270
    0:44:00      -      56749          3         3       1733.270
    0:45:00      -      58296          5         4       1733.270
    0:46:00      -      59588          5         4       1733.270
    0:47:00      -      61005          5         4       1733.270
    0:48:00      -      62437          5         4       1733.270
    0:49:00      -      63989          5         4       1733.270
    0:50:00      -      65520          5         4       1733.270
    0:51:00      -      67131          5         4       1733.270
    0:52:00      -      68703          5         4       1733.270
    0:53:00      -      70304          5         4       1733.270
    0:54:00      -      72003          5         4       1733.270
    0:55:00      -      73602          5         4       1733.270
    0:56:00      -      75249          5         4       1733.270
    0:57:00      -      76998          5         4       1733.270
    0:58:00      -      78677          5         4       1733.270
    0:59:00      -      80436          5         4       1733.270
    1:00:00      -      82140          5         4       1733.270
    1:00:06      -      82301          5         0       1733.270

Heuristic search completed
  Total number of rearrangements tried = 82301
  Score of best tree(s) found = 1733.270
  Number of trees retained = 5
  Time used = 01:00:06 (CPU time = 02:00:00.1)

OK to replace file "ML.nex"? (Y/n)y

5 trees saved to file "~/Desktop/2021/rates/Rev2/Supplements/PAUP_analysis/ML.nex"

Likelihood scores of tree(s) in memory:
---------------------------------------
  142 characters are included
  All characters have equal weight
  Likelihood settings:
    Current model:
                             Data type = standard
           Constant-character handling = likelihoods conditioned on assumption that only variable characters are observed ("Mkv" model)
                           State space = variable
                     State frequencies = equal (required by model)
               Rates at variable sites = gamma, shape=0.5 (4 categories [mean])

    Number of distinct data patterns under this model = 141
    Molecular clock not enforced
    No constant characters/sites are present: likelihoods conditioned on character variability
    Starting branch lengths obtained using Rogers-Swofford approximation method
    Approximate likelihoods not available with current data and settings
    Branch-length optimization = one-dimensional Newton-Raphson with pass limit=20, tolerance=1e-07
    Likelihood calculations performed in single precision
    Vector processing disabled (number of states does not map appropriately to vector architecture)
    Using standard Felsenstein pruning for computing likelihoods
    Conditional-likelihood rescaling threshold = 1e-20
    Note: multithreading is not used for Mkv model

Tree             3           1           5           4           2
------------------------------------------------------------------
-ln L     1733.270    1733.270    1733.274    1733.638    1733.638

Time used to compute likelihoods = 0.71 sec (CPU time = 1.41 sec)

Tree description:

  Unrooted tree(s) rooted using outgroup method

  Note: No outgroup has been defined; tree is (arbitrarily) rooted at first nondeleted taxon.
  Optimality criterion = likelihood
    142 characters are included
    All characters have equal weight
    Likelihood settings:
      Current model:
                               Data type = standard
             Constant-character handling = likelihoods conditioned on assumption that only variable characters are observed ("Mkv" model)
                             State space = variable
                       State frequencies = equal (required by model)
                 Rates at variable sites = gamma, shape=0.5 (4 categories [mean])

      Number of distinct data patterns under this model = 141
      Molecular clock not enforced
      No constant characters/sites are present: likelihoods conditioned on character variability
      Starting branch lengths obtained using Rogers-Swofford approximation method
      Approximate likelihoods not available with current data and settings
      Branch-length optimization = one-dimensional Newton-Raphson with pass limit=20, tolerance=1e-07
      Ancestral states estimated using marginal method
      Likelihood calculations performed in single precision
      Vector processing disabled (number of states does not map appropriately to vector architecture)
      Using standard Felsenstein pruning for computing likelihoods
      Conditional-likelihood rescaling threshold = 1e-20
      Note: multithreading is not used for Mkv model

Tree 1 (rooted using default outgroup)

Branch lengths and linkages for tree #1 (unrooted)

                    Connected          Branch    Standard
   Node              to node           length       error
---------------------------------------------------------
Doliodus (1)           160            0.02471     0.01796
Cobelodus (2)          160                  0     0.17470
   159                 160         7.0565e-07     0.03719
   158                 159            0.06645     0.03828
    88                 158            0.08388     0.03429
Chimaera (3)            88            0.00940     0.01007
Harriotta (4)           88            0.01044     0.01023
   157                 158            0.04900     0.02721
   154                 157            0.00388     0.01353
    98                 154            0.01848     0.01540
    94                  98            0.01838     0.01249
    93                  94            0.00573     0.00598
Chlamydoselachus (6)    93            0.00601     0.00604
    92                  93            0.00464     0.00573
    90                  92            0.02279     0.01332
    89                  90            0.02953     0.01503
Squatina (9)            89            0.00693     0.00693
Pseudorhina (12)        89                  0           -
Pristiophorus (10)      90            0.02939     0.01503
    91                  92            0.00551     0.00585
Squalus (11)            91                  0           -
Protospinax (13)        91                  0           -
Hexanchus (7)           94            0.00613     0.00619
    97                  98            0.01993     0.01270
    96                  97            0.02577     0.01323
Heterodontus (8)        96            0.02378     0.01262
    95                  96            0.01095     0.00956
Ginglymostoma (14)      95            0.00574     0.00626
Hemiscyllium (15)       95            0.01328     0.00965
Scyliorhinus (19)       97                  0           -
Mustelus (20)           97            0.00671     0.00676
   153                 154            0.14493     0.04254
   152                 153            0.00672     0.00686
   151                 152            0.00877     0.00846
   150                 151            0.02416     0.01372
   107                 150            0.02996     0.01815
   101                 107            0.07915     0.02661
   100                 101            0.00951     0.01126
Raja (21)              100                  0     0.01345
    99                 100            0.00476     0.00478
Bathyraja (22)          99                  0     0.00479
Ostarriraja (84)        99            0.00840     0.00845
Cyclobatis (23)        101            0.01733     0.01209
   106                 107            0.01745     0.01338
   102                 106            0.00623     0.00661
Ptychotrygon (73)      102                  0           -
Asflapristis (76)      102                  0           -
   105                 106            0.00613     0.00657
   103                 105            0.00645     0.00656
Sclerorhynchus (74)    103                  0           -
Libanopristis (75)     103            0.01319     0.00947
   104                 105            0.02205     0.01605
Onchopristis (81)      104                  0           -
Ischyrhiza (82)        104                  0           -
   149                 150            0.01391     0.01174
   139                 149            0.01888     0.01079
   135                 139            0.02785     0.01530
   134                 135            0.02426     0.01408
   114                 134            0.00397     0.00509
   113                 114            0.00464     0.00467
   112                 113            0.17851     0.04662
   110                 112            0.01029     0.01389
Titanonarke (24)       110                  0           -
   109                 110            0.01240     0.01030
Narcine (27)           109                  0     0.01214
   108                 109            0.03794     0.01502
Narke (28)             108            0.00477     0.00534
Temera (29)            108            0.00515     0.00555
   111                 112            0.04175     0.01760
Torpedo (25)           111         4.5621e-07     0.02303
Hypnos (26)            111            0.00509     0.00512
Eoplatyrhina (31)      113                  0           -
Platyrhinoidis (32)    113            0.00922     0.00659
Tingitanius (33)       114                  0           -
   133                 134            0.01483     0.00885
Platyrhina (30)        133         2.2740e-07     0.04598
   132                 133            0.11370     0.02992
   115                 132            0.00266     0.01588
Zanobatus (56)         115                  0     0.06656
Plesiozanobatus (57)   115            0.01948     0.01405
   131                 132            0.13602     0.03471
   130                 131            0.01359     0.00876
   128                 130            0.01367     0.00845
   117                 128            0.00947     0.00706
   116                 117            0.01825     0.01211
Asterotrygon (58)      116            0.00918     0.00948
Heliobatis (59)        116            0.01618     0.01187
Urolophus (61)         117                  0           -
Arechia (85)           117                  0           -
   127                 128            0.01265     0.01008
Hexatrygon (60)        127            0.05516     0.02014
   126                 127            0.01159     0.00910
   125                 126         1.9995e-06     0.00909
Urobatis (62)          125            0.01888     0.01032
   124                 125            0.01898     0.01070
   122                 124            0.01861     0.00999
Hypanus (65)           122                  0     0.01638
   121                 122            0.07435     0.02476
   120                 121            0.01918     0.01625
Myliobatis (69)        120         2.3260e-07     0.00661
   119                 120            0.01776     0.01001
Aetobatus (70)         119                  0           -
   118                 119            0.01689     0.00957
Rhinoptera (71)        118                  0     0.04901
Mobula (72)            118            0.01487     0.00873
Promyliobatis (83)     121                  0           -
   123                 124            0.01562     0.00937
Neotrygon (67)         123                  0     0.01172
Tethytrygon (87)       123                  0           -
Lessiniabatis (86)     126            0.00861     0.00870
Urotrygon (63)         130            0.02922     0.01237
   129                 130            0.00931     0.00673
Potamotrygon (66)      129                  0           -
Gymnura (68)           129            0.05162     0.01736
Plesiobatis (64)       131            0.00125     0.00548
Tethybatis (34)        135                  0     0.07050
   138                 139            0.00900     0.00769
   136                 138            0.00632     0.00636
Stahlraja (41)         136                  0           -
Tlalocbatus (42)       136            0.00704     0.00710
   137                 138            0.01906     0.00974
Trygonorrhina (52)     137            0.00469     0.00472
Zapteryx (53)          137                  0           -
Aptychotrema (54)      138                  0     0.01900
   148                 149            0.01058     0.00759
   147                 148            0.00718     0.00677
   146                 147            0.00774     0.00724
   143                 146            0.00465     0.00505
Rmaronita (39)         143            0.00588     0.00605
   142                 143            0.00973     0.00701
   141                 142            0.01311     0.00891
   140                 141            0.01311     0.00898
Pristis (43)           140            0.02083     0.01061
Rhina (46)             140            0.00348     0.00509
Rlatus (45)            141            0.00613     0.00668
Rhynchobatus (44)      142                  0           -
   145                 146            0.00928     0.00684
   144                 145            0.00454     0.00464
Glaucostegus (47)      144            0.01492     0.00876
Rhinobatos (48)        144                  0           -
Eorhinobatos (50)      144                  0           -
Pseudobatos (49)       145            0.00479     0.00484
Rhakelensis (77)       147            0.01409     0.01019
Pseudorhinobatos (51)  148                  0           -
Iansan (78)            148                  0           -
Rhombopterygia (79)    148            0.01672     0.01204
Rwhitfieldi (80)       148            0.01347     0.00966
Britobatos (55)        149            0.03685     0.01734
Kimmerobatis (35)      151            0.00368     0.00698
Asterodermus (36)      151                  0           -
Belemnobatis (38)      152            0.01814     0.01079
Spathobatis (37)       153         2.9570e-07     0.01555
   156                 157            0.05792     0.02783
   155                 156            0.03105     0.01814
Hamiltonichthys (16)   155            0.01730     0.01280
Hybodus (18)           155            0.00758     0.00919
Tribodus (17)          156                  0     0.13214
Ozarcus (5)            159            0.03262     0.02384
---------------------------------------------------------
Sum                                   2.50433

-Ln likelihood = 1733.270

/-------------------------------------------------------------------------------------------------------------------------------- Doliodus
|
|    /--------------------------------------------------------------------------------------------------------------------------- Cobelodus
|    |
|    |                                                                                                                     /----- Chimaera
|    |        /-----------------------------------------------------------------------------------------------------------88
|    |        |                                                                                                            \----- Harriotta
|    |        |
|    |        |                                                                                               /------------------ Chlamydoselachus
|    |        |                                                                                               |
|    |        |                                                                                               |            /----- Squatina
|    |        |                                                                                          /---93        /--89
|    |        |                                                                                          |    |        |   \----- Pseudorhina
|    |        |                                                                                          |    |   /---90
|    |        |                                                                                          |    |   |    \--------- Pristiophorus
|    |        |                                                                                          |    \--92
|    |        |                                                                                      /--94        |        /----- Squalus
|    |        |                                                                                      |   |        \-------91
|    |        |                                                                                      |   |                 \----- Protospinax
|    |        |                                                                                      |   |
|    |        |                                                                                      |   \----------------------- Hexanchus
|    |        |        /----------------------------------------------------------------------------98
|    |        |        |                                                                             |                 /--------- Heterodontus
|    |        |        |                                                                             |                 |
|    |        |        |                                                                             |            /---96   /----- Ginglymostoma
|    |        |        |                                                                             |            |    \--95
|    |        |        |                                                                             |            |        \----- Hemiscyllium
|    |        |        |                                                                             \-----------97
|    |        |        |                                                                                          +-------------- Scyliorhinus
|    |        |        |                                                                                          |
|    |        |        |                                                                                          \-------------- Mustelus
|    |        |        |
|    |        |        |                                                                                               /--------- Raja
|    |        |        |                                                                                               |
|    |        |        |                                                                                          /--100   /----- Bathyraja
|    |        |        |                                                                                          |    \--99
|    |        |        |                                                                                      /-101        \----- Ostarriraja
|    |        |        |                                                                                      |   |
|    |        |        |                                                                                      |   \-------------- Cyclobatis
|    |        |        |                                                                                      |
|    |        |        |                 /------------------------------------------------------------------107            /----- Ptychotrygon
|    |        |        |                 |                                                                    |   /------102
|    |        |        |                 |                                                                    |   |        \----- Asflapristis
|    |        |        |                 |                                                                    |   |
|    |        |        |                 |                                                                    \-106        /----- Sclerorhynchus
|    |        |        |                 |                                                                        |    /-103
|    |        |        |                 |                                                                        |    |   \----- Libanopristis
|    |        |        |                 |                                                                        \--105
|    |        |        |                 |                                                                             |   /----- Onchopristis
|    |        |        |                 |                                                                             \-104
|    |        |        |                 |                                                                                 \----- Ischyrhiza
|    |        |        |                 |
|    |        |        |                 |                                                                        /-------------- Titanonarke
|    |        |        |                 |                                                                        |
|    |        |        |                 |                                                                    /-110    /--------- Narcine
|    |        |        |                 |                                                                    |   |    |
|    |        |        |                 |                                                                    |   \--109   /----- Narke
|    |        |        |                 |                                                               /--112        \-108
|    |        |        |                 |                                                               |    |            \----- Temera
|    |        |        |                 |                                                               |    |
\--160        |        |                 |                                                               |    |            /----- Torpedo
     |        |        |                 |                                                               |    \----------111
     |        |        |                 |                                                           /-113                 \----- Hypnos
     |        |        |                 |                                                           |   |
     |        |        |                 |                                                           |   +----------------------- Eoplatyrhina
     |        |        |                 |                 /---------------------------------------114   |
     |   /--158        |                 |                 |                                         |   \----------------------- Platyrhinoidis
     |   |    |        |                 |                 |                                         |
     |   |    |        |                 |                 |                                         \--------------------------- Tingitanius
     |   |    |        |                 |                 |
     |   |    |        |                 |                 |    /---------------------------------------------------------------- Platyrhina
     |   |    |        |                 |                 |    |
     |   |    |        |                 |             /-134    |                                                          /----- Zanobatus
     |   |    |        |                 |             |   |    |    /---------------------------------------------------115
     |   |    |        |                 |             |   |    |    |                                                     \----- Plesiozanobatus
     |   |    |        |                 |             |   |    |    |
     |   |    |        |                 |             |   |    |    |                                                     /----- Asterotrygon
     |   |    |        |                 |             |   |    |    |                                                 /-116
     |   |    |        |                 |             |   |    |    |                                                 |   \----- Heliobatis
     |   |    |        |                 |             |   \--133    |                                                 |
     |   |    |        |                 |             |        |    |            /----------------------------------117--------- Urolophus
     |   |    |        |                 |             |        |    |            |                                    |
     |   |    |        |                 |             |        |    |            |                                    \--------- Arechia
     |   |    |        |                 |             |        |    |            |
     |   |    |        |                 |             |        |    |            |    /----------------------------------------- Hexatrygon
     |   |    |        |             /-150             |        |    |        /-128    |
     |   |    |   /--154             |   |             |        |    |        |   |    |        /-------------------------------- Urobatis
     |   |    |   |    |             |   |             |        |    |        |   |    |        |
     |   |    |   |    |             |   |             |        |    |        |   |    |        |        /----------------------- Hypanus
     |   |    |   |    |             |   |             |        \--132        |   |    |        |        |
     |   |    |   |    |             |   |             |             |        |   |    |        |        |        /-------------- Myliobatis
     |   |    |   |    |             |   |             |             |        |   \--127   /--125    /-122        |
     |   |    |   |    |             |   |             |             |        |        |   |    |    |   |    /-120    /--------- Aetobatus
     |   |    |   |    |             |   |        /--135             |        |        |   |    |    |   |    |   |    |
     |   |    |   |    |             |   |        |    |             |        |        |   |    |    |   |    |   \--119   /----- Rhinoptera
     |   |    |   |    |             |   |        |    |             |        |        |   |    |    |   \--121        \-118
     |   |    |   |    |             |   |        |    |             |        |        |   |    \--124        |            \----- Mobula
     |   |    |   |    |             |   |        |    |             |   /--130        |   |         |        |
     |   |    |   |    |             |   |        |    |             |   |    |        \-126         |        \------------------ Promyliobatis
     |   |    |   |    |             |   |        |    |             |   |    |            |         |
     |   |    |   |    |             |   |        |    |             |   |    |            |         |                     /----- Neotrygon
     |   |    |   |    |             |   |        |    |             |   |    |            |         \-------------------123
     |   |    |   |    |             |   |        |    |             |   |    |            |                               \----- Tethytrygon
     |   |    |   |    |             |   |        |    |             |   |    |            |
     |   |    |   |    |             |   |        |    |             |   |    |            \------------------------------------- Lessiniabatis
     |   |    |   |    |             |   |        |    |             \-131    |
     |   |    |   |    |             |   |        |    |                 |    +-------------------------------------------------- Urotrygon
     |   |    |   |    |             |   |    /-139    |                 |    |
     |   |    |   |    |             |   |    |   |    |                 |    |                                            /----- Potamotrygon
     |   |    |   |    |             |   |    |   |    |                 |    \------------------------------------------129
     |   |    |   |    |             |   |    |   |    |                 |                                                 \----- Gymnura
     |   |    |   |    |             |   |    |   |    |                 |
     |   |    |   |    |             |   |    |   |    |                 \------------------------------------------------------- Plesiobatis
     |   |    |   |    |             |   |    |   |    |
     |   |    |   |    |             |   |    |   |    \------------------------------------------------------------------------- Tethybatis
     |   |    |   |    |             |   |    |   |
     |   |    |   |    |             |   |    |   |                                                                        /----- Stahlraja
     |   |    |   |    |             |   |    |   |                                                                    /-136
     \-159    |   |    |             |   |    |   |                                                                    |   \----- Tlalocbatus
         |    |   |    |             |   |    |   |                                                                    |
         |    |   |    |             |   |    |   |                                                                    |   /----- Trygonorrhina
         |    |   |    |             |   |    |   \------------------------------------------------------------------138-137
         |    |   |    |        /--151   |    |                                                                        |   \----- Zapteryx
         |    |   |    |        |    |   |    |                                                                        |
         |    |   |    |        |    |   |    |                                                                        \--------- Aptychotrema
         |    |   |    |        |    |   |    |
         |    \-157    |        |    |   |    |                                                               /------------------ Rmaronita
         |        |    |        |    |   |    |                                                               |
         |        |    |        |    |   |    |                                                               |            /----- Pristis
         |        |    |        |    |   |    |                                                          /--143        /-140
         |        |    |        |    |   \--149                                                          |    |        |   \----- Rhina
         |        |    |        |    |        |                                                          |    |   /--141
         |        |    |        |    |        |                                                          |    \-142    \--------- Rlatus
         |        |    |        |    |        |                                                          |        |
         |        |    |        |    |        |                                                          |        \-------------- Rhynchobatus
         |        |    |        |    |        |                                                      /-146
         |        |    |        |    |        |                                                      |   |                 /----- Glaucostegus
         |        |    |        |    |        |                                                      |   |                 |
         |        |    |        |    |        |                                                      |   |             /-144----- Rhinobatos
         |        |    |        |    |        |                                                 /--147   |             |   |
         |        |    |        |    |        |                                                 |    |   \-----------145   \----- Eorhinobatos
         |        |    |   /--152    |        |                                                 |    |                 |
         |        |    |   |    |    |        |                                                 |    |                 \--------- Pseudobatos
         |        |    |   |    |    |        |                                                 |    |
         |        |    |   |    |    |        |                                                 |    \--------------------------- Rhakelensis
         |        |    |   |    |    |        |                                                 |
         |        |    |   |    |    |        +-----------------------------------------------148-------------------------------- Pseudorhinobatos
         |        |    |   |    |    |        |                                                 |
         |        |    |   |    |    |        |                                                 +-------------------------------- Iansan
         |        |    |   |    |    |        |                                                 |
         |        |    |   |    |    |        |                                                 +-------------------------------- Rhombopterygia
         |        |    \-153    |    |        |                                                 |
         |        |        |    |    |        |                                                 \-------------------------------- Rwhitfieldi
         |        |        |    |    |        |
         |        |        |    |    |        \---------------------------------------------------------------------------------- Britobatos
         |        |        |    |    |
         |        |        |    |    +------------------------------------------------------------------------------------------- Kimmerobatis
         |        |        |    |    |
         |        |        |    |    \------------------------------------------------------------------------------------------- Asterodermus
         |        |        |    |
         |        |        |    \------------------------------------------------------------------------------------------------ Belemnobatis
         |        |        |
         |        |        \----------------------------------------------------------------------------------------------------- Spathobatis
         |        |
         |        |                                                                                                        /----- Hamiltonichthys
         |        |                                                                                                    /-155
         |        |                                                                                                    |   \----- Hybodus
         |        \--------------------------------------------------------------------------------------------------156
         |                                                                                                             \--------- Tribodus
         |
         \----------------------------------------------------------------------------------------------------------------------- Ozarcus

Apomorphy lists:

       Branch                 Character   Change
------------------------------------------------
node_160 <-> Doliodus         40 (Subo)  0 <-> 1
                              130 (Sup)  0 <-> 1
node_159 --> node_158         14 ( Jaw)  2 --> 1
                              16 (Orbi)  1 --> 0
                              17 (Post)  2 --> 0
                              115 (Pai)  1 --> 0
                              125 (Red)  0 --> 1
node_158 --> node_88          14 ( Jaw)  1 --> 0
                              27 (Sup:)  0 --> 1
                              38 (Hyob)  1 --> 0
                              48 (Cerv)  0 --> 2
                              60 (Pelv)  1 --> 0
                              72 (Labi)  1 --> 0
                              90 (Ribs)  1 --> 0
                              105 (Ven)  1 --> 0
                              124 (Pel)  1 --> 0
                              133 (Pla)  1 --> 0
                              140 (Gil)  1 --> 0
                              142 (Pre)  1 --> 0
 node_88 --> Chimaera         36 (Nost)  0 --> 1
 node_88 --> Harriotta        120 (Sub)  0 --> 1
                              126 (Cla)  1 --> 0
node_158 --> node_157         3 (Sup:_)  0 --> 1
                              13 (Preo)  1 --> 0
                              30 (Sub:)  1 --> 0
                              113 (Mes)  1 --> 0
                              141 (Tri)  0 --> 1
node_157 --> node_154         72 (Labi)  1 --> 0
node_154 --> node_98          58 (Thre)  0 --> 1
                              126 (Cla)  1 --> 0
 node_98 --> node_94          16 (Orbi)  0 --> 1
                              28 (Sub:)  0 --> 1
                              41 (Basi)  0 --> 1
 node_94 --> node_93          101 (Sup)  0 --> 1
 node_93 --> Chlamydoselachus 98 (Scap)  0 --> 1
 node_93 --> node_92          105 (Ven)  1 --> 0
 node_92 --> node_90          19 (Quad)  0 --> 1
                              49 (Expa)  0 --> 1
                              101 (Sup)  1 --> 2
 node_90 --> node_89          34 (Nasa)  0 --> 2
                              39 (4 Hy)  0 --> 1
                              50 (Occi)  0 --> 1
                              102 (Sub)  2 --> 1
                              119 (Sup)  0 --> 1
 node_89 --> Squatina         93 (Sup:)  0 --> 2
 node_90 --> Pristiophorus    11 (Rost)  0 --> 1
                              28 (Sub:)  1 --> 0
                              37 (Basi)  0 --> 1
                              102 (Sub)  2 --> 3
                              136 (Lat)  0 --> 1
 node_92 --> node_91          130 (Sup)  0 --> 1
 node_94 --> Hexanchus        17 (Post)  0 --> 1
 node_98 --> node_97          15 (Ethm)  0 --> 1
                              40 (Subo)  0 --> 1
                              102 (Sub)  2 --> 0
                              105 (Ven)  1 --> 0
 node_97 --> node_96          18 (Dowt)  0 --> 1
                              34 (Nasa)  0 --> 3
                              93 (Sup:)  0 --> 2
                              101 (Sup)  0 --> 2
 node_96 --> Heterodontus     57 (Oste)  1 --> 0
                              98 (Scap)  0 --> 1
                              120 (Sub)  0 --> 1
                              130 (Sup)  0 --> 1
 node_96 --> node_95          12 (Ante)  0 --> 1
                              109 (Int)  1 --> 0
 node_95 --> Ginglymostoma    102 (Sub)  0 --> 1
 node_95 --> Hemiscyllium     37 (Basi)  0 --> 1
                              118 (Pos)  0 --> 1
 node_97 --> Mustelus         120 (Sub)  0 --> 1
node_154 --> node_153         1 (Upper)  0 --> 1
                              9 (Rostr)  0 --> 1
                              12 (Ante)  0 --> 1
                              23 (Sup:)  0 --> 1
                              37 (Basi)  0 --> 1
                              39 (4 Hy)  0 --> 1
                              43 (Last)  0 --> 1
                              46 (Cera)  0 --> 1
                              47 (Pseu)  0 --> 1
                              48 (Cerv)  0 --> 1
                              57 (Oste)  1 --> 0
                              72 (Labi)  0 --> 1
                              77 (Inte)  0 --> 1
                              83 (Sup:)  0 --> 1
                              101 (Sup)  0 --> 2
                              102 (Sub)  2 --> 3
                              104 (Sca)  0 --> 1
                              105 (Ven)  1 --> 0
                              106 (Mes)  0 --> 1
                              107 (Sup)  0 --> 1
                              115 (Pai)  0 --> 1
                              118 (Pos)  0 --> 1
node_153 --> node_152         22 (Juga)  0 --> 1
node_152 --> node_151         123 (Sub)  0 --> 1
node_151 --> node_150         45 (Firs)  0 --> 1
                              55 (Posi)  0 --> 2
                              106 (Mes)  1 --> 0
                              118 (Pos)  1 --> 0
node_150 --> node_107         9 (Rostr)  1 --> 0
                              33 (Nasa)  0 --> 1
                              42 (Hypo)  0 --> 1
                              53 (Vent)  0 --> 1
                              95 (Sub:)  0 --> 1
                              96 (Sup:)  1 --> 0
node_107 --> node_101         9 (Rostr)  0 --> 1
                              12 (Ante)  1 --> 0
                              31 (Ante)  0 --> 1
                              32 (Ante)  0 --> 1
                              57 (Oste)  0 --> 1
                              90 (Ribs)  1 --> 0
                              91 (Sup:)  0 --> 1
                              93 (Sup:)  0 --> 1
                              114 (Pec)  0 --> 1
                              117 (Lat)  0 --> 1
                              122 (Sup)  0 --> 1
                              123 (Sub)  1 --> 2
                              126 (Cla)  1 --> 0
                              128 (Ven)  0 --> 1
                              129 (Ven)  0 --> 1
                              134 (Mal)  0 --> 1
                              135 (Enl)  0 --> 1
node_101 --> node_100         29 (Sub:)  1 --> 0
node_100 --> node_99          83 (Sup:)  1 --> 0
 node_99 --> Ostarriraja      27 (Sup:)  0 --> 1
node_101 --> Cyclobatis       9 (Rostr)  1 --> 0
                              25 (Sub:)  0 --> 1
                              108 (Sub)  0 --> 2
node_107 --> node_106         11 (Rost)  0 --> 1
                              116 (Pro)  0 --> 1
node_106 --> node_102         138 (Sec)  0 --> 1
node_106 --> node_105         136 (Lat)  0 --> 1
node_105 --> node_103         137 (Ven)  0 --> 1
node_103 --> Libanopristis    93 (Sup:)  0 --> 1
                              138 (Sec)  0 --> 1
node_105 --> node_104         6 (Diffe)  0 --> 1
                              135 (Enl)  0 --> 1
node_150 --> node_149         56 (Diff)  0 --> 1
                              93 (Sup:)  0 --> 1
node_149 --> node_139         54 (Arcu)  0 --> 1
                              84 (Sub:)  0 --> 1
                              103 (Sub)  0 --> 1
                              118 (Pos)  0 --> 1
node_139 --> node_135         7 (Sup: )  0 --> 1
                              9 (Rostr)  1 --> 0
                              12 (Ante)  1 --> 0
                              29 (Sub:)  1 --> 0
                              32 (Ante)  0 --> 1
                              52 (Orie)  0 --> 1
                              71 (Sub:)  0 --> 2
                              97 (Sub:)  1 --> 0
node_135 --> node_134         35 (Nasa)  0 --> 1
                              103 (Sub)  1 --> 0
node_134 --> node_114         24 (Sub:)  0 --> 1
node_114 --> node_113         126 (Cla)  1 --> 0
node_113 --> node_112         20 (Supr)  0 --> 1
                              21 (Bran)  0 --> 1
                              22 (Juga)  1 --> 0
                              27 (Sup:)  0 --> 1
                              34 (Nasa)  0 --> 1
                              35 (Nasa)  1 --> 0
                              36 (Nost)  0 --> 1
                              44 (Basi)  0 --> 1
                              54 (Arcu)  1 --> 0
                              56 (Diff)  1 --> 0
                              65 (Sup:)  0 --> 1
                              70 (Sup:)  0 --> 1
                              77 (Inte)  1 --> 2
                              83 (Sup:)  1 --> 0
                              87 (Ceph)  0 --> 1
                              94 (Sub:)  0 --> 1
                              96 (Sup:)  1 --> 3
                              99 (Scap)  0 --> 1
                              104 (Sca)  1 --> 0
                              105 (Ven)  0 --> 1
                              110 (Nas)  0 --> 1
                              117 (Lat)  0 --> 1
                              119 (Sup)  0 --> 1
                              123 (Sub)  1 --> 2
                              133 (Pla)  1 --> 0
node_112 --> node_110         64 (Liga)  0 --> 1
                              67 (Cora)  0 --> 1
                              127 (Dor)  0 --> 1
node_110 --> node_109         72 (Labi)  1 --> 0
node_109 --> node_108         8 (Sub. )  2 --> 0
                              31 (Ante)  0 --> 1
                              46 (Cera)  1 --> 0
                              55 (Posi)  2 --> 1
                              68 (Sup:)  0 --> 1
                              118 (Pos)  1 --> 0
                              119 (Sup)  1 --> 0
node_108 --> Narke            105 (Ven)  1 --> 0
node_108 --> Temera           13 (Preo)  0 --> 1
node_112 --> node_111         5 (Media)  1 --> 0
                              8 (Sub. )  2 --> 0
                              11 (Rost)  0 --> 1
                              24 (Sub:)  1 --> 0
                              31 (Ante)  0 --> 1
                              53 (Vent)  0 --> 2
                              73 (Medi)  0 --> 1
                              123 (Sub)  2 --> 1
node_111 --> Hypnos           104 (Sca)  0 --> 1
node_113 --> Platyrhinoidis   55 (Posi)  2 --> 0
                              135 (Enl)  0 --> 1
node_134 --> node_133         26 (Sub:)  0 --> 1
                              69 (Sub:)  0 --> 1
                              112 (Pro)  0 --> 1
                              135 (Enl)  0 --> 1
node_133 --> node_132         7 (Sup: )  1 --> 0
                              25 (Sub:)  0 --> 1
                              33 (Nasa)  0 --> 1
                              35 (Nasa)  1 --> 0
                              52 (Orie)  1 --> 0
                              54 (Arcu)  1 --> 0
                              56 (Diff)  1 --> 0
                              66 (Sub:)  0 --> 1
                              72 (Labi)  1 --> 0
                              74 (Hyom)  0 --> 1
                              75 (Smal)  0 --> 1
                              92 (Sub:)  0 --> 1
                              95 (Sub:)  0 --> 2
                              96 (Sup:)  1 --> 2
                              103 (Sub)  0 --> 2
                              113 (Mes)  0 --> 1
                              114 (Pec)  0 --> 1
                              118 (Pos)  1 --> 0
                              120 (Sub)  0 --> 1
                              123 (Sub)  1 --> 2
                              126 (Cla)  1 --> 0
                              127 (Dor)  0 --> 1
                              128 (Ven)  0 --> 2
node_115 --> Plesiozanobatus  27 (Sup:)  0 --> 1
                              135 (Enl)  1 --> 0
node_132 --> node_131         5 (Media)  1 --> 0
                              22 (Juga)  1 --> 0
                              26 (Sub:)  1 --> 0
                              28 (Sub:)  0 --> 1
                              29 (Sub:)  0 --> 1
                              31 (Ante)  0 --> 1
                              42 (Hypo)  0 --> 1
                              45 (Firs)  1 --> 2
                              65 (Sup:)  0 --> 1
                              68 (Sup:)  0 --> 1
                              72 (Labi)  0 --> 1
                              81 (Infr)  0 --> 1
                              83 (Sup:)  1 --> 0
                              86 (Scap)  0 --> 1
                              88 (Seco)  0 --> 1
                              90 (Ribs)  1 --> 0
                              103 (Sub)  2 --> 0
                              108 (Sub)  0 --> 1
                              113 (Mes)  1 --> 0
                              114 (Pec)  1 --> 0
                              121 (Med)  0 --> 1
                              123 (Sub)  2 --> 1
                              132 (Ser)  0 --> 1
node_131 --> node_130         4 (Sub:_)  0 --> 1
                              5 (Media)  0 --> 1
                              34 (Nasa)  0 --> 1
node_130 --> node_128         91 (Sup:)  0 --> 1
                              133 (Pla)  1 --> 0
                              135 (Enl)  1 --> 0
node_128 --> node_117         123 (Sub)  1 --> 2
                              138 (Sec)  0 --> 1
node_117 --> node_116         29 (Sub:)  1 --> 0
                              108 (Sub)  1 --> 2
                              120 (Sub)  1 --> 0
node_116 --> Asterotrygon     133 (Pla)  0 --> 1
node_116 --> Heliobatis       4 (Sub:_)  1 --> 0
                              5 (Media)  1 --> 0
node_128 --> node_127         4 (Sub:_)  1 --> 0
                              5 (Media)  1 --> 0
                              75 (Smal)  1 --> 0
node_127 --> Hexatrygon       20 (Supr)  0 --> 1
                              31 (Ante)  1 --> 0
                              32 (Ante)  1 --> 0
                              33 (Nasa)  1 --> 0
                              34 (Nasa)  1 --> 0
                              42 (Hypo)  1 --> 0
                              45 (Firs)  2 --> 0
                              74 (Hyom)  1 --> 0
                              76 (Depr)  0 --> 1
node_127 --> node_126         29 (Sub:)  1 --> 0
                              100 (Sca)  0 --> 1
node_125 --> Urobatis         42 (Hypo)  1 --> 0
                              63 (Spir)  0 --> 1
                              85 (Late)  0 --> 1
                              138 (Sec)  0 --> 1
node_125 --> node_124         57 (Oste)  0 --> 1
                              89 (Caud)  0 --> 1
                              127 (Dor)  1 --> 0
                              129 (Ven)  0 --> 1
node_124 --> node_122         59 (Pulp)  0 --> 1
                              75 (Smal)  0 --> 1
                              82 (Subp)  0 --> 1
                              108 (Sub)  1 --> 2
node_122 --> node_121         12 (Ante)  0 --> 1
                              30 (Sub:)  0 --> 1
                              44 (Basi)  0 --> 1
                              61 (Sup:)  0 --> 1
                              65 (Sup:)  1 --> 0
                              66 (Sub:)  1 --> 2
                              71 (Sub:)  2 --> 3
                              76 (Depr)  0 --> 1
                              78 (Anti)  0 --> 1
                              79 (Meck)  0 --> 1
                              80 (Wing)  0 --> 1
                              82 (Subp)  1 --> 2
                              91 (Sup:)  1 --> 0
                              103 (Sub)  0 --> 2
                              111 (Cro)  0 --> 1
                              127 (Dor)  0 --> 1
                              129 (Ven)  1 --> 0
node_121 --> node_120         114 (Pec)  0 --> 1
node_120 --> node_119         29 (Sub:)  0 --> 1
                              51 (Late)  1 --> 0
                              65 (Sup:)  0 --> 1
                              113 (Mes)  0 --> 1
node_119 --> node_118         4 (Sub:_)  0 --> 2
                              13 (Preo)  0 --> 1
                              62 (Sub:)  0 --> 1
node_118 --> Mobula           74 (Hyom)  1 --> 0
                              79 (Meck)  1 --> 0
                              113 (Mes)  1 --> 0
node_124 --> node_123         103 (Sub)  0 --> 2
                              123 (Sub)  1 --> 2
                              139 (Fil)  0 --> 1
node_126 --> Lessiniabatis    132 (Ser)  1 --> 0
node_130 --> Urotrygon        42 (Hypo)  1 --> 0
                              44 (Basi)  0 --> 1
                              63 (Spir)  0 --> 1
                              85 (Late)  0 --> 1
                              100 (Sca)  0 --> 1
                              111 (Cro)  0 --> 1
node_130 --> node_129         29 (Sub:)  1 --> 0
                              89 (Caud)  0 --> 1
node_129 --> Gymnura          33 (Nasa)  1 --> 0
                              74 (Hyom)  1 --> 0
                              75 (Smal)  1 --> 0
                              82 (Subp)  0 --> 1
                              103 (Sub)  0 --> 2
                              108 (Sub)  1 --> 2
                              111 (Cro)  0 --> 1
                              114 (Pec)  0 --> 1
                              133 (Pla)  1 --> 0
                              135 (Enl)  1 --> 0
node_139 --> node_138         114 (Pec)  0 --> 1
                              135 (Enl)  0 --> 1
node_138 --> node_136         35 (Nasa)  0 --> 1
node_136 --> Tlalocbatus      56 (Diff)  1 --> 0
node_138 --> node_137         32 (Ante)  0 --> 1
                              55 (Posi)  2 --> 1
                              97 (Sub:)  1 --> 3
                              103 (Sub)  1 --> 2
node_137 --> Trygonorrhina    31 (Ante)  0 --> 1
node_149 --> node_148         55 (Posi)  2 --> 1
                              110 (Nas)  0 --> 2
node_148 --> node_147         114 (Pec)  0 --> 1
node_147 --> node_146         29 (Sub:)  1 --> 0
                              72 (Labi)  1 --> 0
node_146 --> node_143         35 (Nasa)  0 --> 1
node_143 --> Rmaronita        56 (Diff)  1 --> 0
node_143 --> node_142         26 (Sub:)  0 --> 1
                              120 (Sub)  0 --> 1
node_142 --> node_141         97 (Sub:)  1 --> 2
                              121 (Med)  0 --> 1
node_141 --> node_140         32 (Ante)  0 --> 1
                              53 (Vent)  0 --> 1
                              55 (Posi)  1 --> 2
node_140 --> Pristis          35 (Nasa)  1 --> 0
                              71 (Sub:)  0 --> 1
                              72 (Labi)  0 --> 1
                              136 (Lat)  0 --> 1
node_140 --> Rhina            135 (Enl)  0 --> 1
node_141 --> Rlatus           29 (Sub:)  0 --> 1
node_146 --> node_145         118 (Pos)  0 --> 1
                              135 (Enl)  0 --> 1
node_145 --> node_144         121 (Med)  0 --> 1
node_144 --> Glaucostegus     26 (Sub:)  0 --> 1
                              53 (Vent)  0 --> 1
                              72 (Labi)  0 --> 1
node_145 --> Pseudobatos      99 (Scap)  0 --> 2
node_147 --> Rhakelensis      53 (Vent)  0 --> 1
                              125 (Red)  1 --> 0
node_148 --> Rhombopterygia   13 (Preo)  0 --> 1
                              55 (Posi)  1 --> 0
node_148 --> Rwhitfieldi      26 (Sub:)  0 --> 1
                              120 (Sub)  0 --> 1
node_149 --> Britobatos       28 (Sub:)  0 --> 1
                              35 (Nasa)  0 --> 1
                              111 (Cro)  0 --> 1
                              112 (Pro)  0 --> 1
                              135 (Enl)  0 --> 1
node_151 --> Kimmerobatis     12 (Ante)  1 --> 0
node_152 --> Belemnobatis     9 (Rostr)  1 --> 0
                              130 (Sup)  0 --> 1
                              135 (Enl)  0 --> 1
node_157 --> node_156         2 (Cepha)  0 --> 1
                              19 (Quad)  0 --> 1
                              28 (Sub:)  0 --> 1
                              30 (Sub:)  0 --> 1
                              124 (Pel)  1 --> 0
                              125 (Red)  1 --> 0
                              130 (Sup)  0 --> 1
                              131 (Sub)  1 --> 0
node_156 --> node_155         10 (Caud)  0 --> 1
                              15 (Ethm)  0 --> 1
                              40 (Subo)  0 --> 1
node_155 --> Hamiltonichthys  106 (Mes)  0 --> 1
                              135 (Enl)  0 --> 1
node_155 --> Hybodus          72 (Labi)  1 --> 0
node_159 --> Ozarcus          27 (Sup:)  0 --> 1
                              44 (Basi)  0 --> 1

Processing of input file "Morpho_PAUP" completed.
