# Supplementary material for: The Phylogeny of Rays and Skates (Chondrichthyes: Elasmobranchii) Based on Morphological Characters Revisited
Source: Diversity (Basel). Author manuscript; Available in PMC 2022 Jun 22. (PMC7612883; doi:10.3390/d14060456)
Supplement: Supplementary Information [file EMS145860-supplement-Supplementary_Information.zip › PAUP_ANALYSIS_SCRIPT.paup]

cd /Users/eduardovillalobos/Desktop/2021/rates/Rev2/Supplements/PAUP_analysis
log file = PAUP_MLik.log
lset nthreads=2
execute Morpho_matrix.nex
Delete Rtenuirostris
Set maxtrees=1000 increase=auto criterion = likelihood
Lset rates = gamma
hsearch swap = TBR adds = random nreps = 10000 timelimit = 7200
savetrees file = ML.nex format = nexus
lscores (all) / sorttrees = yes
describeTrees / brLens=yes mprSets apoList
