# Supplementary material for: The Phylogeny of Rays and Skates (Chondrichthyes: Elasmobranchii) Based on Morphological Characters Revisited
Source: Diversity (Basel). Author manuscript; Available in PMC 2022 Jun 22. (PMC7612883; doi:10.3390/d14060456)
Supplement: Supplementary Information [file EMS145860-supplement-Supplementary_Information.zip › PAUP_map.log]

Log file: map_mrbayes.log 
 
WARNING: 
Re-setting RAM will discard current data (and trees) 
 
TNT - max. ram = 7000.00 Mbytes 
No ram used yet 
Reading from Morpho_matrix.tnt 
final_matrix
Matrix (142x87, 16 states). Memory required for data: 0.32 Mbytes 
Again reading from /Users/eduardovillalobos/Desktop/2021/rates/Rev2/Supplements/PAUP_analysis/TNT_map.tnt 
2 trees read (trees 0-1) 
 
Synapomorphies common to 2 trees 
   ,-- Cobelodus
   |--39,129 Doliodus
   |  ,--43 Ozarcus
|--|  |                            ,--119,125 Harriotta
   |  |    ,--37,71,123,132,139,141---35 Chimaera
   `--|    |                            ,-- Tribodus
      |    |              ,--1,18,27,129|         ,--71 Hybodus
      |    |              |             `--9,14,39---105,134 Hamiltonichthys
      `--16|              |                        ,--119 Mustelus
           |              |                        |-- Scyliorhinus
           |              |                ,--14,39|              ,--97,119,129 Heterodontus
           |              |                |       `--17,33,92,100|        ,--36,117 Hemiscyllium
           `--2,12,112,140|                |                      `--11,108---101 Ginglymostoma
                          |    ,--57,71,125|          ,--16 Hexanchus
                          |    |           |          |     ,--97 Chlamydoselachus
                          |    |           `--15,27,40|     |     ,-- Protospinax
                          |    |                      `--100+--129--- Squalus
                          |    |                            |           ,--10,27,36,135 Pristiophorus
                          `--29|                            `--18,48,100|              ,-- Pseudorhina
                               |                                        `--33,38,49,118---92 Squatina
                               |                                       ,--11 Spathobatis
                               |                                       |    ,--129,134 Belemnobatis
                               |                                       |    |     ,-- Asterodermus
                               `--22,36,38,42,45,46,100,105,106,114,117|    |     |-- Kimmerobatis
                                                                       |    |     |                                            ,--24,107 Cyclobatis
                                                                       |    |     |                    ,--89,90,113,116,121,134|    ,--26 Ostarriraja
                                                                       `--21|     |                    |                       `--28+-- Bathyraja
                                                                            |     |                    |                            `-- Raja
                                                                            |     |            ,--41,52|              ,-- Asflapristis
                                                                            |     |            |       |        ,--137--- Ptychotrygon
                                                                            `--122|            |       |        |             ,-- Ischyrhiza
                                                                                  |            |       `--10,115|     ,--5,134--- Onchopristis
                                                                                  |            |                `--135|     ,--137 Libanopristis
                                                                                  |            |                      `--136--- Sclerorhynchus
                                                                                  |            |    ,--27,34,110,111 Britobatos
                                                                                  |            |    |        ,--25,119 Rwhitfieldi
                                                                                  |            |    |        |--12,54 Rhombopterygia
                                                                                  `--54,105,117|    |        |-- Iansan
                                                                                               |    |--54,109+-- Pseudorhinobatos
                                                                                               |    |        |     ,--52,124 Rhakelensis
                                                                                               |    |        |     |              ,--98 Pseudobatos
                                                                                               |    |        `--113|    ,--117,134|     ,-- Eorhinobatos
                                                                                               |    |              |    |         `--120+-- Rhinobatos
                                                                                               |    |              `--71|               `--25,52,71 Glaucostegus
                                                                                               |    |                   |    ,--55 Rmaronita
                                                                                               `--55|                   `--34|        ,-- Rhynchobatus
                                                                                                    |                        `--25,119|        ,--28 Rlatus
                                                                                                    |                                 `--96,120|       ,--134 Rhina
                                                                                                    |                                          `--52,54---34,70,71,135 Pristis
                                                                                                    |           ,-- Aptychotrema
                                                                                                    |           |           ,-- Zapteryx
                                                                                                    |     ,--113+--54,96,102---30 Trygonorrhina
                                                                                                    |     |     |    ,--55 Tlalocbatus
                                                                                                    |     |     `--34--- Stahlraja
                                                                                                    |     |      ,-- Tethybatis
                                                                                                    |     |      |    ,-- Tingitanius
                                                                                                    `--117|      |    |     ,--54,134 Platyrhinoidis
                                                                                                          |      |--23|     |-- Eoplatyrhina
                                                                                                          |      |    `--125|                                                                                       ,-- Hypnos
                                                                                                          |      |          |                                                                        ,--4,7,23,52,72--- Torpedo
                                                                                                          `--8,51|          `--19,20,21,26,33,34,35,43,55,64,69,76,82,86,93,95,98,104,109,116,118,132|     ,-- Titanonarke
                                                                                                                 |                                                                                   `--122|    ,-- Narcine
                                                                                                                 |                                                                                         `--71|                    ,--12 Temera
                                                                                                                 |                                                                                              `--7,45,54,67,117,118---104 Narke
                                                                                                                 |     ,-- Platyrhina
                                                                                                                 |     |                                                            ,--26,134 Plesiozanobatus
                                                                                                                 `--111|                                          ,--102,112,113,122--- Zanobatus
                                                                                                                       |                                          |                                                 ,--4 Plesiobatis
                                                                                                                       `--24,51,55,73,74,94,95,117,119,125,126,127|                                                 |      ,--43,62,84,99,110 Urotrygon
                                                                                                                                                                  |                                                 |      |       ,--32,73,74,81,102,107,110,113,132,134 Gymnura
                                                                                                                                                                  `--21,27,28,30,44,64,67,80,82,85,87,89,107,120,131|      |--28,88--- Potamotrygon
                                                                                                                                                                                                                    |      |                      ,-- Arechia
                                                                                                                                                                                                                    `--3,33|                      |-- Urolophus
                                                                                                                                                                                                                           |            ,--122,137|         ,--3,4 Heliobatis
                                                                                                                                                                                                                           |            |         `--107,119---132 Asterotrygon
                                                                                                                                                                                                                           |            |      ,--131 Lessiniabatis
                                                                                                                                                                                                                           `--90,132,134|      |--62,84,137 Urobatis
                                                                                                                                                                                                                                        |      |--19,30,31,32,33,44,73,75 Hexatrygon
                                                                                                                                                                                                                                        `--4,74|          ,-- Tethytrygon
                                                                                                                                                                                                                                               |    ,--138--- Neotrygon
                                                                                                                                                                                                                                               `--88|           ,-- Hypanus
                                                                                                                                                                                                                                                    `--58,74,107|           ,-- Promyliobatis
                                                                                                                                                                                                                                                                `--60,90,110|     ,--64 Myliobatis
                                                                                                                                                                                                                                                                            `--113|       ,-- Aetobatus
                                                                                                                                                                                                                                                                                  `--28,50|         ,--73,78 Mobula
                                                                                                                                                                                                                                                                                          `--3,12,61--- Rhinoptera
 
Synapomorphies common to 2 trees 
(Node numbers refer to nodes in consensus) 
 
   Doliodus : 
     All trees: 
       Char. 39: 0 --> 1 
       Char. 129: 0 --> 1 
 
   Cobelodus : 
     All trees: 
       No autapomorphies: 
 
   Chimaera : 
     All trees: 
       Char. 35: 0 --> 1 
 
   Harriotta : 
     All trees: 
       Char. 119: 0 --> 1 
       Char. 125: 1 --> 0 
 
   Ozarcus : 
     All trees: 
       Char. 43: 0 --> 1 
 
   Chlamydoselachus : 
     All trees: 
       Char. 97: 0 --> 1 
 
   Hexanchus : 
     All trees: 
       Char. 16: 0 --> 1 
 
   Heterodontus : 
     All trees: 
       Char. 97: 0 --> 1 
       Char. 119: 0 --> 1 
       Char. 129: 0 --> 1 
 
   Squatina : 
     All trees: 
       Char. 92: 0 --> 2 
 
   Pristiophorus : 
     All trees: 
       Char. 10: 0 --> 1 
       Char. 27: 1 --> 0 
       Char. 36: 0 --> 1 
       Char. 135: 0 --> 1 
 
   Squalus : 
     All trees: 
       No autapomorphies: 
 
   Pseudorhina : 
     All trees: 
       No autapomorphies: 
 
   Protospinax : 
     All trees: 
       No autapomorphies: 
 
   Ginglymostoma : 
     All trees: 
       Char. 101: 0 --> 1 
 
   Hemiscyllium : 
     All trees: 
       Char. 36: 0 --> 1 
       Char. 117: 0 --> 1 
 
   Hamiltonichthys : 
     All trees: 
       Char. 105: 0 --> 1 
       Char. 134: 0 --> 1 
 
   Tribodus : 
     All trees: 
       No autapomorphies: 
 
   Hybodus : 
     All trees: 
       Char. 71: 1 --> 0 
 
   Scyliorhinus : 
     All trees: 
       No autapomorphies: 
 
   Mustelus : 
     All trees: 
       Char. 119: 0 --> 1 
 
   Raja : 
     All trees: 
       No autapomorphies: 
 
   Bathyraja : 
     All trees: 
       No autapomorphies: 
 
   Cyclobatis : 
     All trees: 
       Char. 24: 0 --> 1 
       Char. 107: 0 --> 2 
 
   Titanonarke : 
     All trees: 
       No autapomorphies: 
 
   Torpedo : 
     All trees: 
       No autapomorphies: 
 
   Hypnos : 
     All trees: 
       No autapomorphies: 
 
   Narcine : 
     All trees: 
       No autapomorphies: 
 
   Narke : 
     All trees: 
       Char. 104: 1 --> 0 
 
   Temera : 
     All trees: 
       Char. 12: 0 --> 1 
 
   Platyrhina : 
     All trees: 
       No autapomorphies: 
 
   Eoplatyrhina : 
     All trees: 
       No autapomorphies: 
 
   Platyrhinoidis : 
     All trees: 
       Char. 54: 2 --> 0 
       Char. 134: 0 --> 1 
 
   Tingitanius : 
     All trees: 
       No autapomorphies: 
 
   Tethybatis : 
     All trees: 
       No autapomorphies: 
 
   Kimmerobatis : 
     All trees: 
       No autapomorphies: 
 
   Asterodermus : 
     All trees: 
       No autapomorphies: 
 
   Spathobatis : 
     All trees: 
       Char. 11: 0 --> 1 
 
   Belemnobatis : 
     All trees: 
       Char. 129: 0 --> 1 
       Char. 134: 0 --> 1 
 
   Rmaronita : 
     All trees: 
       Char. 55: 1 --> 0 
 
   Stahlraja : 
     All trees: 
       No autapomorphies: 
 
   Tlalocbatus : 
     All trees: 
       Char. 55: 1 --> 0 
 
   Pristis : 
     All trees: 
       Char. 34: 1 --> 0 
       Char. 70: 0 --> 1 
       Char. 71: 0 --> 1 
       Char. 135: 0 --> 1 
 
   Rhynchobatus : 
     All trees: 
       No autapomorphies: 
 
   Rlatus : 
     All trees: 
       Char. 28: 0 --> 1 
 
   Rhina : 
     All trees: 
       Char. 134: 0 --> 1 
 
   Glaucostegus : 
     All trees: 
       Char. 25: 0 --> 1 
       Char. 52: 0 --> 1 
       Char. 71: 0 --> 1 
 
   Rhinobatos : 
     All trees: 
       No autapomorphies: 
 
   Pseudobatos : 
     All trees: 
       Char. 98: 0 --> 2 
 
   Eorhinobatos : 
     All trees: 
       No autapomorphies: 
 
   Pseudorhinobatos : 
     All trees: 
       No autapomorphies: 
 
   Trygonorrhina : 
     All trees: 
       Char. 30: 0 --> 1 
 
   Zapteryx : 
     All trees: 
       No autapomorphies: 
 
   Aptychotrema : 
     All trees: 
       No autapomorphies: 
 
   Britobatos : 
     All trees: 
       Char. 27: 0 --> 1 
       Char. 34: 0 --> 1 
       Char. 110: 0 --> 1 
       Char. 111: 0 --> 1 
     Some trees: 
       Char. 134: 0 --> 1 
 
   Zanobatus : 
     All trees: 
       No autapomorphies: 
 
   Plesiozanobatus : 
     All trees: 
       Char. 26: 0 --> 1 
       Char. 134: 1 --> 0 
 
   Asterotrygon : 
     All trees: 
       Char. 132: 0 --> 1 
 
   Heliobatis : 
     All trees: 
       Char. 3: 1 --> 0 
       Char. 4: 1 --> 0 
 
   Hexatrygon : 
     All trees: 
       Char. 19: 0 --> 1 
       Char. 30: 1 --> 0 
       Char. 31: 1 --> 0 
       Char. 32: 1 --> 0 
       Char. 33: 1 --> 0 
       Char. 44: 2 --> 0 
       Char. 73: 1 --> 0 
       Char. 75: 0 --> 1 
 
   Urolophus : 
     All trees: 
       No autapomorphies: 
 
   Urobatis : 
     All trees: 
       Char. 62: 0 --> 1 
       Char. 84: 0 --> 1 
       Char. 137: 0 --> 1 
 
   Urotrygon : 
     All trees: 
       Char. 43: 0 --> 1 
       Char. 62: 0 --> 1 
       Char. 84: 0 --> 1 
       Char. 99: 0 --> 1 
       Char. 110: 0 --> 1 
 
   Plesiobatis : 
     All trees: 
       Char. 4: 1 --> 0 
 
   Hypanus : 
     All trees: 
       No autapomorphies: 
 
   Potamotrygon : 
     All trees: 
       No autapomorphies: 
 
   Neotrygon : 
     All trees: 
       No autapomorphies: 
 
   Gymnura : 
     All trees: 
       Char. 32: 1 --> 0 
       Char. 73: 1 --> 0 
       Char. 74: 1 --> 0 
       Char. 81: 0 --> 1 
       Char. 102: 0 --> 2 
       Char. 107: 1 --> 2 
       Char. 110: 0 --> 1 
       Char. 113: 0 --> 1 
       Char. 132: 1 --> 0 
       Char. 134: 1 --> 0 
 
   Myliobatis : 
     All trees: 
       Char. 64: 1 --> 0 
 
   Aetobatus : 
     All trees: 
       No autapomorphies: 
 
   Rhinoptera : 
     All trees: 
       No autapomorphies: 
 
   Mobula : 
     All trees: 
       Char. 73: 1 --> 0 
       Char. 78: 1 --> 0 
 
   Ptychotrygon : 
     All trees: 
       No autapomorphies: 
 
   Sclerorhynchus : 
     All trees: 
       No autapomorphies: 
 
   Libanopristis : 
     All trees: 
       Char. 137: 0 --> 1 
 
   Asflapristis : 
     All trees: 
       No autapomorphies: 
 
   Rhakelensis : 
     All trees: 
       Char. 52: 0 --> 1 
       Char. 124: 1 --> 0 
 
   Iansan : 
     All trees: 
       No autapomorphies: 
 
   Rhombopterygia : 
     All trees: 
       Char. 12: 0 --> 1 
       Char. 54: 1 --> 0 
 
   Rwhitfieldi : 
     All trees: 
       Char. 25: 0 --> 1 
       Char. 119: 0 --> 1 
 
   Onchopristis : 
     All trees: 
       No autapomorphies: 
 
   Ischyrhiza : 
     All trees: 
       No autapomorphies: 
 
   Promyliobatis : 
     All trees: 
       No autapomorphies: 
 
   Ostarriraja : 
     All trees: 
       Char. 26: 0 --> 1 
 
   Arechia : 
     All trees: 
       No autapomorphies: 
 
   Lessiniabatis : 
     All trees: 
       Char. 131: 1 --> 0 
 
   Tethytrygon : 
     All trees: 
       No autapomorphies: 
 
   Node 88 : 
     All trees: 
       Char. 37: 1 --> 0 
       Char. 71: 1 --> 0 
       Char. 123: 1 --> 0 
       Char. 132: 1 --> 0 
       Char. 139: 1 --> 0 
       Char. 141: 1 --> 0 
 
   Node 89 : 
     All trees: 
       Char. 16: 2 --> 0 
 
   Node 90 : 
     All trees: 
       No synapomorphies 
 
   Node 91 : 
     All trees: 
       Char. 100: 0 --> 1 
 
   Node 92 : 
     All trees: 
       Char. 15: 0 --> 1 
       Char. 27: 0 --> 1 
       Char. 40: 0 --> 1 
 
   Node 93 : 
     All trees: 
       Char. 57: 0 --> 1 
       Char. 71: 1 --> 0 
       Char. 125: 1 --> 0 
 
   Node 94 : 
     All trees: 
       Char. 29: 1 --> 0 
 
   Node 95 : 
     All trees: 
       Char. 2: 0 --> 1 
       Char. 12: 1 --> 0 
       Char. 112: 1 --> 0 
       Char. 140: 0 --> 1 
 
   Node 96 : 
     All trees: 
       Char. 17: 0 --> 1 
       Char. 33: 0 --> 3 
       Char. 92: 0 --> 2 
       Char. 100: 0 --> 2 
 
   Node 97 : 
     All trees: 
       Char. 14: 0 --> 1 
       Char. 39: 0 --> 1 
 
   Node 98 : 
     All trees: 
       Char. 33: 0 --> 2 
       Char. 38: 0 --> 1 
       Char. 49: 0 --> 1 
       Char. 118: 0 --> 1 
 
   Node 99 : 
     All trees: 
       Char. 18: 0 --> 1 
       Char. 48: 0 --> 1 
       Char. 100: 1 --> 2 
 
   Node 100 : 
     All trees: 
       Char. 129: 0 --> 1 
 
   Node 101 : 
     All trees: 
       Char. 11: 0 --> 1 
       Char. 108: 1 --> 0 
 
   Node 102 : 
     All trees: 
       Char. 9: 0 --> 1 
       Char. 14: 0 --> 1 
       Char. 39: 0 --> 1 
 
   Node 103 : 
     All trees: 
       Char. 1: 0 --> 1 
       Char. 18: 0 --> 1 
       Char. 27: 0 --> 1 
       Char. 129: 0 --> 1 
 
   Node 104 : 
     All trees: 
       Char. 28: 1 --> 0 
 
   Node 105 : 
     All trees: 
       Char. 89: 1 --> 0 
       Char. 90: 0 --> 1 
       Char. 113: 0 --> 1 
       Char. 116: 0 --> 1 
       Char. 121: 0 --> 1 
       Char. 134: 0 --> 1 
 
   Node 106 : 
     All trees: 
       Char. 41: 0 --> 1 
       Char. 52: 0 --> 1 
 
   Node 107 : 
     All trees: 
       Char. 54: 0 --> 2 
       Char. 105: 1 --> 0 
       Char. 117: 1 --> 0 
 
   Node 108 : 
     All trees: 
       Char. 122: 0 --> 1 
 
   Node 109 : 
     All trees: 
       Char. 21: 0 --> 1 
 
   Node 110 : 
     All trees: 
       Char. 22: 0 --> 1 
       Char. 36: 0 --> 1 
       Char. 38: 0 --> 1 
       Char. 42: 0 --> 1 
       Char. 45: 0 --> 1 
       Char. 46: 0 --> 1 
       Char. 100: 0 --> 2 
       Char. 105: 0 --> 1 
       Char. 106: 0 --> 1 
       Char. 114: 0 --> 1 
       Char. 117: 0 --> 1 
 
   Node 111 : 
     All trees: 
       Char. 122: 1 --> 2 
 
   Node 112 : 
     All trees: 
       Char. 19: 0 --> 1 
       Char. 20: 0 --> 1 
       Char. 21: 1 --> 0 
       Char. 26: 0 --> 1 
       Char. 33: 0 --> 1 
       Char. 34: 1 --> 0 
       Char. 35: 0 --> 1 
       Char. 43: 0 --> 1 
       Char. 55: 1 --> 0 
       Char. 64: 0 --> 1 
       Char. 69: 0 --> 1 
       Char. 76: 1 --> 2 
       Char. 82: 1 --> 0 
       Char. 86: 0 --> 1 
       Char. 93: 0 --> 1 
       Char. 95: 1 --> 3 
       Char. 98: 0 --> 1 
       Char. 104: 0 --> 1 
       Char. 109: 0 --> 1 
       Char. 116: 0 --> 1 
       Char. 118: 0 --> 1 
       Char. 132: 1 --> 0 
 
   Node 113 : 
     All trees: 
       Char. 125: 1 --> 0 
 
   Node 114 : 
     All trees: 
       Char. 23: 0 --> 1 
 
   Node 115 : 
     All trees: 
       Char. 8: 1 --> 0 
       Char. 51: 0 --> 1 
 
   Node 116 : 
     All trees: 
       Char. 117: 0 --> 1 
     Some trees: 
       Char. 83: 0 --> 1 
 
   Node 117 : 
     All trees: 
       Char. 55: 0 --> 1 
 
   Node 118 : 
     All trees: 
       Char. 4: 1 --> 0 
       Char. 7: 2 --> 0 
       Char. 23: 1 --> 0 
       Char. 52: 0 --> 2 
       Char. 72: 0 --> 1 
 
   Node 119 : 
     All trees: 
       Char. 71: 1 --> 0 
 
   Node 120 : 
     All trees: 
       Char. 7: 2 --> 0 
       Char. 45: 1 --> 0 
       Char. 54: 2 --> 1 
       Char. 67: 0 --> 1 
       Char. 117: 1 --> 0 
       Char. 118: 1 --> 0 
 
   Node 121 : 
     All trees: 
       Char. 111: 0 --> 1 
     Some trees: 
       Char. 134: 0 --> 1 
 
   Node 122 : 
     All trees: 
       Char. 34: 0 --> 1 
 
   Node 123 : 
     All trees: 
       Char. 71: 1 --> 0 
 
   Node 124 : 
     All trees: 
       Char. 113: 0 --> 1 
 
   Node 125 : 
     All trees: 
       Char. 54: 2 --> 1 
       Char. 109: 0 --> 2 
 
   Node 126 : 
     All trees: 
       Char. 34: 0 --> 1 
 
   Node 127 : 
     All trees: 
       Char. 113: 0 --> 1 
     Some trees: 
       Char. 134: 0 --> 1 
 
   Node 128 : 
     All trees: 
       Char. 52: 0 --> 1 
       Char. 54: 1 --> 2 
 
   Node 129 : 
     All trees: 
       Char. 96: 1 --> 2 
       Char. 120: 0 --> 1 
 
   Node 130 : 
     All trees: 
       Char. 25: 0 --> 1 
       Char. 119: 0 --> 1 
 
   Node 131 : 
     All trees: 
       Char. 120: 0 --> 1 
 
   Node 132 : 
     All trees: 
       Char. 117: 0 --> 1 
       Char. 134: 0 --> 1 
 
   Node 133 : 
     All trees: 
       Char. 54: 2 --> 1 
       Char. 96: 1 --> 3 
       Char. 102: 1 --> 2 
 
   Node 134 : 
     All trees: 
       Char. 102: 0 --> 2 
       Char. 112: 0 --> 1 
       Char. 113: 0 --> 1 
       Char. 122: 1 --> 2 
 
   Node 135 : 
     All trees: 
       Char. 24: 0 --> 1 
       Char. 51: 1 --> 0 
       Char. 55: 1 --> 0 
       Char. 73: 0 --> 1 
       Char. 74: 0 --> 1 
       Char. 94: 0 --> 2 
       Char. 95: 1 --> 2 
       Char. 117: 1 --> 0 
       Char. 119: 0 --> 1 
       Char. 125: 1 --> 0 
       Char. 126: 0 --> 1 
       Char. 127: 0 --> 2 
 
   Node 136 : 
     All trees: 
       Char. 107: 1 --> 2 
       Char. 119: 1 --> 0 
 
   Node 137 : 
     All trees: 
       Char. 122: 1 --> 2 
       Char. 137: 0 --> 1 
 
   Node 138 : 
     All trees: 
       Char. 90: 0 --> 1 
       Char. 132: 1 --> 0 
       Char. 134: 1 --> 0 
 
   Node 139 : 
     All trees: 
       Char. 3: 0 --> 1 
       Char. 33: 0 --> 1 
 
   Node 140 : 
     All trees: 
       Char. 21: 1 --> 0 
       Char. 27: 0 --> 1 
       Char. 28: 0 --> 1 
       Char. 30: 0 --> 1 
       Char. 44: 1 --> 2 
       Char. 64: 0 --> 1 
       Char. 67: 0 --> 1 
       Char. 80: 0 --> 1 
       Char. 82: 1 --> 0 
       Char. 85: 0 --> 1 
       Char. 87: 0 --> 1 
       Char. 89: 1 --> 0 
       Char. 107: 0 --> 1 
       Char. 120: 0 --> 1 
       Char. 131: 0 --> 1 
 
   Node 141 : 
     All trees: 
       Char. 4: 1 --> 0 
       Char. 74: 1 --> 0 
 
   Node 142 : 
     All trees: 
       Char. 58: 0 --> 1 
       Char. 74: 0 --> 1 
       Char. 107: 1 --> 2 
 
   Node 143 : 
     All trees: 
       Char. 88: 0 --> 1 
 
   Node 144 : 
     All trees: 
       Char. 28: 1 --> 0 
       Char. 88: 0 --> 1 
 
   Node 145 : 
     All trees: 
       Char. 138: 0 --> 1 
 
   Node 146 : 
     All trees: 
       Char. 113: 0 --> 1 
 
   Node 147 : 
     All trees: 
       Char. 60: 0 --> 1 
       Char. 90: 1 --> 0 
       Char. 110: 0 --> 1 
 
   Node 148 : 
     All trees: 
       Char. 28: 0 --> 1 
       Char. 50: 1 --> 0 
 
   Node 149 : 
     All trees: 
       Char. 3: 0 --> 2 
       Char. 12: 0 --> 1 
       Char. 61: 0 --> 1 
 
   Node 150 : 
     All trees: 
       Char. 137: 0 --> 1 
 
   Node 151 : 
     All trees: 
       Char. 10: 0 --> 1 
       Char. 115: 0 --> 1 
 
   Node 152 : 
     All trees: 
       Char. 136: 0 --> 1 
 
   Node 153 : 
     All trees: 
       Char. 135: 0 --> 1 
 
   Node 154 : 
     All trees: 
       Char. 5: 0 --> 1 
       Char. 134: 0 --> 1 
 
Tree file: Str_consensus_map.tre 
 
Note: for consensus calculation, trees will be 
temporarily collapsed (when min. branch length = 0) 
Strict consensus of 2 trees (1 taxa excluded) calculated, as tree 2 
1 trees saved to Str_consensus_map.tre           
Closing Str_consensus_map.tre (with 1 trees saved)
 
Tree 2, char. 0 (1 steps) 
    ,--?=0 Cobelodus
    |--?=0 Doliodus
    |   ,--?=0 Ozarcus
|--0|   |       ,--0 Harriotta
    |   |   ,--0---0 Chimaera
    `--0|   |       ,--?=0 Tribodus
        |   |   ,--0|   ,--?=0 Hybodus
        |   |   |   `--0---?=0 Hamiltonichthys
        `--0|   |           ,--0 Mustelus
            |   |           |--0 Scyliorhinus
            |   |       ,--0|   ,--0 Heterodontus
            |   |       |   `--0|   ,--0 Hemiscyllium
            `--0|       |       `--0---0 Ginglymostoma
                |   ,--0|   ,--0 Hexanchus
                |   |   |   |   ,--0 Chlamydoselachus
                |   |   `--0|   |   ,--?=0 Protospinax
                |   |       `--0+--0---0 Squalus
                |   |           |   ,--0 Pristiophorus
                `--0|           `--0|   ,--?=0 Pseudorhina
                    |               `--0---0 Squatina
                    |    ,--?=01 Spathobatis
                    |    |    ,--?=01 Belemnobatis
                    |    |    |    ,--?=01 Asterodermus
                    `--01|    |    |--?=01 Kimmerobatis
                         |    |    |           ,--?=1 Cyclobatis
                         |    |    |       ,--1|   ,--?=1 Ostarriraja
                         `--01|    |       |   `--1+--1 Bathyraja
                              |    |       |       `--1 Raja
                              |    |   ,--1|       ,--?=1 Asflapristis
                              |    |   |   |   ,--1---?=1 Ptychotrygon
                              `--01|   |   |   |       ,--?=1 Ischyrhiza
                                   |   |   `--1|   ,--1---?=1 Onchopristis
                                   |   |       `--1|   ,--?=1 Libanopristis
                                   |   |           `--1---?=1 Sclerorhynchus
                                   |   |   ,--?=1 Britobatos
                                   |   |   |   ,--?=1 Rwhitfieldi
                                   |   |   |   |--?=1 Rhombopterygia
                                   `--1|   |   |--?=1 Iansan
                                       |   |--1+--?=1 Pseudorhinobatos
                                       |   |   |   ,--?=1 Rhakelensis
                                       |   |   |   |       ,--1 Pseudobatos
                                       |   |   `--1|   ,--1|   ,--?=1 Eorhinobatos
                                       |   |       |   |   `--1+--1 Rhinobatos
                                       |   |       `--1|       `--1 Glaucostegus
                                       |   |           |   ,--?=1 Rmaronita
                                       `--1|           `--1|   ,--1 Rhynchobatus
                                           |               `--1|   ,--?=1 Rlatus
                                           |                   `--1|   ,--1 Rhina
                                           |                       `--1---1 Pristis
                                           |       ,--1 Aptychotrema
                                           |       |   ,--1 Zapteryx
                                           |   ,--1+--1---1 Trygonorrhina
                                           |   |   |   ,--?=1 Tlalocbatus
                                           |   |   `--1---?=1 Stahlraja
                                           |   |   ,--?=1 Tethybatis
                                           |   |   |   ,--?=1 Tingitanius
                                           `--1|   |   |   ,--1 Platyrhinoidis
                                               |   |--1|   |--?=1 Eoplatyrhina
                                               |   |   `--1|       ,--1 Hypnos
                                               |   |       |   ,--1---1 Torpedo
                                               `--1|       `--1|   ,--?=1 Titanonarke
                                                   |           `--1|   ,--1 Narcine
                                                   |               `--1|   ,--1 Temera
                                                   |                   `--1---1 Narke
                                                   |   ,--1 Platyrhina
                                                   |   |       ,--?=1 Plesiozanobatus
                                                   `--1|   ,--1---1 Zanobatus
                                                       |   |   ,--1 Plesiobatis
                                                       `--1|   |   ,--1 Urotrygon
                                                           |   |   |   ,--1 Gymnura
                                                           `--1|   |--1---1 Potamotrygon
                                                               |   |       ,--?=1 Arechia
                                                               `--1|       |--1 Urolophus
                                                                   |   ,--1|   ,--?=1 Heliobatis
                                                                   |   |   `--1---?=1 Asterotrygon
                                                                   |   |   ,--?=1 Lessiniabatis
                                                                   `--1|   |--1 Urobatis
                                                                       |   |--1 Hexatrygon
                                                                       `--1|       ,--?=1 Tethytrygon
                                                                           |   ,--1---1 Neotrygon
                                                                           `--1|   ,--1 Hypanus
                                                                               `--1|   ,--?=1 Promyliobatis
                                                                                   `--1|   ,--1 Myliobatis
                                                                                       `--1|   ,--1 Aetobatus
                                                                                           `--1|   ,--1 Mobula
                                                                                               `--1---1 Rhinoptera
 
Tree 2, char. 1 (1 steps) 
    ,--0 Cobelodus
    |--0 Doliodus
    |   ,--0 Ozarcus
|--0|   |       ,--0 Harriotta
    |   |   ,--0---0 Chimaera
    `--0|   |       ,--1 Tribodus
        |   |   ,--1|   ,--1 Hybodus
        |   |   |   `--1---1 Hamiltonichthys
        `--0|   |           ,--0 Mustelus
            |   |           |--0 Scyliorhinus
            |   |       ,--0|   ,--0 Heterodontus
            |   |       |   `--0|   ,--0 Hemiscyllium
            `--0|       |       `--0---0 Ginglymostoma
                |   ,--0|   ,--0 Hexanchus
                |   |   |   |   ,--0 Chlamydoselachus
                |   |   `--0|   |   ,--0 Protospinax
                |   |       `--0+--0---0 Squalus
                |   |           |   ,--0 Pristiophorus
                `--0|           `--0|   ,--0 Pseudorhina
                    |               `--0---0 Squatina
                    |   ,--0 Spathobatis
                    |   |   ,--0 Belemnobatis
                    |   |   |   ,--0 Asterodermus
                    `--0|   |   |--0 Kimmerobatis
                        |   |   |           ,--0 Cyclobatis
                        |   |   |       ,--0|   ,--?=0 Ostarriraja
                        `--0|   |       |   `--0+--0 Bathyraja
                            |   |       |       `--0 Raja
                            |   |   ,--0|       ,--0 Asflapristis
                            |   |   |   |   ,--0---0 Ptychotrygon
                            `--0|   |   |   |       ,--0 Ischyrhiza
                                |   |   `--0|   ,--0---0 Onchopristis
                                |   |       `--0|   ,--0 Libanopristis
                                |   |           `--0---0 Sclerorhynchus
                                |   |   ,--0 Britobatos
                                |   |   |   ,--0 Rwhitfieldi
                                |   |   |   |--0 Rhombopterygia
                                `--0|   |   |--0 Iansan
                                    |   |--0+--0 Pseudorhinobatos
                                    |   |   |   ,--0 Rhakelensis
                                    |   |   |   |       ,--0 Pseudobatos
                                    |   |   `--0|   ,--0|   ,--0 Eorhinobatos
                                    |   |       |   |   `--0+--0 Rhinobatos
                                    |   |       `--0|       `--0 Glaucostegus
                                    |   |           |   ,--0 Rmaronita
                                    `--0|           `--0|   ,--0 Rhynchobatus
                                        |               `--0|   ,--0 Rlatus
                                        |                   `--0|   ,--0 Rhina
                                        |                       `--0---0 Pristis
                                        |       ,--0 Aptychotrema
                                        |       |   ,--0 Zapteryx
                                        |   ,--0+--0---0 Trygonorrhina
                                        |   |   |   ,--0 Tlalocbatus
                                        |   |   `--0---0 Stahlraja
                                        |   |   ,--0 Tethybatis
                                        |   |   |   ,--0 Tingitanius
                                        `--0|   |   |   ,--0 Platyrhinoidis
                                            |   |--0|   |--0 Eoplatyrhina
                                            |   |   `--0|       ,--0 Hypnos
                                            |   |       |   ,--0---0 Torpedo
                                            `--0|       `--0|   ,--0 Titanonarke
                                                |           `--0|   ,--0 Narcine
                                                |               `--0|   ,--0 Temera
                                                |                   `--0---0 Narke
                                                |   ,--0 Platyrhina
                                                |   |       ,--0 Plesiozanobatus
                                                `--0|   ,--0---0 Zanobatus
                                                    |   |   ,--0 Plesiobatis
                                                    `--0|   |   ,--0 Urotrygon
                                                        |   |   |   ,--0 Gymnura
                                                        `--0|   |--0---0 Potamotrygon
                                                            |   |       ,--?=0 Arechia
                                                            `--0|       |--0 Urolophus
                                                                |   ,--0|   ,--0 Heliobatis
                                                                |   |   `--0---0 Asterotrygon
                                                                |   |   ,--0 Lessiniabatis
                                                                `--0|   |--0 Urobatis
                                                                    |   |--0 Hexatrygon
                                                                    `--0|       ,--0 Tethytrygon
                                                                        |   ,--0---0 Neotrygon
                                                                        `--0|   ,--0 Hypanus
                                                                            `--0|   ,--0 Promyliobatis
                                                                                `--0|   ,--0 Myliobatis
                                                                                    `--0|   ,--0 Aetobatus
                                                                                        `--0|   ,--0 Mobula
                                                                                            `--0---0 Rhinoptera
 
Tree 2, char. 2 (1 steps) 
    ,--0 Cobelodus
    |--?=0 Doliodus
    |   ,--0 Ozarcus
|--0|   |       ,--0 Harriotta
    |   |   ,--0---0 Chimaera
    `--0|   |       ,--1 Tribodus
        |   |   ,--1|   ,--1 Hybodus
        |   |   |   `--1---1 Hamiltonichthys
        `--0|   |           ,--1 Mustelus
            |   |           |--1 Scyliorhinus
            |   |       ,--1|   ,--1 Heterodontus
            |   |       |   `--1|   ,--1 Hemiscyllium
            `--1|       |       `--1---1 Ginglymostoma
                |   ,--1|   ,--1 Hexanchus
                |   |   |   |   ,--1 Chlamydoselachus
                |   |   `--1|   |   ,--1 Protospinax
                |   |       `--1+--1---1 Squalus
                |   |           |   ,--1 Pristiophorus
                `--1|           `--1|   ,--1 Pseudorhina
                    |               `--1---1 Squatina
                    |   ,--1 Spathobatis
                    |   |   ,--1 Belemnobatis
                    |   |   |   ,--1 Asterodermus
                    `--1|   |   |--1 Kimmerobatis
                        |   |   |           ,--1 Cyclobatis
                        |   |   |       ,--1|   ,--?=1 Ostarriraja
                        `--1|   |       |   `--1+--1 Bathyraja
                            |   |       |       `--1 Raja
                            |   |   ,--1|       ,--1 Asflapristis
                            |   |   |   |   ,--1---1 Ptychotrygon
                            `--1|   |   |   |       ,--1 Ischyrhiza
                                |   |   `--1|   ,--1---1 Onchopristis
                                |   |       `--1|   ,--1 Libanopristis
                                |   |           `--1---1 Sclerorhynchus
                                |   |   ,--1 Britobatos
                                |   |   |   ,--1 Rwhitfieldi
                                |   |   |   |--1 Rhombopterygia
                                `--1|   |   |--1 Iansan
                                    |   |--1+--1 Pseudorhinobatos
                                    |   |   |   ,--1 Rhakelensis
                                    |   |   |   |       ,--1 Pseudobatos
                                    |   |   `--1|   ,--1|   ,--1 Eorhinobatos
                                    |   |       |   |   `--1+--1 Rhinobatos
                                    |   |       `--1|       `--1 Glaucostegus
                                    |   |           |   ,--1 Rmaronita
                                    `--1|           `--1|   ,--1 Rhynchobatus
                                        |               `--1|   ,--1 Rlatus
                                        |                   `--1|   ,--1 Rhina
                                        |                       `--1---1 Pristis
                                        |       ,--1 Aptychotrema
                                        |       |   ,--1 Zapteryx
                                        |   ,--1+--1---1 Trygonorrhina
                                        |   |   |   ,--1 Tlalocbatus
                                        |   |   `--1---1 Stahlraja
                                        |   |   ,--1 Tethybatis
                                        |   |   |   ,--1 Tingitanius
                                        `--1|   |   |   ,--1 Platyrhinoidis
                                            |   |--1|   |--1 Eoplatyrhina
                                            |   |   `--1|       ,--?=1 Hypnos
                                            |   |       |   ,--1---1 Torpedo
                                            `--1|       `--1|   ,--1 Titanonarke
                                                |           `--1|   ,--1 Narcine
                                                |               `--1|   ,--1 Temera
                                                |                   `--1---1 Narke
                                                |   ,--1 Platyrhina
                                                |   |       ,--1 Plesiozanobatus
                                                `--1|   ,--1---1 Zanobatus
                                                    |   |   ,--1 Plesiobatis
                                                    `--1|   |   ,--1 Urotrygon
                                                        |   |   |   ,--1 Gymnura
                                                        `--1|   |--1---1 Potamotrygon
                                                            |   |       ,--?=1 Arechia
                                                            `--1|       |--1 Urolophus
                                                                |   ,--1|   ,--1 Heliobatis
                                                                |   |   `--1---1 Asterotrygon
                                                                |   |   ,--1 Lessiniabatis
                                                                `--1|   |--1 Urobatis
                                                                    |   |--?=1 Hexatrygon
                                                                    `--1|       ,--1 Tethytrygon
                                                                        |   ,--1---1 Neotrygon
                                                                        `--1|   ,--1 Hypanus
                                                                            `--1|   ,--1 Promyliobatis
                                                                                `--1|   ,--1 Myliobatis
                                                                                    `--1|   ,--1 Aetobatus
                                                                                        `--1|   ,--1 Mobula
                                                                                            `--1---1 Rhinoptera
 
Tree 2, char. 3 (4 steps) 
    ,--?=0 Cobelodus
    |--?=0 Doliodus
    |   ,--?=0 Ozarcus
|--0|   |       ,--?=0 Harriotta
    |   |   ,--0---?=0 Chimaera
    `--0|   |       ,--0 Tribodus
        |   |   ,--0|   ,--0 Hybodus
        |   |   |   `--0---0 Hamiltonichthys
        `--0|   |           ,--0 Mustelus
            |   |           |--0 Scyliorhinus
            |   |       ,--0|   ,--0 Heterodontus
            |   |       |   `--0|   ,--0 Hemiscyllium
            `--0|       |       `--0---0 Ginglymostoma
                |   ,--0|   ,--0 Hexanchus
                |   |   |   |   ,--0 Chlamydoselachus
                |   |   `--0|   |   ,--0 Protospinax
                |   |       `--0+--0---0 Squalus
                |   |           |   ,--0 Pristiophorus
                `--0|           `--0|   ,--0 Pseudorhina
                    |               `--0---0 Squatina
                    |   ,--0 Spathobatis
                    |   |   ,--0 Belemnobatis
                    |   |   |   ,--0 Asterodermus
                    `--0|   |   |--0 Kimmerobatis
                        |   |   |           ,--0 Cyclobatis
                        |   |   |       ,--0|   ,--?=0 Ostarriraja
                        `--0|   |       |   `--0+--0 Bathyraja
                            |   |       |       `--0 Raja
                            |   |   ,--0|       ,--0 Asflapristis
                            |   |   |   |   ,--0---0 Ptychotrygon
                            `--0|   |   |   |       ,--0 Ischyrhiza
                                |   |   `--0|   ,--0---0 Onchopristis
                                |   |       `--0|   ,--0 Libanopristis
                                |   |           `--0---0 Sclerorhynchus
                                |   |   ,--0 Britobatos
                                |   |   |   ,--0 Rwhitfieldi
                                |   |   |   |--0 Rhombopterygia
                                `--0|   |   |--0 Iansan
                                    |   |--0+--0 Pseudorhinobatos
                                    |   |   |   ,--0 Rhakelensis
                                    |   |   |   |       ,--0 Pseudobatos
                                    |   |   `--0|   ,--0|   ,--?=0 Eorhinobatos
                                    |   |       |   |   `--0+--0 Rhinobatos
                                    |   |       `--0|       `--0 Glaucostegus
                                    |   |           |   ,--0 Rmaronita
                                    `--0|           `--0|   ,--0 Rhynchobatus
                                        |               `--0|   ,--0 Rlatus
                                        |                   `--0|   ,--0 Rhina
                                        |                       `--0---0 Pristis
                                        |       ,--0 Aptychotrema
                                        |       |   ,--0 Zapteryx
                                        |   ,--0+--0---0 Trygonorrhina
                                        |   |   |   ,--0 Tlalocbatus
                                        |   |   `--0---0 Stahlraja
                                        |   |   ,--0 Tethybatis
                                        |   |   |   ,--0 Tingitanius
                                        `--0|   |   |   ,--0 Platyrhinoidis
                                            |   |--0|   |--0 Eoplatyrhina
                                            |   |   `--0|       ,--?=0 Hypnos
                                            |   |       |   ,--0---0 Torpedo
                                            `--0|       `--0|   ,--0 Titanonarke
                                                |           `--0|   ,--0 Narcine
                                                |               `--0|   ,--0 Temera
                                                |                   `--0---0 Narke
                                                |   ,--0 Platyrhina
                                                |   |       ,--0 Plesiozanobatus
                                                `--0|   ,--0---0 Zanobatus
                                                    |   |   ,--0 Plesiobatis
                                                    `--0|   |   ,--1 Urotrygon
                                                        |   |   |   ,--1 Gymnura
                                                        `--0|   |--1---1 Potamotrygon
                                                            |   |       ,--?=1 Arechia
                                                            `--1|       |--1 Urolophus
                                                                |   ,--1|   ,--0 Heliobatis
                                                                |   |   `--1---1 Asterotrygon
                                                                |   |   ,--0 Lessiniabatis
                                                                `--1|   |--0 Urobatis
                                                                    |   |--?=0 Hexatrygon
                                                                    `--0|       ,--0 Tethytrygon
                                                                        |   ,--0---0 Neotrygon
                                                                        `--0|   ,--0 Hypanus
                                                                            `--0|   ,--?=0 Promyliobatis
                                                                                `--0|   ,--0 Myliobatis
                                                                                    `--0|   ,--0 Aetobatus
                                                                                        `--0|   ,--2 Mobula
                                                                                            `--2---2 Rhinoptera
 
Tree 2, char. 4 (4 steps) 
    ,--?=1 Cobelodus
    |--1 Doliodus
    |   ,--?=1 Ozarcus
|--1|   |       ,--?=1 Harriotta
    |   |   ,--1---?=1 Chimaera
    `--1|   |       ,--1 Tribodus
        |   |   ,--1|   ,--1 Hybodus
        |   |   |   `--1---1 Hamiltonichthys
        `--1|   |           ,--1 Mustelus
            |   |           |--1 Scyliorhinus
            |   |       ,--1|   ,--1 Heterodontus
            |   |       |   `--1|   ,--1 Hemiscyllium
            `--1|       |       `--1---1 Ginglymostoma
                |   ,--1|   ,--1 Hexanchus
                |   |   |   |   ,--1 Chlamydoselachus
                |   |   `--1|   |   ,--1 Protospinax
                |   |       `--1+--1---1 Squalus
                |   |           |   ,--1 Pristiophorus
                `--1|           `--1|   ,--1 Pseudorhina
                    |               `--1---1 Squatina
                    |   ,--1 Spathobatis
                    |   |   ,--1 Belemnobatis
                    |   |   |   ,--1 Asterodermus
                    `--1|   |   |--1 Kimmerobatis
                        |   |   |           ,--1 Cyclobatis
                        |   |   |       ,--1|   ,--?=1 Ostarriraja
                        `--1|   |       |   `--1+--1 Bathyraja
                            |   |       |       `--1 Raja
                            |   |   ,--1|       ,--1 Asflapristis
                            |   |   |   |   ,--1---1 Ptychotrygon
                            `--1|   |   |   |       ,--1 Ischyrhiza
                                |   |   `--1|   ,--1---1 Onchopristis
                                |   |       `--1|   ,--1 Libanopristis
                                |   |           `--1---1 Sclerorhynchus
                                |   |   ,--1 Britobatos
                                |   |   |   ,--1 Rwhitfieldi
                                |   |   |   |--1 Rhombopterygia
                                `--1|   |   |--1 Iansan
                                    |   |--1+--1 Pseudorhinobatos
                                    |   |   |   ,--1 Rhakelensis
                                    |   |   |   |       ,--1 Pseudobatos
                                    |   |   `--1|   ,--1|   ,--1 Eorhinobatos
                                    |   |       |   |   `--1+--1 Rhinobatos
                                    |   |       `--1|       `--1 Glaucostegus
                                    |   |           |   ,--1 Rmaronita
                                    `--1|           `--1|   ,--1 Rhynchobatus
                                        |               `--1|   ,--1 Rlatus
                                        |                   `--1|   ,--1 Rhina
                                        |                       `--1---1 Pristis
                                        |       ,--1 Aptychotrema
                                        |       |   ,--1 Zapteryx
                                        |   ,--1+--1---1 Trygonorrhina
                                        |   |   |   ,--1 Tlalocbatus
                                        |   |   `--1---1 Stahlraja
                                        |   |   ,--1 Tethybatis
                                        |   |   |   ,--1 Tingitanius
                                        `--1|   |   |   ,--1 Platyrhinoidis
                                            |   |--1|   |--1 Eoplatyrhina
                                            |   |   `--1|       ,--0 Hypnos
                                            |   |       |   ,--0---0 Torpedo
                                            `--1|       `--1|   ,--1 Titanonarke
                                                |           `--1|   ,--1 Narcine
                                                |               `--1|   ,--1 Temera
                                                |                   `--1---1 Narke
                                                |   ,--1 Platyrhina
                                                |   |       ,--1 Plesiozanobatus
                                                `--1|   ,--1---1 Zanobatus
                                                    |   |   ,--0 Plesiobatis
                                                    `--1|   |   ,--1 Urotrygon
                                                        |   |   |   ,--1 Gymnura
                                                        `--1|   |--1---1 Potamotrygon
                                                            |   |       ,--?=1 Arechia
                                                            `--1|       |--1 Urolophus
                                                                |   ,--1|   ,--0 Heliobatis
                                                                |   |   `--1---1 Asterotrygon
                                                                |   |   ,--0 Lessiniabatis
                                                                `--1|   |--0 Urobatis
                                                                    |   |--0 Hexatrygon
                                                                    `--0|       ,--0 Tethytrygon
                                                                        |   ,--0---0 Neotrygon
                                                                        `--0|   ,--0 Hypanus
                                                                            `--0|   ,--0 Promyliobatis
                                                                                `--0|   ,--0 Myliobatis
                                                                                    `--0|   ,--0 Aetobatus
                                                                                        `--0|   ,--0 Mobula
                                                                                            `--0---0 Rhinoptera
 
Tree 2, char. 5 (1 steps) 
    ,--?=0 Cobelodus
    |--?=0 Doliodus
    |   ,--?=0 Ozarcus
|--0|   |       ,--?=0 Harriotta
    |   |   ,--0---?=0 Chimaera
    `--0|   |       ,--0 Tribodus
        |   |   ,--0|   ,--0 Hybodus
        |   |   |   `--0---0 Hamiltonichthys
        `--0|   |           ,--0 Mustelus
            |   |           |--0 Scyliorhinus
            |   |       ,--0|   ,--0 Heterodontus
            |   |       |   `--0|   ,--0 Hemiscyllium
            `--0|       |       `--0---0 Ginglymostoma
                |   ,--0|   ,--0 Hexanchus
                |   |   |   |   ,--0 Chlamydoselachus
                |   |   `--0|   |   ,--0 Protospinax
                |   |       `--0+--0---0 Squalus
                |   |           |   ,--0 Pristiophorus
                `--0|           `--0|   ,--0 Pseudorhina
                    |               `--0---0 Squatina
                    |   ,--0 Spathobatis
                    |   |   ,--0 Belemnobatis
                    |   |   |   ,--0 Asterodermus
                    `--0|   |   |--0 Kimmerobatis
                        |   |   |           ,--0 Cyclobatis
                        |   |   |       ,--0|   ,--?=0 Ostarriraja
                        `--0|   |       |   `--0+--0 Bathyraja
                            |   |       |       `--0 Raja
                            |   |   ,--0|       ,--0 Asflapristis
                            |   |   |   |   ,--0---0 Ptychotrygon
                            `--0|   |   |   |       ,--1 Ischyrhiza
                                |   |   `--0|   ,--1---1 Onchopristis
                                |   |       `--0|   ,--0 Libanopristis
                                |   |           `--0---0 Sclerorhynchus
                                |   |   ,--0 Britobatos
                                |   |   |   ,--0 Rwhitfieldi
                                |   |   |   |--0 Rhombopterygia
                                `--0|   |   |--0 Iansan
                                    |   |--0+--0 Pseudorhinobatos
                                    |   |   |   ,--0 Rhakelensis
                                    |   |   |   |       ,--0 Pseudobatos
                                    |   |   `--0|   ,--0|   ,--0 Eorhinobatos
                                    |   |       |   |   `--0+--0 Rhinobatos
                                    |   |       `--0|       `--0 Glaucostegus
                                    |   |           |   ,--0 Rmaronita
                                    `--0|           `--0|   ,--0 Rhynchobatus
                                        |               `--0|   ,--0 Rlatus
                                        |                   `--0|   ,--0 Rhina
                                        |                       `--0---0 Pristis
                                        |       ,--0 Aptychotrema
                                        |       |   ,--0 Zapteryx
                                        |   ,--0+--0---0 Trygonorrhina
                                        |   |   |   ,--0 Tlalocbatus
                                        |   |   `--0---0 Stahlraja
                                        |   |   ,--0 Tethybatis
                                        |   |   |   ,--0 Tingitanius
                                        `--0|   |   |   ,--0 Platyrhinoidis
                                            |   |--0|   |--0 Eoplatyrhina
                                            |   |   `--0|       ,--0 Hypnos
                                            |   |       |   ,--0---0 Torpedo
                                            `--0|       `--0|   ,--0 Titanonarke
                                                |           `--0|   ,--0 Narcine
                                                |               `--0|   ,--0 Temera
                                                |                   `--0---0 Narke
                                                |   ,--0 Platyrhina
                                                |   |       ,--0 Plesiozanobatus
                                                `--0|   ,--0---0 Zanobatus
                                                    |   |   ,--0 Plesiobatis
                                                    `--0|   |   ,--0 Urotrygon
                                                        |   |   |   ,--0 Gymnura
                                                        `--0|   |--0---0 Potamotrygon
                                                            |   |       ,--?=0 Arechia
                                                            `--0|       |--0 Urolophus
                                                                |   ,--0|   ,--0 Heliobatis
                                                                |   |   `--0---0 Asterotrygon
                                                                |   |   ,--?=0 Lessiniabatis
                                                                `--0|   |--0 Urobatis
                                                                    |   |--0 Hexatrygon
                                                                    `--0|       ,--?=0 Tethytrygon
                                                                        |   ,--0---0 Neotrygon
                                                                        `--0|   ,--0 Hypanus
                                                                            `--0|   ,--0 Promyliobatis
                                                                                `--0|   ,--0 Myliobatis
                                                                                    `--0|   ,--0 Aetobatus
                                                                                        `--0|   ,--0 Mobula
                                                                                            `--0---0 Rhinoptera
 
Tree 2, char. 6 (2 steps) 
    ,--0 Cobelodus
    |--0 Doliodus
    |   ,--0 Ozarcus
|--0|   |       ,--?=0 Harriotta
    |   |   ,--0---?=0 Chimaera
    `--0|   |       ,--?=0 Tribodus
        |   |   ,--0|   ,--?=0 Hybodus
        |   |   |   `--0---?=0 Hamiltonichthys
        `--0|   |           ,--0 Mustelus
            |   |           |--0 Scyliorhinus
            |   |       ,--0|   ,--0 Heterodontus
            |   |       |   `--0|   ,--0 Hemiscyllium
            `--0|       |       `--0---0 Ginglymostoma
                |   ,--0|   ,--0 Hexanchus
                |   |   |   |   ,--0 Chlamydoselachus
                |   |   `--0|   |   ,--0 Protospinax
                |   |       `--0+--0---0 Squalus
                |   |           |   ,--0 Pristiophorus
                `--0|           `--0|   ,--0 Pseudorhina
                    |               `--0---0 Squatina
                    |   ,--0 Spathobatis
                    |   |   ,--0 Belemnobatis
                    |   |   |   ,--0 Asterodermus
                    `--0|   |   |--0 Kimmerobatis
                        |   |   |           ,--0 Cyclobatis
                        |   |   |       ,--0|   ,--?=0 Ostarriraja
                        `--0|   |       |   `--0+--0 Bathyraja
                            |   |       |       `--0 Raja
                            |   |   ,--0|       ,--0 Asflapristis
                            |   |   |   |   ,--0---0 Ptychotrygon
                            `--0|   |   |   |       ,--0 Ischyrhiza
                                |   |   `--0|   ,--0---0 Onchopristis
                                |   |       `--0|   ,--0 Libanopristis
                                |   |           `--0---0 Sclerorhynchus
                                |   |   ,--0 Britobatos
                                |   |   |   ,--0 Rwhitfieldi
                                |   |   |   |--0 Rhombopterygia
                                `--0|   |   |--0 Iansan
                                    |   |--0+--0 Pseudorhinobatos
                                    |   |   |   ,--0 Rhakelensis
                                    |   |   |   |       ,--0 Pseudobatos
                                    |   |   `--0|   ,--0|   ,--?=0 Eorhinobatos
                                    |   |       |   |   `--0+--0 Rhinobatos
                                    |   |       `--0|       `--0 Glaucostegus
                                    |   |           |   ,--0 Rmaronita
                                    `--0|           `--0|   ,--0 Rhynchobatus
                                        |               `--0|   ,--0 Rlatus
                                        |                   `--0|   ,--0 Rhina
                                        |                       `--0---0 Pristis
                                        |       ,--0 Aptychotrema
                                        |       |   ,--0 Zapteryx
                                        |   ,--0+--0---0 Trygonorrhina
                                        |   |   |   ,--0 Tlalocbatus
                                        |   |   `--0---0 Stahlraja
                                        |   |    ,--?=01 Tethybatis
                                        |   |    |    ,--?=01 Tingitanius
                                        `--0|    |    |   ,--1 Platyrhinoidis
                                            |    |--01|   |--1 Eoplatyrhina
                                            |    |    `--1|       ,--1 Hypnos
                                            |    |        |   ,--1---1 Torpedo
                                            `--01|        `--1|   ,--1 Titanonarke
                                                 |            `--1|   ,--1 Narcine
                                                 |                `--1|   ,--1 Temera
                                                 |                    `--1---1 Narke
                                                 |    ,--1 Platyrhina
                                                 |    |       ,--0 Plesiozanobatus
                                                 `--01|   ,--0---0 Zanobatus
                                                      |   |   ,--0 Plesiobatis
                                                      `--0|   |   ,--0 Urotrygon
                                                          |   |   |   ,--0 Gymnura
                                                          `--0|   |--0---0 Potamotrygon
                                                              |   |       ,--?=0 Arechia
                                                              `--0|       |--0 Urolophus
                                                                  |   ,--0|   ,--0 Heliobatis
                                                                  |   |   `--0---0 Asterotrygon
                                                                  |   |   ,--0 Lessiniabatis
                                                                  `--0|   |--0 Urobatis
                                                                      |   |--0 Hexatrygon
                                                                      `--0|       ,--0 Tethytrygon
                                                                          |   ,--0---0 Neotrygon
                                                                          `--0|   ,--0 Hypanus
                                                                              `--0|   ,--0 Promyliobatis
                                                                                  `--0|   ,--0 Myliobatis
                                                                                      `--0|   ,--0 Aetobatus
                                                                                          `--0|   ,--0 Mobula
                                                                                              `--0---0 Rhinoptera
 
Tree 2, char. 7 (2 steps) 
    ,--?=2 Cobelodus
    |--?=2 Doliodus
    |   ,--?=2 Ozarcus
|--2|   |       ,--?=2 Harriotta
    |   |   ,--2---?=2 Chimaera
    `--2|   |       ,--?=2 Tribodus
        |   |   ,--2|   ,--?=2 Hybodus
        |   |   |   `--2---?=2 Hamiltonichthys
        `--2|   |           ,--?=2 Mustelus
            |   |           |--?=2 Scyliorhinus
            |   |       ,--2|   ,--?=2 Heterodontus
            |   |       |   `--2|   ,--?=2 Hemiscyllium
            `--2|       |       `--2---?=2 Ginglymostoma
                |   ,--2|   ,--?=2 Hexanchus
                |   |   |   |   ,--?=2 Chlamydoselachus
                |   |   `--2|   |   ,--?=2 Protospinax
                |   |       `--2+--2---?=2 Squalus
                |   |           |   ,--?=2 Pristiophorus
                `--2|           `--2|   ,--?=2 Pseudorhina
                    |               `--2---?=2 Squatina
                    |   ,--?=2 Spathobatis
                    |   |   ,--?=2 Belemnobatis
                    |   |   |   ,--?=2 Asterodermus
                    `--2|   |   |--?=2 Kimmerobatis
                        |   |   |           ,--?=2 Cyclobatis
                        |   |   |       ,--2|   ,--?=2 Ostarriraja
                        `--2|   |       |   `--2+--?=2 Bathyraja
                            |   |       |       `--?=2 Raja
                            |   |   ,--2|       ,--?=2 Asflapristis
                            |   |   |   |   ,--2---?=2 Ptychotrygon
                            `--2|   |   |   |       ,--?=2 Ischyrhiza
                                |   |   `--2|   ,--2---?=2 Onchopristis
                                |   |       `--2|   ,--?=2 Libanopristis
                                |   |           `--2---?=2 Sclerorhynchus
                                |   |   ,--?=2 Britobatos
                                |   |   |   ,--?=2 Rwhitfieldi
                                |   |   |   |--?=2 Rhombopterygia
                                `--2|   |   |--?=2 Iansan
                                    |   |--2+--?=2 Pseudorhinobatos
                                    |   |   |   ,--?=2 Rhakelensis
                                    |   |   |   |       ,--?=2 Pseudobatos
                                    |   |   `--2|   ,--2|   ,--?=2 Eorhinobatos
                                    |   |       |   |   `--2+--?=2 Rhinobatos
                                    |   |       `--2|       `--?=2 Glaucostegus
                                    |   |           |   ,--?=2 Rmaronita
                                    `--2|           `--2|   ,--?=2 Rhynchobatus
                                        |               `--2|   ,--?=2 Rlatus
                                        |                   `--2|   ,--?=2 Rhina
                                        |                       `--2---?=2 Pristis
                                        |       ,--?=2 Aptychotrema
                                        |       |   ,--?=2 Zapteryx
                                        |   ,--2+--2---?=2 Trygonorrhina
                                        |   |   |   ,--?=2 Tlalocbatus
                                        |   |   `--2---?=2 Stahlraja
                                        |   |   ,--?=2 Tethybatis
                                        |   |   |   ,--?=2 Tingitanius
                                        `--2|   |   |   ,--2 Platyrhinoidis
                                            |   |--2|   |--2 Eoplatyrhina
                                            |   |   `--2|       ,--0 Hypnos
                                            |   |       |   ,--0---0 Torpedo
                                            `--2|       `--2|   ,--2 Titanonarke
                                                |           `--2|   ,--2 Narcine
                                                |               `--2|   ,--0 Temera
                                                |                   `--0---01 Narke
                                                |   ,--2 Platyrhina
                                                |   |       ,--?=2 Plesiozanobatus
                                                `--2|   ,--2---?=2 Zanobatus
                                                    |   |   ,--?=2 Plesiobatis
                                                    `--2|   |   ,--?=2 Urotrygon
                                                        |   |   |   ,--?=2 Gymnura
                                                        `--2|   |--2---?=2 Potamotrygon
                                                            |   |       ,--?=2 Arechia
                                                            `--2|       |--?=2 Urolophus
                                                                |   ,--2|   ,--?=2 Heliobatis
                                                                |   |   `--2---?=2 Asterotrygon
                                                                |   |   ,--?=2 Lessiniabatis
                                                                `--2|   |--?=2 Urobatis
                                                                    |   |--?=2 Hexatrygon
                                                                    `--2|       ,--?=2 Tethytrygon
                                                                        |   ,--2---?=2 Neotrygon
                                                                        `--2|   ,--?=2 Hypanus
                                                                            `--2|   ,--?=2 Promyliobatis
                                                                                `--2|   ,--?=2 Myliobatis
                                                                                    `--2|   ,--?=2 Aetobatus
                                                                                        `--2|   ,--?=2 Mobula
                                                                                            `--2---?=2 Rhinoptera
 
Tree 2, char. 8 (5 steps) 
    ,--0 Cobelodus
    |--0 Doliodus
    |   ,--0 Ozarcus
|--0|   |       ,--?=0 Harriotta
    |   |   ,--0---?=0 Chimaera
    `--0|   |       ,--?=0 Tribodus
        |   |   ,--0|   ,--?=0 Hybodus
        |   |   |   `--0---?=0 Hamiltonichthys
        `--0|   |           ,--0 Mustelus
            |   |           |--0 Scyliorhinus
            |   |       ,--0|   ,--0 Heterodontus
            |   |       |   `--0|   ,--0 Hemiscyllium
            `--0|       |       `--0---0 Ginglymostoma
                |   ,--0|   ,--0 Hexanchus
                |   |   |   |   ,--0 Chlamydoselachus
                |   |   `--0|   |   ,--0 Protospinax
                |   |       `--0+--0---0 Squalus
                |   |           |   ,--0 Pristiophorus
                `--0|           `--0|   ,--0 Pseudorhina
                    |               `--0---0 Squatina
                    |    ,--1 Spathobatis
                    |    |    ,--0 Belemnobatis
                    |    |    |    ,--1 Asterodermus
                    `--01|    |    |--?=01 Kimmerobatis
                         |    |    |              ,--0 Cyclobatis
                         |    |    |         ,--01|   ,--?=1 Ostarriraja
                         `--01|    |         |    `--1+--1 Bathyraja
                              |    |         |        `--1 Raja
                              |    |    ,--01|       ,--?=0 Asflapristis
                              |    |    |    |   ,--0---0 Ptychotrygon
                              `--01|    |    |   |       ,--0 Ischyrhiza
                                   |    |    `--0|   ,--0---0 Onchopristis
                                   |    |        `--0|   ,--0 Libanopristis
                                   |    |            `--0---0 Sclerorhynchus
                                   |    |   ,--1 Britobatos
                                   |    |   |   ,--?=1 Rwhitfieldi
                                   |    |   |   |--1 Rhombopterygia
                                   `--01|   |   |--1 Iansan
                                        |   |--1+--1 Pseudorhinobatos
                                        |   |   |   ,--1 Rhakelensis
                                        |   |   |   |       ,--1 Pseudobatos
                                        |   |   `--1|   ,--1|   ,--?=1 Eorhinobatos
                                        |   |       |   |   `--1+--1 Rhinobatos
                                        |   |       `--1|       `--1 Glaucostegus
                                        |   |           |   ,--1 Rmaronita
                                        `--1|           `--1|   ,--1 Rhynchobatus
                                            |               `--1|   ,--1 Rlatus
                                            |                   `--1|   ,--1 Rhina
                                            |                       `--1---1 Pristis
                                            |       ,--1 Aptychotrema
                                            |       |   ,--1 Zapteryx
                                            |   ,--1+--1---1 Trygonorrhina
                                            |   |   |   ,--1 Tlalocbatus
                                            |   |   `--1---1 Stahlraja
                                            |   |   ,--0 Tethybatis
                                            |   |   |   ,--0 Tingitanius
                                            `--1|   |   |   ,--0 Platyrhinoidis
                                                |   |--0|   |--0 Eoplatyrhina
                                                |   |   `--0|       ,--0 Hypnos
                                                |   |       |   ,--0---0 Torpedo
                                                `--0|       `--0|   ,--0 Titanonarke
                                                    |           `--0|   ,--0 Narcine
                                                    |               `--0|   ,--0 Temera
                                                    |                   `--0---0 Narke
                                                    |   ,--0 Platyrhina
                                                    |   |       ,--0 Plesiozanobatus
                                                    `--0|   ,--0---0 Zanobatus
                                                        |   |   ,--?=0 Plesiobatis
                                                        `--0|   |   ,--?=0 Urotrygon
                                                            |   |   |   ,--?=0 Gymnura
                                                            `--0|   |--0---?=0 Potamotrygon
                                                                |   |       ,--?=0 Arechia
                                                                `--0|       |--?=0 Urolophus
                                                                    |   ,--0|   ,--0 Heliobatis
                                                                    |   |   `--0---0 Asterotrygon
                                                                    |   |   ,--0 Lessiniabatis
                                                                    `--0|   |--0 Urobatis
                                                                        |   |--0 Hexatrygon
                                                                        `--0|       ,--0 Tethytrygon
                                                                            |   ,--0---0 Neotrygon
                                                                            `--0|   ,--0 Hypanus
                                                                                `--0|   ,--?=0 Promyliobatis
                                                                                    `--0|   ,--0 Myliobatis
                                                                                        `--0|   ,--0 Aetobatus
                                                                                            `--0|   ,--0 Mobula
                                                                                                `--0---0 Rhinoptera
 
Tree 2, char. 9 (1 steps) 
    ,--0 Cobelodus
    |--0 Doliodus
    |   ,--0 Ozarcus
|--0|   |       ,--0 Harriotta
    |   |   ,--0---0 Chimaera
    `--0|   |       ,--0 Tribodus
        |   |   ,--0|   ,--1 Hybodus
        |   |   |   `--1---1 Hamiltonichthys
        `--0|   |           ,--0 Mustelus
            |   |           |--0 Scyliorhinus
            |   |       ,--0|   ,--0 Heterodontus
            |   |       |   `--0|   ,--0 Hemiscyllium
            `--0|       |       `--0---0 Ginglymostoma
                |   ,--0|   ,--0 Hexanchus
                |   |   |   |   ,--0 Chlamydoselachus
                |   |   `--0|   |   ,--0 Protospinax
                |   |       `--0+--0---0 Squalus
                |   |           |   ,--0 Pristiophorus
                `--0|           `--0|   ,--0 Pseudorhina
                    |               `--0---0 Squatina
                    |   ,--0 Spathobatis
                    |   |   ,--0 Belemnobatis
                    |   |   |   ,--0 Asterodermus
                    `--0|   |   |--0 Kimmerobatis
                        |   |   |           ,--0 Cyclobatis
                        |   |   |       ,--0|   ,--0 Ostarriraja
                        `--0|   |       |   `--0+--0 Bathyraja
                            |   |       |       `--0 Raja
                            |   |   ,--0|       ,--0 Asflapristis
                            |   |   |   |   ,--0---0 Ptychotrygon
                            `--0|   |   |   |       ,--?=0 Ischyrhiza
                                |   |   `--0|   ,--0---0 Onchopristis
                                |   |       `--0|   ,--0 Libanopristis
                                |   |           `--0---0 Sclerorhynchus
                                |   |   ,--0 Britobatos
                                |   |   |   ,--0 Rwhitfieldi
                                |   |   |   |--0 Rhombopterygia
                                `--0|   |   |--0 Iansan
                                    |   |--0+--0 Pseudorhinobatos
                                    |   |   |   ,--0 Rhakelensis
                                    |   |   |   |       ,--0 Pseudobatos
                                    |   |   `--0|   ,--0|   ,--0 Eorhinobatos
                                    |   |       |   |   `--0+--0 Rhinobatos
                                    |   |       `--0|       `--0 Glaucostegus
                                    |   |           |   ,--0 Rmaronita
                                    `--0|           `--0|   ,--0 Rhynchobatus
                                        |               `--0|   ,--0 Rlatus
                                        |                   `--0|   ,--0 Rhina
                                        |                       `--0---0 Pristis
                                        |       ,--0 Aptychotrema
                                        |       |   ,--0 Zapteryx
                                        |   ,--0+--0---0 Trygonorrhina
                                        |   |   |   ,--0 Tlalocbatus
                                        |   |   `--0---0 Stahlraja
                                        |   |   ,--0 Tethybatis
                                        |   |   |   ,--0 Tingitanius
                                        `--0|   |   |   ,--0 Platyrhinoidis
                                            |   |--0|   |--0 Eoplatyrhina
                                            |   |   `--0|       ,--0 Hypnos
                                            |   |       |   ,--0---0 Torpedo
                                            `--0|       `--0|   ,--0 Titanonarke
                                                |           `--0|   ,--0 Narcine
                                                |               `--0|   ,--0 Temera
                                                |                   `--0---0 Narke
                                                |   ,--0 Platyrhina
                                                |   |       ,--0 Plesiozanobatus
                                                `--0|   ,--0---0 Zanobatus
                                                    |   |   ,--0 Plesiobatis
                                                    `--0|   |   ,--0 Urotrygon
                                                        |   |   |   ,--0 Gymnura
                                                        `--0|   |--0---0 Potamotrygon
                                                            |   |       ,--0 Arechia
                                                            `--0|       |--0 Urolophus
                                                                |   ,--0|   ,--0 Heliobatis
                                                                |   |   `--0---0 Asterotrygon
                                                                |   |   ,--0 Lessiniabatis
                                                                `--0|   |--0 Urobatis
                                                                    |   |--0 Hexatrygon
                                                                    `--0|       ,--0 Tethytrygon
                                                                        |   ,--0---0 Neotrygon
                                                                        `--0|   ,--0 Hypanus
                                                                            `--0|   ,--0 Promyliobatis
                                                                                `--0|   ,--0 Myliobatis
                                                                                    `--0|   ,--0 Aetobatus
                                                                                        `--0|   ,--0 Mobula
                                                                                            `--0---0 Rhinoptera
 
Tree 2, char. 10 (3 steps) 
    ,--0 Cobelodus
    |--0 Doliodus
    |   ,--0 Ozarcus
|--0|   |       ,--0 Harriotta
    |   |   ,--0---0 Chimaera
    `--0|   |       ,--0 Tribodus
        |   |   ,--0|   ,--0 Hybodus
        |   |   |   `--0---0 Hamiltonichthys
        `--0|   |           ,--0 Mustelus
            |   |           |--0 Scyliorhinus
            |   |       ,--0|   ,--0 Heterodontus
            |   |       |   `--0|   ,--0 Hemiscyllium
            `--0|       |       `--0---0 Ginglymostoma
                |   ,--0|   ,--0 Hexanchus
                |   |   |   |   ,--0 Chlamydoselachus
                |   |   `--0|   |   ,--0 Protospinax
                |   |       `--0+--0---0 Squalus
                |   |           |   ,--1 Pristiophorus
                `--0|           `--0|   ,--0 Pseudorhina
                    |               `--0---0 Squatina
                    |   ,--0 Spathobatis
                    |   |   ,--0 Belemnobatis
                    |   |   |   ,--0 Asterodermus
                    `--0|   |   |--0 Kimmerobatis
                        |   |   |           ,--?=0 Cyclobatis
                        |   |   |       ,--0|   ,--?=0 Ostarriraja
                        `--0|   |       |   `--0+--0 Bathyraja
                            |   |       |       `--0 Raja
                            |   |   ,--0|       ,--?=1 Asflapristis
                            |   |   |   |   ,--1---1 Ptychotrygon
                            `--0|   |   |   |       ,--1 Ischyrhiza
                                |   |   `--1|   ,--1---1 Onchopristis
                                |   |       `--1|   ,--1 Libanopristis
                                |   |           `--1---1 Sclerorhynchus
                                |   |   ,--0 Britobatos
                                |   |   |   ,--0 Rwhitfieldi
                                |   |   |   |--0 Rhombopterygia
                                `--0|   |   |--0 Iansan
                                    |   |--0+--0 Pseudorhinobatos
                                    |   |   |   ,--0 Rhakelensis
                                    |   |   |   |       ,--0 Pseudobatos
                                    |   |   `--0|   ,--0|   ,--0 Eorhinobatos
                                    |   |       |   |   `--0+--0 Rhinobatos
                                    |   |       `--0|       `--0 Glaucostegus
                                    |   |           |   ,--0 Rmaronita
                                    `--0|           `--0|   ,--0 Rhynchobatus
                                        |               `--0|   ,--0 Rlatus
                                        |                   `--0|   ,--0 Rhina
                                        |                       `--0---0 Pristis
                                        |       ,--0 Aptychotrema
                                        |       |   ,--0 Zapteryx
                                        |   ,--0+--0---0 Trygonorrhina
                                        |   |   |   ,--0 Tlalocbatus
                                        |   |   `--0---0 Stahlraja
                                        |   |   ,--0 Tethybatis
                                        |   |   |   ,--?=0 Tingitanius
                                        `--0|   |   |   ,--0 Platyrhinoidis
                                            |   |--0|   |--0 Eoplatyrhina
                                            |   |   `--0|        ,--?=01 Hypnos
                                            |   |       |   ,--01---1 Torpedo
                                            `--0|       `--0|   ,--0 Titanonarke
                                                |           `--0|   ,--?=0 Narcine
                                                |               `--0|   ,--?=0 Temera
                                                |                   `--0---?=0 Narke
                                                |   ,--0 Platyrhina
                                                |   |       ,--?=0 Plesiozanobatus
                                                `--0|   ,--0---0 Zanobatus
                                                    |   |   ,--0 Plesiobatis
                                                    `--0|   |   ,--0 Urotrygon
                                                        |   |   |   ,--0 Gymnura
                                                        `--0|   |--0---0 Potamotrygon
                                                            |   |       ,--?=0 Arechia
                                                            `--0|       |--0 Urolophus
                                                                |   ,--0|   ,--0 Heliobatis
                                                                |   |   `--0---0 Asterotrygon
                                                                |   |   ,--?=0 Lessiniabatis
                                                                `--0|   |--0 Urobatis
                                                                    |   |--0 Hexatrygon
                                                                    `--0|       ,--?=0 Tethytrygon
                                                                        |   ,--0---0 Neotrygon
                                                                        `--0|   ,--0 Hypanus
                                                                            `--0|   ,--?=0 Promyliobatis
                                                                                `--0|   ,--0 Myliobatis
                                                                                    `--0|   ,--0 Aetobatus
                                                                                        `--0|   ,--0 Mobula
                                                                                            `--0---0 Rhinoptera
 
Tree 2, char. 11 (5 steps) 
    ,--?=0 Cobelodus
    |--?=0 Doliodus
    |   ,--?=0 Ozarcus
|--0|   |       ,--?=0 Harriotta
    |   |   ,--0---?=0 Chimaera
    `--0|   |       ,--?=0 Tribodus
        |   |   ,--0|   ,--?=0 Hybodus
        |   |   |   `--0---?=0 Hamiltonichthys
        `--0|   |           ,--?=0 Mustelus
            |   |           |--?=0 Scyliorhinus
            |   |       ,--0|   ,--0 Heterodontus
            |   |       |   `--0|   ,--1 Hemiscyllium
            `--0|       |       `--1---1 Ginglymostoma
                |   ,--0|   ,--0 Hexanchus
                |   |   |   |   ,--0 Chlamydoselachus
                |   |   `--0|   |   ,--0 Protospinax
                |   |       `--0+--0---0 Squalus
                |   |           |   ,--0 Pristiophorus
                `--0|           `--0|   ,--0 Pseudorhina
                    |               `--0---0 Squatina
                    |   ,--1 Spathobatis
                    |   |   ,--?=0 Belemnobatis
                    |   |   |   ,--?=0 Asterodermus
                    `--0|   |   |--0 Kimmerobatis
                        |   |   |           ,--?=0 Cyclobatis
                        |   |   |       ,--0|   ,--?=0 Ostarriraja
                        `--0|   |       |   `--0+--0 Bathyraja
                            |   |       |       `--0 Raja
                            |   |   ,--0|       ,--?=0 Asflapristis
                            |   |   |   |   ,--0---?=0 Ptychotrygon
                            `--0|   |   |   |       ,--?=0 Ischyrhiza
                                |   |   `--0|   ,--0---?=0 Onchopristis
                                |   |       `--0|   ,--?=0 Libanopristis
                                |   |           `--0---?=0 Sclerorhynchus
                                |   |    ,--?=01 Britobatos
                                |   |    |   ,--?=1 Rwhitfieldi
                                |   |    |   |--?=1 Rhombopterygia
                                `--0|    |   |--1 Iansan
                                    |    |--1+--1 Pseudorhinobatos
                                    |    |   |   ,--?=1 Rhakelensis
                                    |    |   |   |       ,--1 Pseudobatos
                                    |    |   `--1|   ,--1|   ,--1 Eorhinobatos
                                    |    |       |   |   `--1+--1 Rhinobatos
                                    |    |       `--1|       `--1 Glaucostegus
                                    |    |           |   ,--?=1 Rmaronita
                                    `--01|           `--1|   ,--1 Rhynchobatus
                                         |               `--1|   ,--1 Rlatus
                                         |                   `--1|   ,--1 Rhina
                                         |                       `--1---1 Pristis
                                         |        ,--1 Aptychotrema
                                         |        |   ,--1 Zapteryx
                                         |    ,--1+--1---1 Trygonorrhina
                                         |    |   |   ,--1 Tlalocbatus
                                         |    |   `--1---1 Stahlraja
                                         |    |   ,--?=0 Tethybatis
                                         |    |   |   ,--0 Tingitanius
                                         `--01|   |   |   ,--0 Platyrhinoidis
                                              |   |--0|   |--?=0 Eoplatyrhina
                                              |   |   `--0|       ,--0 Hypnos
                                              |   |       |   ,--0---?=0 Torpedo
                                              `--0|       `--0|   ,--?=0 Titanonarke
                                                  |           `--0|   ,--0 Narcine
                                                  |               `--0|   ,--?=0 Temera
                                                  |                   `--0---0 Narke
                                                  |   ,--0 Platyrhina
                                                  |   |       ,--?=0 Plesiozanobatus
                                                  `--0|   ,--0---0 Zanobatus
                                                      |   |   ,--0 Plesiobatis
                                                      `--0|   |   ,--0 Urotrygon
                                                          |   |   |   ,--0 Gymnura
                                                          `--0|   |--0---0 Potamotrygon
                                                              |   |       ,--?=0 Arechia
                                                              `--0|       |--0 Urolophus
                                                                  |   ,--0|   ,--?=0 Heliobatis
                                                                  |   |   `--0---?=0 Asterotrygon
                                                                  |   |   ,--?=0 Lessiniabatis
                                                                  `--0|   |--0 Urobatis
                                                                      |   |--0 Hexatrygon
                                                                      `--0|       ,--?=0 Tethytrygon
                                                                          |   ,--0---0 Neotrygon
                                                                          `--0|   ,--0 Hypanus
                                                                              `--0|    ,--?=01 Promyliobatis
                                                                                  `--01|   ,--1 Myliobatis
                                                                                       `--1|   ,--1 Aetobatus
                                                                                           `--1|   ,--1 Mobula
                                                                                               `--1---1 Rhinoptera
 
Tree 2, char. 12 (4 steps) 
    ,--1 Cobelodus
    |--1 Doliodus
    |   ,--1 Ozarcus
|--1|   |       ,--1 Harriotta
    |   |   ,--1---1 Chimaera
    `--1|   |       ,--0 Tribodus
        |   |   ,--0|   ,--0 Hybodus
        |   |   |   `--0---0 Hamiltonichthys
        `--1|   |           ,--0 Mustelus
            |   |           |--0 Scyliorhinus
            |   |       ,--0|   ,--0 Heterodontus
            |   |       |   `--0|   ,--0 Hemiscyllium
            `--0|       |       `--0---0 Ginglymostoma
                |   ,--0|   ,--0 Hexanchus
                |   |   |   |   ,--0 Chlamydoselachus
                |   |   `--0|   |   ,--0 Protospinax
                |   |       `--0+--0---0 Squalus
                |   |           |   ,--0 Pristiophorus
                `--0|           `--0|   ,--0 Pseudorhina
                    |               `--0---0 Squatina
                    |   ,--0 Spathobatis
                    |   |   ,--0 Belemnobatis
                    |   |   |   ,--0 Asterodermus
                    `--0|   |   |--0 Kimmerobatis
                        |   |   |           ,--0 Cyclobatis
                        |   |   |       ,--0|   ,--?=0 Ostarriraja
                        `--0|   |       |   `--0+--0 Bathyraja
                            |   |       |       `--0 Raja
                            |   |   ,--0|       ,--0 Asflapristis
                            |   |   |   |   ,--0---0 Ptychotrygon
                            `--0|   |   |   |       ,--?=0 Ischyrhiza
                                |   |   `--0|   ,--0---0 Onchopristis
                                |   |       `--0|   ,--0 Libanopristis
                                |   |           `--0---0 Sclerorhynchus
                                |   |   ,--0 Britobatos
                                |   |   |   ,--0 Rwhitfieldi
                                |   |   |   |--1 Rhombopterygia
                                `--0|   |   |--0 Iansan
                                    |   |--0+--0 Pseudorhinobatos
                                    |   |   |   ,--?=0 Rhakelensis
                                    |   |   |   |       ,--0 Pseudobatos
                                    |   |   `--0|   ,--0|   ,--0 Eorhinobatos
                                    |   |       |   |   `--0+--0 Rhinobatos
                                    |   |       `--0|       `--0 Glaucostegus
                                    |   |           |   ,--0 Rmaronita
                                    `--0|           `--0|   ,--0 Rhynchobatus
                                        |               `--0|   ,--0 Rlatus
                                        |                   `--0|   ,--0 Rhina
                                        |                       `--0---0 Pristis
                                        |       ,--0 Aptychotrema
                                        |       |   ,--0 Zapteryx
                                        |   ,--0+--0---0 Trygonorrhina
                                        |   |   |   ,--0 Tlalocbatus
                                        |   |   `--0---0 Stahlraja
                                        |   |   ,--0 Tethybatis
                                        |   |   |   ,--0 Tingitanius
                                        `--0|   |   |   ,--0 Platyrhinoidis
                                            |   |--0|   |--?=0 Eoplatyrhina
                                            |   |   `--0|       ,--0 Hypnos
                                            |   |       |   ,--0---0 Torpedo
                                            `--0|       `--0|   ,--?=0 Titanonarke
                                                |           `--0|   ,--0 Narcine
                                                |               `--0|   ,--1 Temera
                                                |                   `--0---0 Narke
                                                |   ,--0 Platyrhina
                                                |   |       ,--?=0 Plesiozanobatus
                                                `--0|   ,--0---0 Zanobatus
                                                    |   |   ,--0 Plesiobatis
                                                    `--0|   |   ,--0 Urotrygon
                                                        |   |   |   ,--0 Gymnura
                                                        `--0|   |--0---0 Potamotrygon
                                                            |   |       ,--0 Arechia
                                                            `--0|       |--0 Urolophus
                                                                |   ,--0|   ,--0 Heliobatis
                                                                |   |   `--0---0 Asterotrygon
                                                                |   |   ,--?=0 Lessiniabatis
                                                                `--0|   |--0 Urobatis
                                                                    |   |--0 Hexatrygon
                                                                    `--0|       ,--0 Tethytrygon
                                                                        |   ,--0---0 Neotrygon
                                                                        `--0|   ,--0 Hypanus
                                                                            `--0|   ,--?=0 Promyliobatis
                                                                                `--0|   ,--0 Myliobatis
                                                                                    `--0|   ,--0 Aetobatus
                                                                                        `--0|   ,--1 Mobula
                                                                                            `--1---1 Rhinoptera
 
Tree 2, char. 13 (2 steps) 
    ,--2 Cobelodus
    |--2 Doliodus
    |   ,--2 Ozarcus
|--2|   |         ,--0 Harriotta
    |   |     ,--0---0 Chimaera
    `--2|     |       ,--1 Tribodus
        |     |   ,--1|   ,--1 Hybodus
        |     |   |   `--1---1 Hamiltonichthys
        `--012|   |           ,--1 Mustelus
              |   |           |--1 Scyliorhinus
              |   |       ,--1|   ,--1 Heterodontus
              |   |       |   `--1|   ,--1 Hemiscyllium
              `--1|       |       `--1---1 Ginglymostoma
                  |   ,--1|   ,--1 Hexanchus
                  |   |   |   |   ,--1 Chlamydoselachus
                  |   |   `--1|   |   ,--1 Protospinax
                  |   |       `--1+--1---1 Squalus
                  |   |           |   ,--1 Pristiophorus
                  `--1|           `--1|   ,--1 Pseudorhina
                      |               `--1---1 Squatina
                      |   ,--1 Spathobatis
                      |   |   ,--1 Belemnobatis
                      |   |   |   ,--1 Asterodermus
                      `--1|   |   |--1 Kimmerobatis
                          |   |   |           ,--1 Cyclobatis
                          |   |   |       ,--1|   ,--1 Ostarriraja
                          `--1|   |       |   `--1+--1 Bathyraja
                              |   |       |       `--1 Raja
                              |   |   ,--1|       ,--1 Asflapristis
                              |   |   |   |   ,--1---1 Ptychotrygon
                              `--1|   |   |   |       ,--?=1 Ischyrhiza
                                  |   |   `--1|   ,--1---1 Onchopristis
                                  |   |       `--1|   ,--1 Libanopristis
                                  |   |           `--1---1 Sclerorhynchus
                                  |   |   ,--1 Britobatos
                                  |   |   |   ,--1 Rwhitfieldi
                                  |   |   |   |--1 Rhombopterygia
                                  `--1|   |   |--1 Iansan
                                      |   |--1+--1 Pseudorhinobatos
                                      |   |   |   ,--1 Rhakelensis
                                      |   |   |   |       ,--1 Pseudobatos
                                      |   |   `--1|   ,--1|   ,--1 Eorhinobatos
                                      |   |       |   |   `--1+--1 Rhinobatos
                                      |   |       `--1|       `--1 Glaucostegus
                                      |   |           |   ,--1 Rmaronita
                                      `--1|           `--1|   ,--1 Rhynchobatus
                                          |               `--1|   ,--1 Rlatus
                                          |                   `--1|   ,--1 Rhina
                                          |                       `--1---1 Pristis
                                          |       ,--1 Aptychotrema
                                          |       |   ,--1 Zapteryx
                                          |   ,--1+--1---1 Trygonorrhina
                                          |   |   |   ,--1 Tlalocbatus
                                          |   |   `--1---1 Stahlraja
                                          |   |   ,--1 Tethybatis
                                          |   |   |   ,--1 Tingitanius
                                          `--1|   |   |   ,--1 Platyrhinoidis
                                              |   |--1|   |--1 Eoplatyrhina
                                              |   |   `--1|       ,--1 Hypnos
                                              |   |       |   ,--1---1 Torpedo
                                              `--1|       `--1|   ,--1 Titanonarke
                                                  |           `--1|   ,--1 Narcine
                                                  |               `--1|   ,--1 Temera
                                                  |                   `--1---1 Narke
                                                  |   ,--1 Platyrhina
                                                  |   |       ,--1 Plesiozanobatus
                                                  `--1|   ,--1---1 Zanobatus
                                                      |   |   ,--1 Plesiobatis
                                                      `--1|   |   ,--1 Urotrygon
                                                          |   |   |   ,--1 Gymnura
                                                          `--1|   |--1---1 Potamotrygon
                                                              |   |       ,--1 Arechia
                                                              `--1|       |--1 Urolophus
                                                                  |   ,--1|   ,--1 Heliobatis
                                                                  |   |   `--1---1 Asterotrygon
                                                                  |   |   ,--1 Lessiniabatis
                                                                  `--1|   |--1 Urobatis
                                                                      |   |--1 Hexatrygon
                                                                      `--1|       ,--1 Tethytrygon
                                                                          |   ,--1---1 Neotrygon
                                                                          `--1|   ,--1 Hypanus
                                                                              `--1|   ,--1 Promyliobatis
                                                                                  `--1|   ,--1 Myliobatis
                                                                                      `--1|   ,--1 Aetobatus
                                                                                          `--1|   ,--1 Mobula
                                                                                              `--1---1 Rhinoptera
 
Tree 2, char. 14 (2 steps) 
    ,--0 Cobelodus
    |--0 Doliodus
    |   ,--0 Ozarcus
|--0|   |       ,--?=0 Harriotta
    |   |   ,--0---?=0 Chimaera
    `--0|   |       ,--0 Tribodus
        |   |   ,--0|   ,--1 Hybodus
        |   |   |   `--1---1 Hamiltonichthys
        `--0|   |           ,--1 Mustelus
            |   |           |--1 Scyliorhinus
            |   |       ,--1|   ,--1 Heterodontus
            |   |       |   `--1|   ,--1 Hemiscyllium
            `--0|       |       `--1---1 Ginglymostoma
                |   ,--0|   ,--0 Hexanchus
                |   |   |   |   ,--0 Chlamydoselachus
                |   |   `--0|   |   ,--0 Protospinax
                |   |       `--0+--0---0 Squalus
                |   |           |   ,--0 Pristiophorus
                `--0|           `--0|   ,--0 Pseudorhina
                    |               `--0---0 Squatina
                    |   ,--0 Spathobatis
                    |   |   ,--0 Belemnobatis
                    |   |   |   ,--0 Asterodermus
                    `--0|   |   |--0 Kimmerobatis
                        |   |   |           ,--0 Cyclobatis
                        |   |   |       ,--0|   ,--0 Ostarriraja
                        `--0|   |       |   `--0+--0 Bathyraja
                            |   |       |       `--0 Raja
                            |   |   ,--0|       ,--0 Asflapristis
                            |   |   |   |   ,--0---0 Ptychotrygon
                            `--0|   |   |   |       ,--?=0 Ischyrhiza
                                |   |   `--0|   ,--0---0 Onchopristis
                                |   |       `--0|   ,--0 Libanopristis
                                |   |           `--0---0 Sclerorhynchus
                                |   |   ,--0 Britobatos
                                |   |   |   ,--0 Rwhitfieldi
                                |   |   |   |--0 Rhombopterygia
                                `--0|   |   |--0 Iansan
                                    |   |--0+--0 Pseudorhinobatos
                                    |   |   |   ,--0 Rhakelensis
                                    |   |   |   |       ,--0 Pseudobatos
                                    |   |   `--0|   ,--0|   ,--0 Eorhinobatos
                                    |   |       |   |   `--0+--0 Rhinobatos
                                    |   |       `--0|       `--0 Glaucostegus
                                    |   |           |   ,--0 Rmaronita
                                    `--0|           `--0|   ,--0 Rhynchobatus
                                        |               `--0|   ,--0 Rlatus
                                        |                   `--0|   ,--0 Rhina
                                        |                       `--0---0 Pristis
                                        |       ,--0 Aptychotrema
                                        |       |   ,--0 Zapteryx
                                        |   ,--0+--0---0 Trygonorrhina
                                        |   |   |   ,--0 Tlalocbatus
                                        |   |   `--0---0 Stahlraja
                                        |   |   ,--0 Tethybatis
                                        |   |   |   ,--0 Tingitanius
                                        `--0|   |   |   ,--0 Platyrhinoidis
                                            |   |--0|   |--0 Eoplatyrhina
                                            |   |   `--0|       ,--0 Hypnos
                                            |   |       |   ,--0---0 Torpedo
                                            `--0|       `--0|   ,--0 Titanonarke
                                                |           `--0|   ,--0 Narcine
                                                |               `--0|   ,--0 Temera
                                                |                   `--0---0 Narke
                                                |   ,--0 Platyrhina
                                                |   |       ,--0 Plesiozanobatus
                                                `--0|   ,--0---0 Zanobatus
                                                    |   |   ,--0 Plesiobatis
                                                    `--0|   |   ,--0 Urotrygon
                                                        |   |   |   ,--0 Gymnura
                                                        `--0|   |--0---0 Potamotrygon
                                                            |   |       ,--0 Arechia
                                                            `--0|       |--0 Urolophus
                                                                |   ,--0|   ,--0 Heliobatis
                                                                |   |   `--0---0 Asterotrygon
                                                                |   |   ,--0 Lessiniabatis
                                                                `--0|   |--0 Urobatis
                                                                    |   |--0 Hexatrygon
                                                                    `--0|       ,--0 Tethytrygon
                                                                        |   ,--0---0 Neotrygon
                                                                        `--0|   ,--0 Hypanus
                                                                            `--0|   ,--0 Promyliobatis
                                                                                `--0|   ,--0 Myliobatis
                                                                                    `--0|   ,--0 Aetobatus
                                                                                        `--0|   ,--0 Mobula
                                                                                            `--0---0 Rhinoptera
 
Tree 2, char. 15 (2 steps) 
    ,--1 Cobelodus
    |--1 Doliodus
    |   ,--1 Ozarcus
|--1|   |         ,--?=01 Harriotta
    |   |    ,--01---?=01 Chimaera
    `--1|    |       ,--0 Tribodus
        |    |   ,--0|   ,--0 Hybodus
        |    |   |   `--0---0 Hamiltonichthys
        `--01|   |           ,--0 Mustelus
             |   |           |--0 Scyliorhinus
             |   |       ,--0|   ,--0 Heterodontus
             |   |       |   `--0|   ,--0 Hemiscyllium
             `--0|       |       `--0---0 Ginglymostoma
                 |   ,--0|   ,--1 Hexanchus
                 |   |   |   |   ,--1 Chlamydoselachus
                 |   |   `--1|   |   ,--1 Protospinax
                 |   |       `--1+--1---1 Squalus
                 |   |           |   ,--1 Pristiophorus
                 `--0|           `--1|   ,--1 Pseudorhina
                     |               `--1---1 Squatina
                     |   ,--0 Spathobatis
                     |   |   ,--0 Belemnobatis
                     |   |   |   ,--0 Asterodermus
                     `--0|   |   |--0 Kimmerobatis
                         |   |   |           ,--0 Cyclobatis
                         |   |   |       ,--0|   ,--0 Ostarriraja
                         `--0|   |       |   `--0+--0 Bathyraja
                             |   |       |       `--0 Raja
                             |   |   ,--0|       ,--0 Asflapristis
                             |   |   |   |   ,--0---0 Ptychotrygon
                             `--0|   |   |   |       ,--?=0 Ischyrhiza
                                 |   |   `--0|   ,--0---0 Onchopristis
                                 |   |       `--0|   ,--0 Libanopristis
                                 |   |           `--0---0 Sclerorhynchus
                                 |   |   ,--0 Britobatos
                                 |   |   |   ,--0 Rwhitfieldi
                                 |   |   |   |--0 Rhombopterygia
                                 `--0|   |   |--0 Iansan
                                     |   |--0+--0 Pseudorhinobatos
                                     |   |   |   ,--0 Rhakelensis
                                     |   |   |   |       ,--0 Pseudobatos
                                     |   |   `--0|   ,--0|   ,--0 Eorhinobatos
                                     |   |       |   |   `--0+--0 Rhinobatos
                                     |   |       `--0|       `--0 Glaucostegus
                                     |   |           |   ,--0 Rmaronita
                                     `--0|           `--0|   ,--0 Rhynchobatus
                                         |               `--0|   ,--0 Rlatus
                                         |                   `--0|   ,--0 Rhina
                                         |                       `--0---0 Pristis
                                         |       ,--0 Aptychotrema
                                         |       |   ,--0 Zapteryx
                                         |   ,--0+--0---0 Trygonorrhina
                                         |   |   |   ,--0 Tlalocbatus
                                         |   |   `--0---0 Stahlraja
                                         |   |   ,--0 Tethybatis
                                         |   |   |   ,--0 Tingitanius
                                         `--0|   |   |   ,--0 Platyrhinoidis
                                             |   |--0|   |--0 Eoplatyrhina
                                             |   |   `--0|       ,--0 Hypnos
                                             |   |       |   ,--0---0 Torpedo
                                             `--0|       `--0|   ,--0 Titanonarke
                                                 |           `--0|   ,--0 Narcine
                                                 |               `--0|   ,--0 Temera
                                                 |                   `--0---0 Narke
                                                 |   ,--0 Platyrhina
                                                 |   |       ,--0 Plesiozanobatus
                                                 `--0|   ,--0---0 Zanobatus
                                                     |   |   ,--0 Plesiobatis
                                                     `--0|   |   ,--0 Urotrygon
                                                         |   |   |   ,--0 Gymnura
                                                         `--0|   |--0---0 Potamotrygon
                                                             |   |       ,--0 Arechia
                                                             `--0|       |--0 Urolophus
                                                                 |   ,--0|   ,--0 Heliobatis
                                                                 |   |   `--0---0 Asterotrygon
                                                                 |   |   ,--0 Lessiniabatis
                                                                 `--0|   |--0 Urobatis
                                                                     |   |--0 Hexatrygon
                                                                     `--0|       ,--0 Tethytrygon
                                                                         |   ,--0---0 Neotrygon
                                                                         `--0|   ,--0 Hypanus
                                                                             `--0|   ,--0 Promyliobatis
                                                                                 `--0|   ,--0 Myliobatis
                                                                                     `--0|   ,--0 Aetobatus
                                                                                         `--0|   ,--0 Mobula
                                                                                             `--0---0 Rhinoptera
 
Tree 2, char. 16 (2 steps) 
    ,--2 Cobelodus
    |--2 Doliodus
    |   ,--2 Ozarcus
|--2|   |       ,--0 Harriotta
    |   |   ,--0---0 Chimaera
    `--2|   |       ,--0 Tribodus
        |   |   ,--0|   ,--0 Hybodus
        |   |   |   `--0---0 Hamiltonichthys
        `--0|   |           ,--0 Mustelus
            |   |           |--0 Scyliorhinus
            |   |       ,--0|   ,--0 Heterodontus
            |   |       |   `--0|   ,--0 Hemiscyllium
            `--0|       |       `--0---0 Ginglymostoma
                |   ,--0|   ,--1 Hexanchus
                |   |   |   |   ,--0 Chlamydoselachus
                |   |   `--0|   |   ,--0 Protospinax
                |   |       `--0+--0---0 Squalus
                |   |           |   ,--0 Pristiophorus
                `--0|           `--0|   ,--0 Pseudorhina
                    |               `--0---0 Squatina
                    |   ,--0 Spathobatis
                    |   |   ,--0 Belemnobatis
                    |   |   |   ,--0 Asterodermus
                    `--0|   |   |--0 Kimmerobatis
                        |   |   |           ,--0 Cyclobatis
                        |   |   |       ,--0|   ,--0 Ostarriraja
                        `--0|   |       |   `--0+--0 Bathyraja
                            |   |       |       `--0 Raja
                            |   |   ,--0|       ,--0 Asflapristis
                            |   |   |   |   ,--0---0 Ptychotrygon
                            `--0|   |   |   |       ,--?=0 Ischyrhiza
                                |   |   `--0|   ,--0---0 Onchopristis
                                |   |       `--0|   ,--0 Libanopristis
                                |   |           `--0---0 Sclerorhynchus
                                |   |   ,--0 Britobatos
                                |   |   |   ,--0 Rwhitfieldi
                                |   |   |   |--0 Rhombopterygia
                                `--0|   |   |--0 Iansan
                                    |   |--0+--0 Pseudorhinobatos
                                    |   |   |   ,--0 Rhakelensis
                                    |   |   |   |       ,--0 Pseudobatos
                                    |   |   `--0|   ,--0|   ,--0 Eorhinobatos
                                    |   |       |   |   `--0+--0 Rhinobatos
                                    |   |       `--0|       `--0 Glaucostegus
                                    |   |           |   ,--0 Rmaronita
                                    `--0|           `--0|   ,--0 Rhynchobatus
                                        |               `--0|   ,--0 Rlatus
                                        |                   `--0|   ,--0 Rhina
                                        |                       `--0---0 Pristis
                                        |       ,--0 Aptychotrema
                                        |       |   ,--0 Zapteryx
                                        |   ,--0+--0---0 Trygonorrhina
                                        |   |   |   ,--0 Tlalocbatus
                                        |   |   `--0---0 Stahlraja
                                        |   |   ,--0 Tethybatis
                                        |   |   |   ,--0 Tingitanius
                                        `--0|   |   |   ,--0 Platyrhinoidis
                                            |   |--0|   |--0 Eoplatyrhina
                                            |   |   `--0|       ,--0 Hypnos
                                            |   |       |   ,--0---0 Torpedo
                                            `--0|       `--0|   ,--0 Titanonarke
                                                |           `--0|   ,--0 Narcine
                                                |               `--0|   ,--0 Temera
                                                |                   `--0---0 Narke
                                                |   ,--0 Platyrhina
                                                |   |       ,--0 Plesiozanobatus
                                                `--0|   ,--0---0 Zanobatus
                                                    |   |   ,--0 Plesiobatis
                                                    `--0|   |   ,--0 Urotrygon
                                                        |   |   |   ,--0 Gymnura
                                                        `--0|   |--0---0 Potamotrygon
                                                            |   |       ,--0 Arechia
                                                            `--0|       |--0 Urolophus
                                                                |   ,--0|   ,--0 Heliobatis
                                                                |   |   `--0---0 Asterotrygon
                                                                |   |   ,--0 Lessiniabatis
                                                                `--0|   |--0 Urobatis
                                                                    |   |--0 Hexatrygon
                                                                    `--0|       ,--0 Tethytrygon
                                                                        |   ,--0---0 Neotrygon
                                                                        `--0|   ,--0 Hypanus
                                                                            `--0|   ,--0 Promyliobatis
                                                                                `--0|   ,--0 Myliobatis
                                                                                    `--0|   ,--0 Aetobatus
                                                                                        `--0|   ,--0 Mobula
                                                                                            `--0---0 Rhinoptera
 
Tree 2, char. 17 (1 steps) 
    ,--0 Cobelodus
    |--0 Doliodus
    |   ,--0 Ozarcus
|--0|   |       ,--0 Harriotta
    |   |   ,--0---0 Chimaera
    `--0|   |       ,--0 Tribodus
        |   |   ,--0|   ,--0 Hybodus
        |   |   |   `--0---0 Hamiltonichthys
        `--0|   |           ,--0 Mustelus
            |   |           |--0 Scyliorhinus
            |   |       ,--0|   ,--1 Heterodontus
            |   |       |   `--1|   ,--1 Hemiscyllium
            `--0|       |       `--1---1 Ginglymostoma
                |   ,--0|   ,--0 Hexanchus
                |   |   |   |   ,--0 Chlamydoselachus
                |   |   `--0|   |   ,--0 Protospinax
                |   |       `--0+--0---0 Squalus
                |   |           |   ,--0 Pristiophorus
                `--0|           `--0|   ,--0 Pseudorhina
                    |               `--0---0 Squatina
                    |   ,--0 Spathobatis
                    |   |   ,--0 Belemnobatis
                    |   |   |   ,--0 Asterodermus
                    `--0|   |   |--0 Kimmerobatis
                        |   |   |           ,--0 Cyclobatis
                        |   |   |       ,--0|   ,--0 Ostarriraja
                        `--0|   |       |   `--0+--0 Bathyraja
                            |   |       |       `--0 Raja
                            |   |   ,--0|       ,--0 Asflapristis
                            |   |   |   |   ,--0---0 Ptychotrygon
                            `--0|   |   |   |       ,--?=0 Ischyrhiza
                                |   |   `--0|   ,--0---0 Onchopristis
                                |   |       `--0|   ,--0 Libanopristis
                                |   |           `--0---0 Sclerorhynchus
                                |   |   ,--0 Britobatos
                                |   |   |   ,--0 Rwhitfieldi
                                |   |   |   |--0 Rhombopterygia
                                `--0|   |   |--0 Iansan
                                    |   |--0+--0 Pseudorhinobatos
                                    |   |   |   ,--0 Rhakelensis
                                    |   |   |   |       ,--0 Pseudobatos
                                    |   |   `--0|   ,--0|   ,--0 Eorhinobatos
                                    |   |       |   |   `--0+--0 Rhinobatos
                                    |   |       `--0|       `--0 Glaucostegus
                                    |   |           |   ,--0 Rmaronita
                                    `--0|           `--0|   ,--0 Rhynchobatus
                                        |               `--0|   ,--0 Rlatus
                                        |                   `--0|   ,--0 Rhina
                                        |                       `--0---0 Pristis
                                        |       ,--0 Aptychotrema
                                        |       |   ,--0 Zapteryx
                                        |   ,--0+--0---0 Trygonorrhina
                                        |   |   |   ,--0 Tlalocbatus
                                        |   |   `--0---0 Stahlraja
                                        |   |   ,--0 Tethybatis
                                        |   |   |   ,--0 Tingitanius
                                        `--0|   |   |   ,--0 Platyrhinoidis
                                            |   |--0|   |--0 Eoplatyrhina
                                            |   |   `--0|       ,--0 Hypnos
                                            |   |       |   ,--0---0 Torpedo
                                            `--0|       `--0|   ,--0 Titanonarke
                                                |           `--0|   ,--0 Narcine
                                                |               `--0|   ,--0 Temera
                                                |                   `--0---0 Narke
                                                |   ,--0 Platyrhina
                                                |   |       ,--0 Plesiozanobatus
                                                `--0|   ,--0---0 Zanobatus
                                                    |   |   ,--0 Plesiobatis
                                                    `--0|   |   ,--0 Urotrygon
                                                        |   |   |   ,--0 Gymnura
                                                        `--0|   |--0---0 Potamotrygon
                                                            |   |       ,--0 Arechia
                                                            `--0|       |--0 Urolophus
                                                                |   ,--0|   ,--0 Heliobatis
                                                                |   |   `--0---0 Asterotrygon
                                                                |   |   ,--0 Lessiniabatis
                                                                `--0|   |--0 Urobatis
                                                                    |   |--0 Hexatrygon
                                                                    `--0|       ,--0 Tethytrygon
                                                                        |   ,--0---0 Neotrygon
                                                                        `--0|   ,--0 Hypanus
                                                                            `--0|   ,--0 Promyliobatis
                                                                                `--0|   ,--0 Myliobatis
                                                                                    `--0|   ,--0 Aetobatus
                                                                                        `--0|   ,--0 Mobula
                                                                                            `--0---0 Rhinoptera
 
Tree 2, char. 18 (2 steps) 
    ,--0 Cobelodus
    |--0 Doliodus
    |   ,--0 Ozarcus
|--0|   |       ,--0 Harriotta
    |   |   ,--0---0 Chimaera
    `--0|   |       ,--1 Tribodus
        |   |   ,--1|   ,--1 Hybodus
        |   |   |   `--1---1 Hamiltonichthys
        `--0|   |           ,--0 Mustelus
            |   |           |--0 Scyliorhinus
            |   |       ,--0|   ,--0 Heterodontus
            |   |       |   `--0|   ,--0 Hemiscyllium
            `--0|       |       `--0---0 Ginglymostoma
                |   ,--0|   ,--0 Hexanchus
                |   |   |   |   ,--0 Chlamydoselachus
                |   |   `--0|   |   ,--0 Protospinax
                |   |       `--0+--0---0 Squalus
                |   |           |   ,--1 Pristiophorus
                `--0|           `--1|   ,--1 Pseudorhina
                    |               `--1---1 Squatina
                    |   ,--0 Spathobatis
                    |   |   ,--0 Belemnobatis
                    |   |   |   ,--0 Asterodermus
                    `--0|   |   |--0 Kimmerobatis
                        |   |   |           ,--0 Cyclobatis
                        |   |   |       ,--0|   ,--0 Ostarriraja
                        `--0|   |       |   `--0+--0 Bathyraja
                            |   |       |       `--0 Raja
                            |   |   ,--0|       ,--0 Asflapristis
                            |   |   |   |   ,--0---0 Ptychotrygon
                            `--0|   |   |   |       ,--?=0 Ischyrhiza
                                |   |   `--0|   ,--0---0 Onchopristis
                                |   |       `--0|   ,--0 Libanopristis
                                |   |           `--0---0 Sclerorhynchus
                                |   |   ,--0 Britobatos
                                |   |   |   ,--0 Rwhitfieldi
                                |   |   |   |--0 Rhombopterygia
                                `--0|   |   |--0 Iansan
                                    |   |--0+--0 Pseudorhinobatos
                                    |   |   |   ,--0 Rhakelensis
                                    |   |   |   |       ,--0 Pseudobatos
                                    |   |   `--0|   ,--0|   ,--0 Eorhinobatos
                                    |   |       |   |   `--0+--0 Rhinobatos
                                    |   |       `--0|       `--0 Glaucostegus
                                    |   |           |   ,--0 Rmaronita
                                    `--0|           `--0|   ,--0 Rhynchobatus
                                        |               `--0|   ,--0 Rlatus
                                        |                   `--0|   ,--0 Rhina
                                        |                       `--0---0 Pristis
                                        |       ,--0 Aptychotrema
                                        |       |   ,--0 Zapteryx
                                        |   ,--0+--0---0 Trygonorrhina
                                        |   |   |   ,--0 Tlalocbatus
                                        |   |   `--0---0 Stahlraja
                                        |   |   ,--0 Tethybatis
                                        |   |   |   ,--0 Tingitanius
                                        `--0|   |   |   ,--0 Platyrhinoidis
                                            |   |--0|   |--0 Eoplatyrhina
                                            |   |   `--0|       ,--0 Hypnos
                                            |   |       |   ,--0---0 Torpedo
                                            `--0|       `--0|   ,--0 Titanonarke
                                                |           `--0|   ,--0 Narcine
                                                |               `--0|   ,--0 Temera
                                                |                   `--0---0 Narke
                                                |   ,--0 Platyrhina
                                                |   |       ,--0 Plesiozanobatus
                                                `--0|   ,--0---0 Zanobatus
                                                    |   |   ,--0 Plesiobatis
                                                    `--0|   |   ,--0 Urotrygon
                                                        |   |   |   ,--0 Gymnura
                                                        `--0|   |--0---0 Potamotrygon
                                                            |   |       ,--0 Arechia
                                                            `--0|       |--0 Urolophus
                                                                |   ,--0|   ,--0 Heliobatis
                                                                |   |   `--0---0 Asterotrygon
                                                                |   |   ,--0 Lessiniabatis
                                                                `--0|   |--0 Urobatis
                                                                    |   |--?=0 Hexatrygon
                                                                    `--0|       ,--0 Tethytrygon
                                                                        |   ,--0---0 Neotrygon
                                                                        `--0|   ,--0 Hypanus
                                                                            `--0|   ,--0 Promyliobatis
                                                                                `--0|   ,--0 Myliobatis
                                                                                    `--0|   ,--0 Aetobatus
                                                                                        `--0|   ,--0 Mobula
                                                                                            `--0---0 Rhinoptera
 
Tree 2, char. 19 (2 steps) 
    ,--0 Cobelodus
    |--0 Doliodus
    |   ,--0 Ozarcus
|--0|   |       ,--0 Harriotta
    |   |   ,--0---0 Chimaera
    `--0|   |       ,--0 Tribodus
        |   |   ,--0|   ,--0 Hybodus
        |   |   |   `--0---?=0 Hamiltonichthys
        `--0|   |           ,--0 Mustelus
            |   |           |--0 Scyliorhinus
            |   |       ,--0|   ,--0 Heterodontus
            |   |       |   `--0|   ,--0 Hemiscyllium
            `--0|       |       `--0---0 Ginglymostoma
                |   ,--0|   ,--0 Hexanchus
                |   |   |   |   ,--0 Chlamydoselachus
                |   |   `--0|   |   ,--0 Protospinax
                |   |       `--0+--0---0 Squalus
                |   |           |   ,--0 Pristiophorus
                `--0|           `--0|   ,--0 Pseudorhina
                    |               `--0---0 Squatina
                    |   ,--0 Spathobatis
                    |   |   ,--0 Belemnobatis
                    |   |   |   ,--0 Asterodermus
                    `--0|   |   |--0 Kimmerobatis
                        |   |   |           ,--0 Cyclobatis
                        |   |   |       ,--0|   ,--?=0 Ostarriraja
                        `--0|   |       |   `--0+--0 Bathyraja
                            |   |       |       `--0 Raja
                            |   |   ,--0|       ,--0 Asflapristis
                            |   |   |   |   ,--0---0 Ptychotrygon
                            `--0|   |   |   |       ,--?=0 Ischyrhiza
                                |   |   `--0|   ,--0---0 Onchopristis
                                |   |       `--0|   ,--0 Libanopristis
                                |   |           `--0---0 Sclerorhynchus
                                |   |   ,--0 Britobatos
                                |   |   |   ,--0 Rwhitfieldi
                                |   |   |   |--0 Rhombopterygia
                                `--0|   |   |--0 Iansan
                                    |   |--0+--0 Pseudorhinobatos
                                    |   |   |   ,--0 Rhakelensis
                                    |   |   |   |       ,--0 Pseudobatos
                                    |   |   `--0|   ,--0|   ,--0 Eorhinobatos
                                    |   |       |   |   `--0+--0 Rhinobatos
                                    |   |       `--0|       `--0 Glaucostegus
                                    |   |           |   ,--0 Rmaronita
                                    `--0|           `--0|   ,--0 Rhynchobatus
                                        |               `--0|   ,--0 Rlatus
                                        |                   `--0|   ,--0 Rhina
                                        |                       `--0---0 Pristis
                                        |       ,--0 Aptychotrema
                                        |       |   ,--0 Zapteryx
                                        |   ,--0+--0---0 Trygonorrhina
                                        |   |   |   ,--0 Tlalocbatus
                                        |   |   `--0---0 Stahlraja
                                        |   |   ,--?=0 Tethybatis
                                        |   |   |   ,--0 Tingitanius
                                        `--0|   |   |   ,--0 Platyrhinoidis
                                            |   |--0|   |--0 Eoplatyrhina
                                            |   |   `--0|       ,--1 Hypnos
                                            |   |       |   ,--1---1 Torpedo
                                            `--0|       `--1|   ,--1 Titanonarke
                                                |           `--1|   ,--1 Narcine
                                                |               `--1|   ,--1 Temera
                                                |                   `--1---1 Narke
                                                |   ,--0 Platyrhina
                                                |   |       ,--0 Plesiozanobatus
                                                `--0|   ,--0---0 Zanobatus
                                                    |   |   ,--0 Plesiobatis
                                                    `--0|   |   ,--0 Urotrygon
                                                        |   |   |   ,--0 Gymnura
                                                        `--0|   |--0---0 Potamotrygon
                                                            |   |       ,--0 Arechia
                                                            `--0|       |--0 Urolophus
                                                                |   ,--0|   ,--0 Heliobatis
                                                                |   |   `--0---0 Asterotrygon
                                                                |   |   ,--?=0 Lessiniabatis
                                                                `--0|   |--0 Urobatis
                                                                    |   |--1 Hexatrygon
                                                                    `--0|       ,--0 Tethytrygon
                                                                        |   ,--0---0 Neotrygon
                                                                        `--0|   ,--0 Hypanus
                                                                            `--0|   ,--0 Promyliobatis
                                                                                `--0|   ,--0 Myliobatis
                                                                                    `--0|   ,--0 Aetobatus
                                                                                        `--0|   ,--0 Mobula
                                                                                            `--0---0 Rhinoptera
 
Tree 2, char. 20 (1 steps) 
    ,--0 Cobelodus
    |--0 Doliodus
    |   ,--0 Ozarcus
|--0|   |       ,--0 Harriotta
    |   |   ,--0---0 Chimaera
    `--0|   |       ,--0 Tribodus
        |   |   ,--0|   ,--0 Hybodus
        |   |   |   `--0---0 Hamiltonichthys
        `--0|   |           ,--0 Mustelus
            |   |           |--0 Scyliorhinus
            |   |       ,--0|   ,--0 Heterodontus
            |   |       |   `--0|   ,--0 Hemiscyllium
            `--0|       |       `--0---0 Ginglymostoma
                |   ,--0|   ,--0 Hexanchus
                |   |   |   |   ,--0 Chlamydoselachus
                |   |   `--0|   |   ,--0 Protospinax
                |   |       `--0+--0---0 Squalus
                |   |           |   ,--0 Pristiophorus
                `--0|           `--0|   ,--0 Pseudorhina
                    |               `--0---0 Squatina
                    |   ,--0 Spathobatis
                    |   |   ,--0 Belemnobatis
                    |   |   |   ,--0 Asterodermus
                    `--0|   |   |--0 Kimmerobatis
                        |   |   |           ,--0 Cyclobatis
                        |   |   |       ,--0|   ,--0 Ostarriraja
                        `--0|   |       |   `--0+--0 Bathyraja
                            |   |       |       `--0 Raja
                            |   |   ,--0|       ,--0 Asflapristis
                            |   |   |   |   ,--0---0 Ptychotrygon
                            `--0|   |   |   |       ,--?=0 Ischyrhiza
                                |   |   `--0|   ,--0---0 Onchopristis
                                |   |       `--0|   ,--0 Libanopristis
                                |   |           `--0---0 Sclerorhynchus
                                |   |   ,--0 Britobatos
                                |   |   |   ,--0 Rwhitfieldi
                                |   |   |   |--0 Rhombopterygia
                                `--0|   |   |--0 Iansan
                                    |   |--0+--0 Pseudorhinobatos
                                    |   |   |   ,--0 Rhakelensis
                                    |   |   |   |       ,--0 Pseudobatos
                                    |   |   `--0|   ,--0|   ,--0 Eorhinobatos
                                    |   |       |   |   `--0+--0 Rhinobatos
                                    |   |       `--0|       `--0 Glaucostegus
                                    |   |           |   ,--0 Rmaronita
                                    `--0|           `--0|   ,--0 Rhynchobatus
                                        |               `--0|   ,--0 Rlatus
                                        |                   `--0|   ,--0 Rhina
                                        |                       `--0---0 Pristis
                                        |       ,--0 Aptychotrema
                                        |       |   ,--0 Zapteryx
                                        |   ,--0+--0---0 Trygonorrhina
                                        |   |   |   ,--0 Tlalocbatus
                                        |   |   `--0---0 Stahlraja
                                        |   |   ,--0 Tethybatis
                                        |   |   |   ,--0 Tingitanius
                                        `--0|   |   |   ,--0 Platyrhinoidis
                                            |   |--0|   |--0 Eoplatyrhina
                                            |   |   `--0|       ,--1 Hypnos
                                            |   |       |   ,--1---1 Torpedo
                                            `--0|       `--1|   ,--1 Titanonarke
                                                |           `--1|   ,--1 Narcine
                                                |               `--1|   ,--1 Temera
                                                |                   `--1---1 Narke
                                                |   ,--0 Platyrhina
                                                |   |       ,--0 Plesiozanobatus
                                                `--0|   ,--0---0 Zanobatus
                                                    |   |   ,--0 Plesiobatis
                                                    `--0|   |   ,--0 Urotrygon
                                                        |   |   |   ,--0 Gymnura
                                                        `--0|   |--0---0 Potamotrygon
                                                            |   |       ,--0 Arechia
                                                            `--0|       |--0 Urolophus
                                                                |   ,--0|   ,--0 Heliobatis
                                                                |   |   `--0---0 Asterotrygon
                                                                |   |   ,--0 Lessiniabatis
                                                                `--0|   |--0 Urobatis
                                                                    |   |--0 Hexatrygon
                                                                    `--0|       ,--0 Tethytrygon
                                                                        |   ,--0---0 Neotrygon
                                                                        `--0|   ,--0 Hypanus
                                                                            `--0|   ,--0 Promyliobatis
                                                                                `--0|   ,--0 Myliobatis
                                                                                    `--0|   ,--0 Aetobatus
                                                                                        `--0|   ,--0 Mobula
                                                                                            `--0---0 Rhinoptera
 
Tree 2, char. 21 (3 steps) 
    ,--0 Cobelodus
    |--0 Doliodus
    |   ,--0 Ozarcus
|--0|   |       ,--0 Harriotta
    |   |   ,--0---0 Chimaera
    `--0|   |       ,--0 Tribodus
        |   |   ,--0|   ,--0 Hybodus
        |   |   |   `--0---0 Hamiltonichthys
        `--0|   |           ,--0 Mustelus
            |   |           |--0 Scyliorhinus
            |   |       ,--0|   ,--0 Heterodontus
            |   |       |   `--0|   ,--0 Hemiscyllium
            `--0|       |       `--0---0 Ginglymostoma
                |   ,--0|   ,--0 Hexanchus
                |   |   |   |   ,--0 Chlamydoselachus
                |   |   `--0|   |   ,--?=0 Protospinax
                |   |       `--0+--0---0 Squalus
                |   |           |   ,--0 Pristiophorus
                `--0|           `--0|   ,--0 Pseudorhina
                    |               `--0---0 Squatina
                    |   ,--0 Spathobatis
                    |   |   ,--1 Belemnobatis
                    |   |   |   ,--1 Asterodermus
                    `--0|   |   |--1 Kimmerobatis
                        |   |   |           ,--?=1 Cyclobatis
                        |   |   |       ,--1|   ,--?=1 Ostarriraja
                        `--1|   |       |   `--1+--1 Bathyraja
                            |   |       |       `--1 Raja
                            |   |   ,--1|       ,--1 Asflapristis
                            |   |   |   |   ,--1---?=1 Ptychotrygon
                            `--1|   |   |   |       ,--?=1 Ischyrhiza
                                |   |   `--1|   ,--1---1 Onchopristis
                                |   |       `--1|   ,--?=1 Libanopristis
                                |   |           `--1---?=1 Sclerorhynchus
                                |   |   ,--?=1 Britobatos
                                |   |   |   ,--?=1 Rwhitfieldi
                                |   |   |   |--?=1 Rhombopterygia
                                `--1|   |   |--1 Iansan
                                    |   |--1+--?=1 Pseudorhinobatos
                                    |   |   |   ,--1 Rhakelensis
                                    |   |   |   |       ,--1 Pseudobatos
                                    |   |   `--1|   ,--1|   ,--?=1 Eorhinobatos
                                    |   |       |   |   `--1+--1 Rhinobatos
                                    |   |       `--1|       `--1 Glaucostegus
                                    |   |           |   ,--?=1 Rmaronita
                                    `--1|           `--1|   ,--1 Rhynchobatus
                                        |               `--1|   ,--?=1 Rlatus
                                        |                   `--1|   ,--1 Rhina
                                        |                       `--1---1 Pristis
                                        |       ,--1 Aptychotrema
                                        |       |   ,--1 Zapteryx
                                        |   ,--1+--1---1 Trygonorrhina
                                        |   |   |   ,--1 Tlalocbatus
                                        |   |   `--1---1 Stahlraja
                                        |   |   ,--?=1 Tethybatis
                                        |   |   |   ,--1 Tingitanius
                                        `--1|   |   |   ,--1 Platyrhinoidis
                                            |   |--1|   |--?=1 Eoplatyrhina
                                            |   |   `--1|       ,--0 Hypnos
                                            |   |       |   ,--0---0 Torpedo
                                            `--1|       `--0|   ,--0 Titanonarke
                                                |           `--0|   ,--0 Narcine
                                                |               `--0|   ,--0 Temera
                                                |                   `--0---0 Narke
                                                |   ,--1 Platyrhina
                                                |   |       ,--?=1 Plesiozanobatus
                                                `--1|   ,--1---1 Zanobatus
                                                    |   |   ,--0 Plesiobatis
                                                    `--1|   |   ,--0 Urotrygon
                                                        |   |   |   ,--0 Gymnura
                                                        `--0|   |--0---0 Potamotrygon
                                                            |   |       ,--0 Arechia
                                                            `--0|       |--0 Urolophus
                                                                |   ,--0|   ,--0 Heliobatis
                                                                |   |   `--0---0 Asterotrygon
                                                                |   |   ,--?=0 Lessiniabatis
                                                                `--0|   |--0 Urobatis
                                                                    |   |--0 Hexatrygon
                                                                    `--0|       ,--?=0 Tethytrygon
                                                                        |   ,--0---0 Neotrygon
                                                                        `--0|   ,--0 Hypanus
                                                                            `--0|   ,--?=0 Promyliobatis
                                                                                `--0|   ,--0 Myliobatis
                                                                                    `--0|   ,--0 Aetobatus
                                                                                        `--0|   ,--0 Mobula
                                                                                            `--0---0 Rhinoptera
 
Tree 2, char. 22 (1 steps) 
    ,--0 Cobelodus
    |--0 Doliodus
    |   ,--0 Ozarcus
|--0|   |       ,--0 Harriotta
    |   |   ,--0---0 Chimaera
    `--0|   |       ,--0 Tribodus
        |   |   ,--0|   ,--0 Hybodus
        |   |   |   `--0---0 Hamiltonichthys
        `--0|   |           ,--0 Mustelus
            |   |           |--0 Scyliorhinus
            |   |       ,--0|   ,--0 Heterodontus
            |   |       |   `--0|   ,--0 Hemiscyllium
            `--0|       |       `--0---0 Ginglymostoma
                |   ,--0|   ,--0 Hexanchus
                |   |   |   |   ,--0 Chlamydoselachus
                |   |   `--0|   |   ,--0 Protospinax
                |   |       `--0+--0---0 Squalus
                |   |           |   ,--0 Pristiophorus
                `--0|           `--0|   ,--0 Pseudorhina
                    |               `--0---0 Squatina
                    |   ,--1 Spathobatis
                    |   |   ,--1 Belemnobatis
                    |   |   |   ,--1 Asterodermus
                    `--1|   |   |--1 Kimmerobatis
                        |   |   |           ,--1 Cyclobatis
                        |   |   |       ,--1|   ,--1 Ostarriraja
                        `--1|   |       |   `--1+--1 Bathyraja
                            |   |       |       `--1 Raja
                            |   |   ,--1|       ,--1 Asflapristis
                            |   |   |   |   ,--1---1 Ptychotrygon
                            `--1|   |   |   |       ,--?=1 Ischyrhiza
                                |   |   `--1|   ,--1---1 Onchopristis
                                |   |       `--1|   ,--1 Libanopristis
                                |   |           `--1---1 Sclerorhynchus
                                |   |   ,--1 Britobatos
                                |   |   |   ,--1 Rwhitfieldi
                                |   |   |   |--1 Rhombopterygia
                                `--1|   |   |--1 Iansan
                                    |   |--1+--1 Pseudorhinobatos
                                    |   |   |   ,--1 Rhakelensis
                                    |   |   |   |       ,--1 Pseudobatos
                                    |   |   `--1|   ,--1|   ,--1 Eorhinobatos
                                    |   |       |   |   `--1+--1 Rhinobatos
                                    |   |       `--1|       `--1 Glaucostegus
                                    |   |           |   ,--1 Rmaronita
                                    `--1|           `--1|   ,--1 Rhynchobatus
                                        |               `--1|   ,--1 Rlatus
                                        |                   `--1|   ,--1 Rhina
                                        |                       `--1---1 Pristis
                                        |       ,--1 Aptychotrema
                                        |       |   ,--1 Zapteryx
                                        |   ,--1+--1---1 Trygonorrhina
                                        |   |   |   ,--1 Tlalocbatus
                                        |   |   `--1---1 Stahlraja
                                        |   |   ,--?=1 Tethybatis
                                        |   |   |   ,--1 Tingitanius
                                        `--1|   |   |   ,--1 Platyrhinoidis
                                            |   |--1|   |--1 Eoplatyrhina
                                            |   |   `--1|       ,--1 Hypnos
                                            |   |       |   ,--1---1 Torpedo
                                            `--1|       `--1|   ,--1 Titanonarke
                                                |           `--1|   ,--1 Narcine
                                                |               `--1|   ,--1 Temera
                                                |                   `--1---1 Narke
                                                |   ,--1 Platyrhina
                                                |   |       ,--1 Plesiozanobatus
                                                `--1|   ,--1---1 Zanobatus
                                                    |   |   ,--1 Plesiobatis
                                                    `--1|   |   ,--1 Urotrygon
                                                        |   |   |   ,--1 Gymnura
                                                        `--1|   |--1---1 Potamotrygon
                                                            |   |       ,--1 Arechia
                                                            `--1|       |--1 Urolophus
                                                                |   ,--1|   ,--1 Heliobatis
                                                                |   |   `--1---1 Asterotrygon
                                                                |   |   ,--1 Lessiniabatis
                                                                `--1|   |--1 Urobatis
                                                                    |   |--1 Hexatrygon
                                                                    `--1|       ,--1 Tethytrygon
                                                                        |   ,--1---1 Neotrygon
                                                                        `--1|   ,--1 Hypanus
                                                                            `--1|   ,--?=1 Promyliobatis
                                                                                `--1|   ,--1 Myliobatis
                                                                                    `--1|   ,--1 Aetobatus
                                                                                        `--1|   ,--1 Mobula
                                                                                            `--1---1 Rhinoptera
 
Tree 2, char. 23 (2 steps) 
    ,--?=0 Cobelodus
    |--?=0 Doliodus
    |   ,--?=0 Ozarcus
|--0|   |       ,--?=0 Harriotta
    |   |   ,--0---?=0 Chimaera
    `--0|   |       ,--?=0 Tribodus
        |   |   ,--0|   ,--?=0 Hybodus
        |   |   |   `--0---?=0 Hamiltonichthys
        `--0|   |           ,--?=0 Mustelus
            |   |           |--?=0 Scyliorhinus
            |   |       ,--0|   ,--?=0 Heterodontus
            |   |       |   `--0|   ,--?=0 Hemiscyllium
            `--0|       |       `--0---?=0 Ginglymostoma
                |   ,--0|   ,--?=0 Hexanchus
                |   |   |   |   ,--?=0 Chlamydoselachus
                |   |   `--0|   |   ,--?=0 Protospinax
                |   |       `--0+--0---?=0 Squalus
                |   |           |   ,--?=0 Pristiophorus
                `--0|           `--0|   ,--?=0 Pseudorhina
                    |               `--0---?=0 Squatina
                    |   ,--0 Spathobatis
                    |   |   ,--0 Belemnobatis
                    |   |   |   ,--0 Asterodermus
                    `--0|   |   |--?=0 Kimmerobatis
                        |   |   |           ,--0 Cyclobatis
                        |   |   |       ,--0|   ,--0 Ostarriraja
                        `--0|   |       |   `--0+--0 Bathyraja
                            |   |       |       `--0 Raja
                            |   |   ,--0|       ,--0 Asflapristis
                            |   |   |   |   ,--0---0 Ptychotrygon
                            `--0|   |   |   |       ,--?=0 Ischyrhiza
                                |   |   `--0|   ,--0---0 Onchopristis
                                |   |       `--0|   ,--0 Libanopristis
                                |   |           `--0---0 Sclerorhynchus
                                |   |   ,--0 Britobatos
                                |   |   |   ,--0 Rwhitfieldi
                                |   |   |   |--0 Rhombopterygia
                                `--0|   |   |--0 Iansan
                                    |   |--0+--0 Pseudorhinobatos
                                    |   |   |   ,--0 Rhakelensis
                                    |   |   |   |       ,--0 Pseudobatos
                                    |   |   `--0|   ,--0|   ,--0 Eorhinobatos
                                    |   |       |   |   `--0+--0 Rhinobatos
                                    |   |       `--0|       `--0 Glaucostegus
                                    |   |           |   ,--0 Rmaronita
                                    `--0|           `--0|   ,--0 Rhynchobatus
                                        |               `--0|   ,--0 Rlatus
                                        |                   `--0|   ,--0 Rhina
                                        |                       `--0---0 Pristis
                                        |       ,--0 Aptychotrema
                                        |       |   ,--0 Zapteryx
                                        |   ,--0+--0---0 Trygonorrhina
                                        |   |   |   ,--0 Tlalocbatus
                                        |   |   `--0---0 Stahlraja
                                        |   |   ,--?=0 Tethybatis
                                        |   |   |   ,--1 Tingitanius
                                        `--0|   |   |   ,--1 Platyrhinoidis
                                            |   |--1|   |--1 Eoplatyrhina
                                            |   |   `--1|       ,--0 Hypnos
                                            |   |       |   ,--0---0 Torpedo
                                            `--0|       `--1|   ,--1 Titanonarke
                                                |           `--1|   ,--1 Narcine
                                                |               `--1|   ,--1 Temera
                                                |                   `--1---1 Narke
                                                |   ,--0 Platyrhina
                                                |   |       ,--0 Plesiozanobatus
                                                `--0|   ,--0---0 Zanobatus
                                                    |   |   ,--0 Plesiobatis
                                                    `--0|   |   ,--0 Urotrygon
                                                        |   |   |   ,--0 Gymnura
                                                        `--0|   |--0---0 Potamotrygon
                                                            |   |       ,--0 Arechia
                                                            `--0|       |--0 Urolophus
                                                                |   ,--0|   ,--0 Heliobatis
                                                                |   |   `--0---0 Asterotrygon
                                                                |   |   ,--0 Lessiniabatis
                                                                `--0|   |--0 Urobatis
                                                                    |   |--0 Hexatrygon
                                                                    `--0|       ,--0 Tethytrygon
                                                                        |   ,--0---0 Neotrygon
                                                                        `--0|   ,--0 Hypanus
                                                                            `--0|   ,--?=0 Promyliobatis
                                                                                `--0|   ,--0 Myliobatis
                                                                                    `--0|   ,--0 Aetobatus
                                                                                        `--0|   ,--0 Mobula
                                                                                            `--0---0 Rhinoptera
 
Tree 2, char. 24 (2 steps) 
    ,--?=0 Cobelodus
    |--?=0 Doliodus
    |   ,--?=0 Ozarcus
|--0|   |       ,--?=0 Harriotta
    |   |   ,--0---?=0 Chimaera
    `--0|   |       ,--?=0 Tribodus
        |   |   ,--0|   ,--?=0 Hybodus
        |   |   |   `--0---?=0 Hamiltonichthys
        `--0|   |           ,--?=0 Mustelus
            |   |           |--?=0 Scyliorhinus
            |   |       ,--0|   ,--?=0 Heterodontus
            |   |       |   `--0|   ,--?=0 Hemiscyllium
            `--0|       |       `--0---?=0 Ginglymostoma
                |   ,--0|   ,--?=0 Hexanchus
                |   |   |   |   ,--?=0 Chlamydoselachus
                |   |   `--0|   |   ,--?=0 Protospinax
                |   |       `--0+--0---?=0 Squalus
                |   |           |   ,--?=0 Pristiophorus
                `--0|           `--0|   ,--?=0 Pseudorhina
                    |               `--0---?=0 Squatina
                    |   ,--0 Spathobatis
                    |   |   ,--0 Belemnobatis
                    |   |   |   ,--0 Asterodermus
                    `--0|   |   |--?=0 Kimmerobatis
                        |   |   |           ,--1 Cyclobatis
                        |   |   |       ,--0|   ,--0 Ostarriraja
                        `--0|   |       |   `--0+--0 Bathyraja
                            |   |       |       `--0 Raja
                            |   |   ,--0|       ,--0 Asflapristis
                            |   |   |   |   ,--0---0 Ptychotrygon
                            `--0|   |   |   |       ,--?=0 Ischyrhiza
                                |   |   `--0|   ,--0---0 Onchopristis
                                |   |       `--0|   ,--0 Libanopristis
                                |   |           `--0---0 Sclerorhynchus
                                |   |   ,--0 Britobatos
                                |   |   |   ,--0 Rwhitfieldi
                                |   |   |   |--0 Rhombopterygia
                                `--0|   |   |--0 Iansan
                                    |   |--0+--0 Pseudorhinobatos
                                    |   |   |   ,--0 Rhakelensis
                                    |   |   |   |       ,--0 Pseudobatos
                                    |   |   `--0|   ,--0|   ,--0 Eorhinobatos
                                    |   |       |   |   `--0+--0 Rhinobatos
                                    |   |       `--0|       `--0 Glaucostegus
                                    |   |           |   ,--0 Rmaronita
                                    `--0|           `--0|   ,--0 Rhynchobatus
                                        |               `--0|   ,--0 Rlatus
                                        |                   `--0|   ,--0 Rhina
                                        |                       `--0---0 Pristis
                                        |       ,--0 Aptychotrema
                                        |       |   ,--0 Zapteryx
                                        |   ,--0+--0---0 Trygonorrhina
                                        |   |   |   ,--0 Tlalocbatus
                                        |   |   `--0---0 Stahlraja
                                        |   |   ,--?=0 Tethybatis
                                        |   |   |   ,--?=0 Tingitanius
                                        `--0|   |   |   ,--?=0 Platyrhinoidis
                                            |   |--0|   |--?=0 Eoplatyrhina
                                            |   |   `--0|       ,--0 Hypnos
                                            |   |       |   ,--0---0 Torpedo
                                            `--0|       `--0|   ,--?=0 Titanonarke
                                                |           `--0|   ,--?=0 Narcine
                                                |               `--0|   ,--?=0 Temera
                                                |                   `--0---?=0 Narke
                                                |   ,--0 Platyrhina
                                                |   |       ,--1 Plesiozanobatus
                                                `--0|   ,--1---1 Zanobatus
                                                    |   |   ,--1 Plesiobatis
                                                    `--1|   |   ,--1 Urotrygon
                                                        |   |   |   ,--1 Gymnura
                                                        `--1|   |--1---1 Potamotrygon
                                                            |   |       ,--1 Arechia
                                                            `--1|       |--1 Urolophus
                                                                |   ,--1|   ,--1 Heliobatis
                                                                |   |   `--1---1 Asterotrygon
                                                                |   |   ,--1 Lessiniabatis
                                                                `--1|   |--1 Urobatis
                                                                    |   |--1 Hexatrygon
                                                                    `--1|       ,--1 Tethytrygon
                                                                        |   ,--1---1 Neotrygon
                                                                        `--1|   ,--1 Hypanus
                                                                            `--1|   ,--?=1 Promyliobatis
                                                                                `--1|   ,--1 Myliobatis
                                                                                    `--1|   ,--1 Aetobatus
                                                                                        `--1|   ,--1 Mobula
                                                                                            `--1---1 Rhinoptera
 
Tree 2, char. 25 (5 steps) 
    ,--?=0 Cobelodus
    |--?=0 Doliodus
    |   ,--?=0 Ozarcus
|--0|   |       ,--?=0 Harriotta
    |   |   ,--0---?=0 Chimaera
    `--0|   |       ,--?=0 Tribodus
        |   |   ,--0|   ,--?=0 Hybodus
        |   |   |   `--0---?=0 Hamiltonichthys
        `--0|   |           ,--?=0 Mustelus
            |   |           |--?=0 Scyliorhinus
            |   |       ,--0|   ,--?=0 Heterodontus
            |   |       |   `--0|   ,--?=0 Hemiscyllium
            `--0|       |       `--0---?=0 Ginglymostoma
                |   ,--0|   ,--?=0 Hexanchus
                |   |   |   |   ,--?=0 Chlamydoselachus
                |   |   `--0|   |   ,--?=0 Protospinax
                |   |       `--0+--0---?=0 Squalus
                |   |           |   ,--?=0 Pristiophorus
                `--0|           `--0|   ,--?=0 Pseudorhina
                    |               `--0---?=0 Squatina
                    |   ,--0 Spathobatis
                    |   |   ,--0 Belemnobatis
                    |   |   |   ,--0 Asterodermus
                    `--0|   |   |--?=0 Kimmerobatis
                        |   |   |           ,--0 Cyclobatis
                        |   |   |       ,--0|   ,--0 Ostarriraja
                        `--0|   |       |   `--0+--0 Bathyraja
                            |   |       |       `--0 Raja
                            |   |   ,--0|       ,--0 Asflapristis
                            |   |   |   |   ,--0---0 Ptychotrygon
                            `--0|   |   |   |       ,--?=0 Ischyrhiza
                                |   |   `--0|   ,--0---0 Onchopristis
                                |   |       `--0|   ,--0 Libanopristis
                                |   |           `--0---0 Sclerorhynchus
                                |   |   ,--0 Britobatos
                                |   |   |   ,--1 Rwhitfieldi
                                |   |   |   |--0 Rhombopterygia
                                `--0|   |   |--0 Iansan
                                    |   |--0+--0 Pseudorhinobatos
                                    |   |   |   ,--0 Rhakelensis
                                    |   |   |   |       ,--0 Pseudobatos
                                    |   |   `--0|   ,--0|   ,--0 Eorhinobatos
                                    |   |       |   |   `--0+--0 Rhinobatos
                                    |   |       `--0|       `--1 Glaucostegus
                                    |   |           |   ,--0 Rmaronita
                                    `--0|           `--0|   ,--1 Rhynchobatus
                                        |               `--1|   ,--1 Rlatus
                                        |                   `--1|   ,--1 Rhina
                                        |                       `--1---1 Pristis
                                        |       ,--0 Aptychotrema
                                        |       |   ,--0 Zapteryx
                                        |   ,--0+--0---0 Trygonorrhina
                                        |   |   |   ,--0 Tlalocbatus
                                        |   |   `--0---0 Stahlraja
                                        |   |   ,--?=0 Tethybatis
                                        |   |   |   ,--0 Tingitanius
                                        `--0|   |   |   ,--0 Platyrhinoidis
                                            |   |--0|   |--0 Eoplatyrhina
                                            |   |   `--0|       ,--0 Hypnos
                                            |   |       |   ,--0---0 Torpedo
                                            `--0|       `--0|   ,--0 Titanonarke
                                                |           `--0|   ,--0 Narcine
                                                |               `--0|   ,--0 Temera
                                                |                   `--0---0 Narke
                                                |    ,--1 Platyrhina
                                                |    |         ,--?=01 Plesiozanobatus
                                                `--01|    ,--01---1 Zanobatus
                                                     |    |   ,--0 Plesiobatis
                                                     `--01|   |   ,--0 Urotrygon
                                                          |   |   |   ,--0 Gymnura
                                                          `--0|   |--0---0 Potamotrygon
                                                              |   |       ,--0 Arechia
                                                              `--0|       |--0 Urolophus
                                                                  |   ,--0|   ,--0 Heliobatis
                                                                  |   |   `--0---0 Asterotrygon
                                                                  |   |   ,--0 Lessiniabatis
                                                                  `--0|   |--0 Urobatis
                                                                      |   |--0 Hexatrygon
                                                                      `--0|       ,--0 Tethytrygon
                                                                          |   ,--0---0 Neotrygon
                                                                          `--0|   ,--0 Hypanus
                                                                              `--0|   ,--?=0 Promyliobatis
                                                                                  `--0|   ,--0 Myliobatis
                                                                                      `--0|   ,--0 Aetobatus
                                                                                          `--0|   ,--0 Mobula
                                                                                              `--0---0 Rhinoptera
 
Tree 2, char. 26 (5 steps) 
    ,--0 Cobelodus
    |--0 Doliodus
    |    ,--1 Ozarcus
|--0|    |        ,--1 Harriotta
    |    |    ,--1---1 Chimaera
    `--01|    |       ,--0 Tribodus
         |    |   ,--0|   ,--0 Hybodus
         |    |   |   `--0---0 Hamiltonichthys
         `--01|   |           ,--0 Mustelus
              |   |           |--0 Scyliorhinus
              |   |       ,--0|   ,--0 Heterodontus
              |   |       |   `--0|   ,--0 Hemiscyllium
              `--0|       |       `--0---0 Ginglymostoma
                  |   ,--0|   ,--0 Hexanchus
                  |   |   |   |   ,--0 Chlamydoselachus
                  |   |   `--0|   |   ,--0 Protospinax
                  |   |       `--0+--0---0 Squalus
                  |   |           |   ,--0 Pristiophorus
                  `--0|           `--0|   ,--0 Pseudorhina
                      |               `--0---0 Squatina
                      |   ,--0 Spathobatis
                      |   |   ,--0 Belemnobatis
                      |   |   |   ,--0 Asterodermus
                      `--0|   |   |--0 Kimmerobatis
                          |   |   |           ,--0 Cyclobatis
                          |   |   |       ,--0|   ,--1 Ostarriraja
                          `--0|   |       |   `--0+--0 Bathyraja
                              |   |       |       `--0 Raja
                              |   |   ,--0|       ,--0 Asflapristis
                              |   |   |   |   ,--0---0 Ptychotrygon
                              `--0|   |   |   |       ,--?=0 Ischyrhiza
                                  |   |   `--0|   ,--0---0 Onchopristis
                                  |   |       `--0|   ,--0 Libanopristis
                                  |   |           `--0---0 Sclerorhynchus
                                  |   |   ,--0 Britobatos
                                  |   |   |   ,--0 Rwhitfieldi
                                  |   |   |   |--?=0 Rhombopterygia
                                  `--0|   |   |--0 Iansan
                                      |   |--0+--0 Pseudorhinobatos
                                      |   |   |   ,--0 Rhakelensis
                                      |   |   |   |       ,--0 Pseudobatos
                                      |   |   `--0|   ,--0|   ,--0 Eorhinobatos
                                      |   |       |   |   `--0+--0 Rhinobatos
                                      |   |       `--0|       `--0 Glaucostegus
                                      |   |           |   ,--0 Rmaronita
                                      `--0|           `--0|   ,--0 Rhynchobatus
                                          |               `--0|   ,--0 Rlatus
                                          |                   `--0|   ,--0 Rhina
                                          |                       `--0---0 Pristis
                                          |       ,--0 Aptychotrema
                                          |       |   ,--0 Zapteryx
                                          |   ,--0+--0---0 Trygonorrhina
                                          |   |   |   ,--0 Tlalocbatus
                                          |   |   `--0---0 Stahlraja
                                          |   |   ,--0 Tethybatis
                                          |   |   |   ,--0 Tingitanius
                                          `--0|   |   |   ,--0 Platyrhinoidis
                                              |   |--0|   |--0 Eoplatyrhina
                                              |   |   `--0|       ,--1 Hypnos
                                              |   |       |   ,--1---1 Torpedo
                                              `--0|       `--1|   ,--1 Titanonarke
                                                  |           `--1|   ,--1 Narcine
                                                  |               `--1|   ,--1 Temera
                                                  |                   `--1---1 Narke
                                                  |   ,--0 Platyrhina
                                                  |   |       ,--1 Plesiozanobatus
                                                  `--0|   ,--0---0 Zanobatus
                                                      |   |   ,--0 Plesiobatis
                                                      `--0|   |   ,--0 Urotrygon
                                                          |   |   |   ,--0 Gymnura
                                                          `--0|   |--0---0 Potamotrygon
                                                              |   |       ,--0 Arechia
                                                              `--0|       |--0 Urolophus
                                                                  |   ,--0|   ,--0 Heliobatis
                                                                  |   |   `--0---0 Asterotrygon
                                                                  |   |   ,--?=0 Lessiniabatis
                                                                  `--0|   |--0 Urobatis
                                                                      |   |--0 Hexatrygon
                                                                      `--0|       ,--0 Tethytrygon
                                                                          |   ,--0---0 Neotrygon
                                                                          `--0|   ,--0 Hypanus
                                                                              `--0|   ,--0 Promyliobatis
                                                                                  `--0|   ,--0 Myliobatis
                                                                                      `--0|   ,--0 Aetobatus
                                                                                          `--0|   ,--0 Mobula
                                                                                              `--0---0 Rhinoptera
 
Tree 2, char. 27 (5 steps) 
    ,--0 Cobelodus
    |--0 Doliodus
    |   ,--?=0 Ozarcus
|--0|   |       ,--?=0 Harriotta
    |   |   ,--0---?=0 Chimaera
    `--0|   |       ,--1 Tribodus
        |   |   ,--1|   ,--1 Hybodus
        |   |   |   `--1---1 Hamiltonichthys
        `--0|   |           ,--0 Mustelus
            |   |           |--0 Scyliorhinus
            |   |       ,--0|   ,--0 Heterodontus
            |   |       |   `--0|   ,--0 Hemiscyllium
            `--0|       |       `--0---0 Ginglymostoma
                |   ,--0|   ,--1 Hexanchus
                |   |   |   |   ,--1 Chlamydoselachus
                |   |   `--1|   |   ,--1 Protospinax
                |   |       `--1+--1---1 Squalus
                |   |           |   ,--0 Pristiophorus
                `--0|           `--1|   ,--1 Pseudorhina
                    |               `--1---1 Squatina
                    |   ,--0 Spathobatis
                    |   |   ,--0 Belemnobatis
                    |   |   |   ,--0 Asterodermus
                    `--0|   |   |--0 Kimmerobatis
                        |   |   |           ,--0 Cyclobatis
                        |   |   |       ,--0|   ,--0 Ostarriraja
                        `--0|   |       |   `--0+--0 Bathyraja
                            |   |       |       `--0 Raja
                            |   |   ,--0|       ,--0 Asflapristis
                            |   |   |   |   ,--0---0 Ptychotrygon
                            `--0|   |   |   |       ,--?=0 Ischyrhiza
                                |   |   `--0|   ,--0---0 Onchopristis
                                |   |       `--0|   ,--0 Libanopristis
                                |   |           `--0---0 Sclerorhynchus
                                |   |   ,--1 Britobatos
                                |   |   |   ,--0 Rwhitfieldi
                                |   |   |   |--?=0 Rhombopterygia
                                `--0|   |   |--0 Iansan
                                    |   |--0+--0 Pseudorhinobatos
                                    |   |   |   ,--0 Rhakelensis
                                    |   |   |   |       ,--0 Pseudobatos
                                    |   |   `--0|   ,--0|   ,--0 Eorhinobatos
                                    |   |       |   |   `--0+--0 Rhinobatos
                                    |   |       `--0|       `--0 Glaucostegus
                                    |   |           |   ,--0 Rmaronita
                                    `--0|           `--0|   ,--0 Rhynchobatus
                                        |               `--0|   ,--0 Rlatus
                                        |                   `--0|   ,--0 Rhina
                                        |                       `--0---0 Pristis
                                        |       ,--0 Aptychotrema
                                        |       |   ,--0 Zapteryx
                                        |   ,--0+--0---0 Trygonorrhina
                                        |   |   |   ,--0 Tlalocbatus
                                        |   |   `--0---0 Stahlraja
                                        |   |   ,--0 Tethybatis
                                        |   |   |   ,--0 Tingitanius
                                        `--0|   |   |   ,--0 Platyrhinoidis
                                            |   |--0|   |--0 Eoplatyrhina
                                            |   |   `--0|       ,--?=0 Hypnos
                                            |   |       |   ,--0---?=0 Torpedo
                                            `--0|       `--0|   ,--?=0 Titanonarke
                                                |           `--0|   ,--?=0 Narcine
                                                |               `--0|   ,--?=0 Temera
                                                |                   `--0---?=0 Narke
                                                |   ,--0 Platyrhina
                                                |   |       ,--?=0 Plesiozanobatus
                                                `--0|   ,--0---0 Zanobatus
                                                    |   |   ,--1 Plesiobatis
                                                    `--0|   |   ,--1 Urotrygon
                                                        |   |   |   ,--1 Gymnura
                                                        `--1|   |--1---1 Potamotrygon
                                                            |   |       ,--1 Arechia
                                                            `--1|       |--1 Urolophus
                                                                |   ,--1|   ,--1 Heliobatis
                                                                |   |   `--1---1 Asterotrygon
                                                                |   |   ,--?=1 Lessiniabatis
                                                                `--1|   |--1 Urobatis
                                                                    |   |--1 Hexatrygon
                                                                    `--1|       ,--1 Tethytrygon
                                                                        |   ,--1---1 Neotrygon
                                                                        `--1|   ,--1 Hypanus
                                                                            `--1|   ,--1 Promyliobatis
                                                                                `--1|   ,--1 Myliobatis
                                                                                    `--1|   ,--1 Aetobatus
                                                                                        `--1|   ,--1 Mobula
                                                                                            `--1---1 Rhinoptera
 
Tree 2, char. 28 (10 steps) 
    ,--?=1 Cobelodus
    |--?=1 Doliodus
    |   ,--?=1 Ozarcus
|--1|   |       ,--?=1 Harriotta
    |   |   ,--1---?=1 Chimaera
    `--1|   |       ,--1 Tribodus
        |   |   ,--1|   ,--1 Hybodus
        |   |   |   `--1---1 Hamiltonichthys
        `--1|   |           ,--1 Mustelus
            |   |           |--1 Scyliorhinus
            |   |       ,--1|   ,--1 Heterodontus
            |   |       |   `--1|   ,--1 Hemiscyllium
            `--1|       |       `--1---1 Ginglymostoma
                |   ,--1|   ,--1 Hexanchus
                |   |   |   |   ,--1 Chlamydoselachus
                |   |   `--1|   |   ,--1 Protospinax
                |   |       `--1+--1---1 Squalus
                |   |           |   ,--1 Pristiophorus
                `--1|           `--1|   ,--1 Pseudorhina
                    |               `--1---1 Squatina
                    |   ,--1 Spathobatis
                    |   |   ,--1 Belemnobatis
                    |   |   |   ,--1 Asterodermus
                    `--1|   |   |--1 Kimmerobatis
                        |   |   |           ,--1 Cyclobatis
                        |   |   |       ,--1|   ,--?=0 Ostarriraja
                        `--1|   |       |   `--0+--0 Bathyraja
                            |   |       |       `--0 Raja
                            |   |   ,--1|       ,--1 Asflapristis
                            |   |   |   |   ,--1---1 Ptychotrygon
                            `--1|   |   |   |       ,--?=1 Ischyrhiza
                                |   |   `--1|   ,--1---1 Onchopristis
                                |   |       `--1|   ,--1 Libanopristis
                                |   |           `--1---1 Sclerorhynchus
                                |   |   ,--?=1 Britobatos
                                |   |   |   ,--1 Rwhitfieldi
                                |   |   |   |--?=1 Rhombopterygia
                                `--1|   |   |--1 Iansan
                                    |   |--1+--?=1 Pseudorhinobatos
                                    |   |   |    ,--?=01 Rhakelensis
                                    |   |   |    |       ,--0 Pseudobatos
                                    |   |   `--01|   ,--0|   ,--0 Eorhinobatos
                                    |   |        |   |   `--0+--0 Rhinobatos
                                    |   |        `--0|       `--0 Glaucostegus
                                    |   |            |   ,--0 Rmaronita
                                    `--1|            `--0|   ,--0 Rhynchobatus
                                        |                `--0|   ,--1 Rlatus
                                        |                    `--0|   ,--0 Rhina
                                        |                        `--0---0 Pristis
                                        |       ,--1 Aptychotrema
                                        |       |   ,--1 Zapteryx
                                        |   ,--1+--1---1 Trygonorrhina
                                        |   |   |   ,--1 Tlalocbatus
                                        |   |   `--1---1 Stahlraja
                                        |   |   ,--?=0 Tethybatis
                                        |   |   |   ,--0 Tingitanius
                                        `--1|   |   |   ,--0 Platyrhinoidis
                                            |   |--0|   |--0 Eoplatyrhina
                                            |   |   `--0|       ,--?=0 Hypnos
                                            |   |       |   ,--0---?=0 Torpedo
                                            `--0|       `--0|   ,--?=0 Titanonarke
                                                |           `--0|   ,--?=0 Narcine
                                                |               `--0|   ,--?=0 Temera
                                                |                   `--0---?=0 Narke
                                                |   ,--0 Platyrhina
                                                |   |       ,--?=0 Plesiozanobatus
                                                `--0|   ,--0---0 Zanobatus
                                                    |   |    ,--1 Plesiobatis
                                                    `--0|    |    ,--1 Urotrygon
                                                        |    |    |   ,--0 Gymnura
                                                        `--01|    |--0---0 Potamotrygon
                                                             |    |         ,--1 Arechia
                                                             `--01|         |--1 Urolophus
                                                                  |    ,--01|    ,--?=01 Heliobatis
                                                                  |    |    `--01---0 Asterotrygon
                                                                  |    |    ,--?=01 Lessiniabatis
                                                                  `--01|    |--0 Urobatis
                                                                       |    |--1 Hexatrygon
                                                                       `--01|       ,--0 Tethytrygon
                                                                            |   ,--0---0 Neotrygon
                                                                            `--0|   ,--0 Hypanus
                                                                                `--0|   ,--0 Promyliobatis
                                                                                    `--0|   ,--0 Myliobatis
                                                                                        `--0|   ,--1 Aetobatus
                                                                                            `--1|   ,--1 Mobula
                                                                                                `--1---1 Rhinoptera
 
Tree 2, char. 29 (2 steps) 
    ,--1 Cobelodus
    |--1 Doliodus
    |   ,--?=1 Ozarcus
|--1|   |       ,--?=1 Harriotta
    |   |   ,--1---?=1 Chimaera
    `--1|   |       ,--1 Tribodus
        |   |   ,--1|   ,--1 Hybodus
        |   |   |   `--1---1 Hamiltonichthys
        `--1|   |           ,--0 Mustelus
            |   |           |--0 Scyliorhinus
            |   |       ,--0|   ,--0 Heterodontus
            |   |       |   `--0|   ,--0 Hemiscyllium
            `--1|       |       `--0---0 Ginglymostoma
                |   ,--0|   ,--0 Hexanchus
                |   |   |   |   ,--0 Chlamydoselachus
                |   |   `--0|   |   ,--0 Protospinax
                |   |       `--0+--0---0 Squalus
                |   |           |   ,--0 Pristiophorus
                `--0|           `--0|   ,--0 Pseudorhina
                    |               `--0---0 Squatina
                    |   ,--0 Spathobatis
                    |   |   ,--0 Belemnobatis
                    |   |   |   ,--0 Asterodermus
                    `--0|   |   |--0 Kimmerobatis
                        |   |   |           ,--0 Cyclobatis
                        |   |   |       ,--0|   ,--?=0 Ostarriraja
                        `--0|   |       |   `--0+--0 Bathyraja
                            |   |       |       `--0 Raja
                            |   |   ,--0|       ,--0 Asflapristis
                            |   |   |   |   ,--0---0 Ptychotrygon
                            `--0|   |   |   |       ,--?=0 Ischyrhiza
                                |   |   `--0|   ,--0---0 Onchopristis
                                |   |       `--0|   ,--0 Libanopristis
                                |   |           `--0---0 Sclerorhynchus
                                |   |   ,--?=0 Britobatos
                                |   |   |   ,--0 Rwhitfieldi
                                |   |   |   |--0 Rhombopterygia
                                `--0|   |   |--0 Iansan
                                    |   |--0+--0 Pseudorhinobatos
                                    |   |   |   ,--0 Rhakelensis
                                    |   |   |   |       ,--0 Pseudobatos
                                    |   |   `--0|   ,--0|   ,--0 Eorhinobatos
                                    |   |       |   |   `--0+--0 Rhinobatos
                                    |   |       `--0|       `--0 Glaucostegus
                                    |   |           |   ,--0 Rmaronita
                                    `--0|           `--0|   ,--0 Rhynchobatus
                                        |               `--0|   ,--0 Rlatus
                                        |                   `--0|   ,--0 Rhina
                                        |                       `--0---0 Pristis
                                        |       ,--0 Aptychotrema
                                        |       |   ,--0 Zapteryx
                                        |   ,--0+--0---0 Trygonorrhina
                                        |   |   |   ,--0 Tlalocbatus
                                        |   |   `--0---0 Stahlraja
                                        |   |   ,--?=0 Tethybatis
                                        |   |   |   ,--0 Tingitanius
                                        `--0|   |   |   ,--0 Platyrhinoidis
                                            |   |--0|   |--0 Eoplatyrhina
                                            |   |   `--0|       ,--?=0 Hypnos
                                            |   |       |   ,--0---?=0 Torpedo
                                            `--0|       `--0|   ,--?=0 Titanonarke
                                                |           `--0|   ,--?=0 Narcine
                                                |               `--0|   ,--?=0 Temera
                                                |                   `--0---?=0 Narke
                                                |   ,--0 Platyrhina
                                                |   |       ,--?=0 Plesiozanobatus
                                                `--0|   ,--0---0 Zanobatus
                                                    |   |   ,--0 Plesiobatis
                                                    `--0|   |   ,--0 Urotrygon
                                                        |   |   |   ,--0 Gymnura
                                                        `--0|   |--0---0 Potamotrygon
                                                            |   |       ,--0 Arechia
                                                            `--0|       |--0 Urolophus
                                                                |   ,--0|   ,--0 Heliobatis
                                                                |   |   `--0---0 Asterotrygon
                                                                |   |   ,--?=0 Lessiniabatis
                                                                `--0|   |--0 Urobatis
                                                                    |   |--0 Hexatrygon
                                                                    `--0|       ,--0 Tethytrygon
                                                                        |   ,--0---0 Neotrygon
                                                                        `--0|   ,--0 Hypanus
                                                                            `--0|    ,--?=01 Promyliobatis
                                                                                `--01|   ,--1 Myliobatis
                                                                                     `--1|   ,--1 Aetobatus
                                                                                         `--1|   ,--1 Mobula
                                                                                             `--1---1 Rhinoptera
 
Tree 2, char. 30 (6 steps) 
    ,--?=0 Cobelodus
    |--?=0 Doliodus
    |   ,--?=0 Ozarcus
|--0|   |       ,--0 Harriotta
    |   |   ,--0---0 Chimaera
    `--0|   |       ,--?=0 Tribodus
        |   |   ,--0|   ,--?=0 Hybodus
        |   |   |   `--0---?=0 Hamiltonichthys
        `--0|   |           ,--0 Mustelus
            |   |           |--0 Scyliorhinus
            |   |       ,--0|   ,--0 Heterodontus
            |   |       |   `--0|   ,--0 Hemiscyllium
            `--0|       |       `--0---0 Ginglymostoma
                |   ,--0|   ,--0 Hexanchus
                |   |   |   |   ,--0 Chlamydoselachus
                |   |   `--0|   |   ,--?=0 Protospinax
                |   |       `--0+--0---0 Squalus
                |   |           |   ,--0 Pristiophorus
                `--0|           `--0|   ,--?=0 Pseudorhina
                    |               `--0---0 Squatina
                    |   ,--?=0 Spathobatis
                    |   |   ,--?=0 Belemnobatis
                    |   |   |   ,--?=0 Asterodermus
                    `--0|   |   |--?=0 Kimmerobatis
                        |   |   |             ,--?=01 Cyclobatis
                        |   |   |        ,--01|   ,--?=1 Ostarriraja
                        `--0|   |        |    `--1+--1 Bathyraja
                            |   |        |        `--1 Raja
                            |   |   ,--01|         ,--?=01 Asflapristis
                            |   |   |    |    ,--01---?=01 Ptychotrygon
                            `--0|   |    |    |         ,--?=01 Ischyrhiza
                                |   |    `--01|    ,--01---?=01 Onchopristis
                                |   |         `--01|    ,--?=01 Libanopristis
                                |   |              `--01---?=01 Sclerorhynchus
                                |   |   ,--?=0 Britobatos
                                |   |   |   ,--?=0 Rwhitfieldi
                                |   |   |   |--?=0 Rhombopterygia
                                `--0|   |   |--?=0 Iansan
                                    |   |--0+--?=0 Pseudorhinobatos
                                    |   |   |   ,--?=0 Rhakelensis
                                    |   |   |   |       ,--0 Pseudobatos
                                    |   |   `--0|   ,--0|   ,--?=0 Eorhinobatos
                                    |   |       |   |   `--0+--0 Rhinobatos
                                    |   |       `--0|       `--0 Glaucostegus
                                    |   |           |   ,--?=0 Rmaronita
                                    `--0|           `--0|   ,--0 Rhynchobatus
                                        |               `--0|   ,--?=0 Rlatus
                                        |                   `--0|   ,--0 Rhina
                                        |                       `--0---0 Pristis
                                        |       ,--0 Aptychotrema
                                        |       |   ,--0 Zapteryx
                                        |   ,--0+--0---1 Trygonorrhina
                                        |   |   |   ,--?=0 Tlalocbatus
                                        |   |   `--0---?=0 Stahlraja
                                        |   |   ,--?=0 Tethybatis
                                        |   |   |   ,--?=0 Tingitanius
                                        `--0|   |   |   ,--0 Platyrhinoidis
                                            |   |--0|   |--?=0 Eoplatyrhina
                                            |   |   `--0|        ,--1 Hypnos
                                            |   |       |    ,--1---1 Torpedo
                                            `--0|       `--01|    ,--?=01 Titanonarke
                                                |            `--01|    ,--0 Narcine
                                                |                 `--01|   ,--1 Temera
                                                |                      `--1---1 Narke
                                                |   ,--0 Platyrhina
                                                |   |       ,--?=0 Plesiozanobatus
                                                `--0|   ,--0---0 Zanobatus
                                                    |   |   ,--1 Plesiobatis
                                                    `--0|   |   ,--1 Urotrygon
                                                        |   |   |   ,--1 Gymnura
                                                        `--1|   |--1---1 Potamotrygon
                                                            |   |       ,--?=1 Arechia
                                                            `--1|       |--1 Urolophus
                                                                |   ,--1|   ,--?=1 Heliobatis
                                                                |   |   `--1---?=1 Asterotrygon
                                                                |   |   ,--?=1 Lessiniabatis
                                                                `--1|   |--1 Urobatis
                                                                    |   |--0 Hexatrygon
                                                                    `--1|       ,--?=1 Tethytrygon
                                                                        |   ,--1---1 Neotrygon
                                                                        `--1|   ,--1 Hypanus
                                                                            `--1|   ,--?=1 Promyliobatis
                                                                                `--1|   ,--1 Myliobatis
                                                                                    `--1|   ,--1 Aetobatus
                                                                                        `--1|   ,--1 Mobula
                                                                                            `--1---1 Rhinoptera
 
Tree 2, char. 31 (5 steps) 
    ,--?=0 Cobelodus
    |--?=0 Doliodus
    |   ,--?=0 Ozarcus
|--0|   |       ,--0 Harriotta
    |   |   ,--0---0 Chimaera
    `--0|   |       ,--?=0 Tribodus
        |   |   ,--0|   ,--?=0 Hybodus
        |   |   |   `--0---?=0 Hamiltonichthys
        `--0|   |           ,--0 Mustelus
            |   |           |--0 Scyliorhinus
            |   |       ,--0|   ,--0 Heterodontus
            |   |       |   `--0|   ,--0 Hemiscyllium
            `--0|       |       `--0---0 Ginglymostoma
                |   ,--0|   ,--0 Hexanchus
                |   |   |   |   ,--0 Chlamydoselachus
                |   |   `--0|   |   ,--?=0 Protospinax
                |   |       `--0+--0---0 Squalus
                |   |           |   ,--0 Pristiophorus
                `--0|           `--0|   ,--?=0 Pseudorhina
                    |               `--0---0 Squatina
                    |    ,--?=01 Spathobatis
                    |    |    ,--?=01 Belemnobatis
                    |    |    |    ,--?=01 Asterodermus
                    `--01|    |    |--?=01 Kimmerobatis
                         |    |    |              ,--?=01 Cyclobatis
                         |    |    |         ,--01|   ,--?=1 Ostarriraja
                         `--01|    |         |    `--1+--1 Bathyraja
                              |    |         |        `--1 Raja
                              |    |    ,--01|         ,--?=01 Asflapristis
                              |    |    |    |    ,--01---?=01 Ptychotrygon
                              `--01|    |    |    |         ,--?=01 Ischyrhiza
                                   |    |    `--01|    ,--01---?=01 Onchopristis
                                   |    |         `--01|    ,--?=01 Libanopristis
                                   |    |              `--01---?=01 Sclerorhynchus
                                   |    |    ,--?=01 Britobatos
                                   |    |    |    ,--?=01 Rwhitfieldi
                                   |    |    |    |--?=01 Rhombopterygia
                                   `--01|    |    |--?=01 Iansan
                                        |    |--01+--?=01 Pseudorhinobatos
                                        |    |    |    ,--?=01 Rhakelensis
                                        |    |    |    |        ,--0 Pseudobatos
                                        |    |    `--01|    ,--0|   ,--?=0 Eorhinobatos
                                        |    |         |    |   `--0+--0 Rhinobatos
                                        |    |         `--01|       `--0 Glaucostegus
                                        |    |              |    ,--?=01 Rmaronita
                                        `--01|              `--01|    ,--0 Rhynchobatus
                                             |                   `--01|    ,--?=01 Rlatus
                                             |                        `--01|   ,--1 Rhina
                                             |                             `--1---1 Pristis
                                             |         ,--0 Aptychotrema
                                             |         |   ,--1 Zapteryx
                                             |    ,--01+--1---1 Trygonorrhina
                                             |    |    |    ,--?=01 Tlalocbatus
                                             |    |    `--01---?=01 Stahlraja
                                             |    |   ,--?=1 Tethybatis
                                             |    |   |   ,--?=1 Tingitanius
                                             `--01|   |   |   ,--1 Platyrhinoidis
                                                  |   |--1|   |--?=1 Eoplatyrhina
                                                  |   |   `--1|       ,--1 Hypnos
                                                  |   |       |   ,--1---1 Torpedo
                                                  `--1|       `--1|   ,--?=1 Titanonarke
                                                      |           `--1|   ,--1 Narcine
                                                      |               `--1|   ,--1 Temera
                                                      |                   `--1---1 Narke
                                                      |   ,--1 Platyrhina
                                                      |   |       ,--?=1 Plesiozanobatus
                                                      `--1|   ,--1---1 Zanobatus
                                                          |   |   ,--1 Plesiobatis
                                                          `--1|   |   ,--1 Urotrygon
                                                              |   |   |   ,--1 Gymnura
                                                              `--1|   |--1---1 Potamotrygon
                                                                  |   |       ,--?=1 Arechia
                                                                  `--1|       |--1 Urolophus
                                                                      |   ,--1|   ,--?=1 Heliobatis
                                                                      |   |   `--1---?=1 Asterotrygon
                                                                      |   |   ,--?=1 Lessiniabatis
                                                                      `--1|   |--1 Urobatis
                                                                          |   |--0 Hexatrygon
                                                                          `--1|       ,--?=1 Tethytrygon
                                                                              |   ,--1---1 Neotrygon
                                                                              `--1|   ,--1 Hypanus
                                                                                  `--1|   ,--?=1 Promyliobatis
                                                                                      `--1|   ,--1 Myliobatis
                                                                                          `--1|   ,--1 Aetobatus
                                                                                              `--1|   ,--1 Mobula
                                                                                                  `--1---1 Rhinoptera
 
Tree 2, char. 32 (4 steps) 
     ,--?=01 Cobelodus
     |--?=01 Doliodus
     |    ,--?=01 Ozarcus
|--01|    |         ,--?=01 Harriotta
     |    |    ,--01---?=01 Chimaera
     `--01|    |         ,--?=01 Tribodus
          |    |    ,--01|    ,--?=01 Hybodus
          |    |    |    `--01---?=01 Hamiltonichthys
          `--01|    |              ,--?=01 Mustelus
               |    |              |--?=01 Scyliorhinus
               |    |         ,--01|    ,--?=01 Heterodontus
               |    |         |    `--01|    ,--?=01 Hemiscyllium
               `--01|         |         `--01---?=01 Ginglymostoma
                    |    ,--01|    ,--?=01 Hexanchus
                    |    |    |    |    ,--?=01 Chlamydoselachus
                    |    |    `--01|    |    ,--?=01 Protospinax
                    |    |         `--01+--01---?=01 Squalus
                    |    |              |    ,--?=01 Pristiophorus
                    `--01|              `--01|    ,--?=01 Pseudorhina
                         |                   `--01---?=01 Squatina
                         |    ,--?=01 Spathobatis
                         |    |    ,--?=01 Belemnobatis
                         |    |    |    ,--?=01 Asterodermus
                         `--01|    |    |--?=01 Kimmerobatis
                              |    |    |              ,--?=01 Cyclobatis
                              |    |    |         ,--01|   ,--?=1 Ostarriraja
                              `--01|    |         |    `--1+--1 Bathyraja
                                   |    |         |        `--1 Raja
                                   |    |    ,--01|         ,--?=01 Asflapristis
                                   |    |    |    |    ,--01---?=01 Ptychotrygon
                                   `--01|    |    |    |         ,--?=01 Ischyrhiza
                                        |    |    `--01|    ,--01---?=01 Onchopristis
                                        |    |         `--01|    ,--?=01 Libanopristis
                                        |    |              `--01---?=01 Sclerorhynchus
                                        |    |    ,--?=01 Britobatos
                                        |    |    |    ,--?=01 Rwhitfieldi
                                        |    |    |    |--?=01 Rhombopterygia
                                        `--01|    |    |--?=01 Iansan
                                             |    |--01+--?=01 Pseudorhinobatos
                                             |    |    |    ,--?=01 Rhakelensis
                                             |    |    |    |         ,--?=01 Pseudobatos
                                             |    |    `--01|    ,--01|    ,--?=01 Eorhinobatos
                                             |    |         |    |    `--01+--?=01 Rhinobatos
                                             |    |         `--01|         `--?=01 Glaucostegus
                                             |    |              |    ,--?=01 Rmaronita
                                             `--01|              `--01|    ,--?=01 Rhynchobatus
                                                  |                   `--01|    ,--?=01 Rlatus
                                                  |                        `--01|    ,--?=01 Rhina
                                                  |                             `--01---?=01 Pristis
                                                  |         ,--?=01 Aptychotrema
                                                  |         |    ,--?=01 Zapteryx
                                                  |    ,--01+--01---0 Trygonorrhina
                                                  |    |    |    ,--?=01 Tlalocbatus
                                                  |    |    `--01---?=01 Stahlraja
                                                  |    |    ,--?=01 Tethybatis
                                                  |    |    |    ,--?=01 Tingitanius
                                                  `--01|    |    |    ,--?=01 Platyrhinoidis
                                                       |    |--01|    |--?=01 Eoplatyrhina
                                                       |    |    `--01|       ,--0 Hypnos
                                                       |    |         |   ,--0---0 Torpedo
                                                       `--01|         `--0|   ,--?=0 Titanonarke
                                                            |             `--0|   ,--0 Narcine
                                                            |                 `--0|   ,--0 Temera
                                                            |                     `--0---0 Narke
                                                            |    ,--?=01 Platyrhina
                                                            |    |         ,--?=01 Plesiozanobatus
                                                            `--01|    ,--01---?=01 Zanobatus
                                                                 |    |   ,--1 Plesiobatis
                                                                 `--01|   |   ,--1 Urotrygon
                                                                      |   |   |   ,--0 Gymnura
                                                                      `--1|   |--1---1 Potamotrygon
                                                                          |   |       ,--?=1 Arechia
                                                                          `--1|       |--1 Urolophus
                                                                              |   ,--1|   ,--?=1 Heliobatis
                                                                              |   |   `--1---?=1 Asterotrygon
                                                                              |   |   ,--?=1 Lessiniabatis
                                                                              `--1|   |--1 Urobatis
                                                                                  |   |--0 Hexatrygon
                                                                                  `--1|       ,--?=1 Tethytrygon
                                                                                      |   ,--1---1 Neotrygon
                                                                                      `--1|   ,--1 Hypanus
                                                                                          `--1|   ,--?=1 Promyliobatis
                                                                                              `--1|   ,--1 Myliobatis
                                                                                                  `--1|   ,--1 Aetobatus
                                                                                                      `--1|   ,--1 Mobula
                                                                                                          `--1---1 Rhinoptera
 
Tree 2, char. 33 (5 steps) 
    ,--0 Cobelodus
    |--0 Doliodus
    |   ,--0 Ozarcus
|--0|   |       ,--0 Harriotta
    |   |   ,--0---0 Chimaera
    `--0|   |       ,--0 Tribodus
        |   |   ,--0|   ,--0 Hybodus
        |   |   |   `--0---0 Hamiltonichthys
        `--0|   |           ,--0 Mustelus
            |   |           |--0 Scyliorhinus
            |   |       ,--0|   ,--3 Heterodontus
            |   |       |   `--3|   ,--3 Hemiscyllium
            `--0|       |       `--3---3 Ginglymostoma
                |   ,--0|   ,--0 Hexanchus
                |   |   |   |   ,--0 Chlamydoselachus
                |   |   `--0|   |   ,--0 Protospinax
                |   |       `--0+--0---0 Squalus
                |   |           |   ,--0 Pristiophorus
                `--0|           `--0|   ,--2 Pseudorhina
                    |               `--2---2 Squatina
                    |   ,--0 Spathobatis
                    |   |   ,--0 Belemnobatis
                    |   |   |   ,--0 Asterodermus
                    `--0|   |   |--0 Kimmerobatis
                        |   |   |           ,--0 Cyclobatis
                        |   |   |       ,--0|   ,--0 Ostarriraja
                        `--0|   |       |   `--0+--0 Bathyraja
                            |   |       |       `--0 Raja
                            |   |   ,--0|       ,--0 Asflapristis
                            |   |   |   |   ,--0---0 Ptychotrygon
                            `--0|   |   |   |       ,--?=0 Ischyrhiza
                                |   |   `--0|   ,--0---0 Onchopristis
                                |   |       `--0|   ,--0 Libanopristis
                                |   |           `--0---0 Sclerorhynchus
                                |   |   ,--0 Britobatos
                                |   |   |   ,--0 Rwhitfieldi
                                |   |   |   |--0 Rhombopterygia
                                `--0|   |   |--0 Iansan
                                    |   |--0+--0 Pseudorhinobatos
                                    |   |   |   ,--0 Rhakelensis
                                    |   |   |   |       ,--0 Pseudobatos
                                    |   |   `--0|   ,--0|   ,--0 Eorhinobatos
                                    |   |       |   |   `--0+--0 Rhinobatos
                                    |   |       `--0|       `--0 Glaucostegus
                                    |   |           |   ,--0 Rmaronita
                                    `--0|           `--0|   ,--0 Rhynchobatus
                                        |               `--0|   ,--0 Rlatus
                                        |                   `--0|   ,--0 Rhina
                                        |                       `--0---0 Pristis
                                        |       ,--0 Aptychotrema
                                        |       |   ,--0 Zapteryx
                                        |   ,--0+--0---0 Trygonorrhina
                                        |   |   |   ,--0 Tlalocbatus
                                        |   |   `--0---0 Stahlraja
                                        |   |   ,--0 Tethybatis
                                        |   |   |   ,--0 Tingitanius
                                        `--0|   |   |   ,--0 Platyrhinoidis
                                            |   |--0|   |--0 Eoplatyrhina
                                            |   |   `--0|       ,--1 Hypnos
                                            |   |       |   ,--1---1 Torpedo
                                            `--0|       `--1|   ,--1 Titanonarke
                                                |           `--1|   ,--1 Narcine
                                                |               `--1|   ,--1 Temera
                                                |                   `--1---1 Narke
                                                |   ,--0 Platyrhina
                                                |   |       ,--0 Plesiozanobatus
                                                `--0|   ,--0---0 Zanobatus
                                                    |   |   ,--0 Plesiobatis
                                                    `--0|   |   ,--1 Urotrygon
                                                        |   |   |   ,--1 Gymnura
                                                        `--0|   |--1---1 Potamotrygon
                                                            |   |       ,--1 Arechia
                                                            `--1|       |--1 Urolophus
                                                                |   ,--1|   ,--1 Heliobatis
                                                                |   |   `--1---1 Asterotrygon
                                                                |   |   ,--1 Lessiniabatis
                                                                `--1|   |--1 Urobatis
                                                                    |   |--0 Hexatrygon
                                                                    `--1|       ,--1 Tethytrygon
                                                                        |   ,--1---1 Neotrygon
                                                                        `--1|   ,--1 Hypanus
                                                                            `--1|   ,--1 Promyliobatis
                                                                                `--1|   ,--1 Myliobatis
                                                                                    `--1|   ,--1 Aetobatus
                                                                                        `--1|   ,--1 Mobula
                                                                                            `--1---1 Rhinoptera
 
Tree 2, char. 34 (7 steps) 
    ,--0 Cobelodus
    |--0 Doliodus
    |   ,--?=0 Ozarcus
|--0|   |       ,--0 Harriotta
    |   |   ,--0---0 Chimaera
    `--0|   |       ,--0 Tribodus
        |   |   ,--0|   ,--?=0 Hybodus
        |   |   |   `--0---?=0 Hamiltonichthys
        `--0|   |           ,--0 Mustelus
            |   |           |--0 Scyliorhinus
            |   |       ,--0|   ,--0 Heterodontus
            |   |       |   `--0|   ,--?=0 Hemiscyllium
            `--0|       |       `--0---0 Ginglymostoma
                |   ,--0|   ,--0 Hexanchus
                |   |   |   |   ,--0 Chlamydoselachus
                |   |   `--0|   |   ,--0 Protospinax
                |   |       `--0+--0---0 Squalus
                |   |           |   ,--?=0 Pristiophorus
                `--0|           `--0|   ,--0 Pseudorhina
                    |               `--0---0 Squatina
                    |   ,--0 Spathobatis
                    |   |   ,--0 Belemnobatis
                    |   |   |   ,--0 Asterodermus
                    `--0|   |   |--0 Kimmerobatis
                        |   |   |           ,--0 Cyclobatis
                        |   |   |       ,--0|   ,--0 Ostarriraja
                        `--0|   |       |   `--0+--0 Bathyraja
                            |   |       |       `--0 Raja
                            |   |   ,--0|       ,--?=0 Asflapristis
                            |   |   |   |   ,--0---0 Ptychotrygon
                            `--0|   |   |   |       ,--?=0 Ischyrhiza
                                |   |   `--0|   ,--0---0 Onchopristis
                                |   |       `--0|   ,--0 Libanopristis
                                |   |           `--0---0 Sclerorhynchus
                                |   |   ,--1 Britobatos
                                |   |   |   ,--0 Rwhitfieldi
                                |   |   |   |--0 Rhombopterygia
                                `--0|   |   |--0 Iansan
                                    |   |--0+--0 Pseudorhinobatos
                                    |   |   |   ,--0 Rhakelensis
                                    |   |   |   |       ,--0 Pseudobatos
                                    |   |   `--0|   ,--0|   ,--0 Eorhinobatos
                                    |   |       |   |   `--0+--0 Rhinobatos
                                    |   |       `--0|       `--0 Glaucostegus
                                    |   |           |   ,--1 Rmaronita
                                    `--0|           `--1|   ,--1 Rhynchobatus
                                        |               `--1|   ,--1 Rlatus
                                        |                   `--1|   ,--1 Rhina
                                        |                       `--1---0 Pristis
                                        |       ,--0 Aptychotrema
                                        |       |   ,--0 Zapteryx
                                        |   ,--0+--0---0 Trygonorrhina
                                        |   |   |   ,--1 Tlalocbatus
                                        |   |   `--1---1 Stahlraja
                                        |   |   ,--0 Tethybatis
                                        |   |   |   ,--1 Tingitanius
                                        `--0|   |   |   ,--1 Platyrhinoidis
                                            |   |--1|   |--1 Eoplatyrhina
                                            |   |   `--1|       ,--0 Hypnos
                                            |   |       |   ,--0---0 Torpedo
                                            `--0|       `--0|   ,--0 Titanonarke
                                                |           `--0|   ,--0 Narcine
                                                |               `--0|   ,--0 Temera
                                                |                   `--0---0 Narke
                                                |   ,--1 Platyrhina
                                                |   |       ,--0 Plesiozanobatus
                                                `--0|   ,--0---0 Zanobatus
                                                    |   |   ,--0 Plesiobatis
                                                    `--0|   |   ,--0 Urotrygon
                                                        |   |   |   ,--0 Gymnura
                                                        `--0|   |--0---0 Potamotrygon
                                                            |   |       ,--?=0 Arechia
                                                            `--0|       |--0 Urolophus
                                                                |   ,--0|   ,--0 Heliobatis
                                                                |   |   `--0---0 Asterotrygon
                                                                |   |   ,--0 Lessiniabatis
                                                                `--0|   |--0 Urobatis
                                                                    |   |--0 Hexatrygon
                                                                    `--0|       ,--0 Tethytrygon
                                                                        |   ,--0---0 Neotrygon
                                                                        `--0|   ,--0 Hypanus
                                                                            `--0|   ,--0 Promyliobatis
                                                                                `--0|   ,--0 Myliobatis
                                                                                    `--0|   ,--0 Aetobatus
                                                                                        `--0|   ,--0 Mobula
                                                                                            `--0---0 Rhinoptera
 
Tree 2, char. 35 (2 steps) 
    ,--?=0 Cobelodus
    |--?=0 Doliodus
    |   ,--?=0 Ozarcus
|--0|   |       ,--0 Harriotta
    |   |   ,--0---1 Chimaera
    `--0|   |       ,--0 Tribodus
        |   |   ,--0|   ,--0 Hybodus
        |   |   |   `--0---?=0 Hamiltonichthys
        `--0|   |           ,--0 Mustelus
            |   |           |--0 Scyliorhinus
            |   |       ,--0|   ,--0 Heterodontus
            |   |       |   `--0|   ,--0 Hemiscyllium
            `--0|       |       `--0---0 Ginglymostoma
                |   ,--0|   ,--0 Hexanchus
                |   |   |   |   ,--0 Chlamydoselachus
                |   |   `--0|   |   ,--0 Protospinax
                |   |       `--0+--0---0 Squalus
                |   |           |   ,--0 Pristiophorus
                `--0|           `--0|   ,--0 Pseudorhina
                    |               `--0---0 Squatina
                    |   ,--?=0 Spathobatis
                    |   |   ,--?=0 Belemnobatis
                    |   |   |   ,--?=0 Asterodermus
                    `--0|   |   |--?=0 Kimmerobatis
                        |   |   |           ,--?=0 Cyclobatis
                        |   |   |       ,--0|   ,--?=0 Ostarriraja
                        `--0|   |       |   `--0+--0 Bathyraja
                            |   |       |       `--0 Raja
                            |   |   ,--0|       ,--?=0 Asflapristis
                            |   |   |   |   ,--0---?=0 Ptychotrygon
                            `--0|   |   |   |       ,--?=0 Ischyrhiza
                                |   |   `--0|   ,--0---?=0 Onchopristis
                                |   |       `--0|   ,--?=0 Libanopristis
                                |   |           `--0---?=0 Sclerorhynchus
                                |   |   ,--0 Britobatos
                                |   |   |   ,--0 Rwhitfieldi
                                |   |   |   |--0 Rhombopterygia
                                `--0|   |   |--0 Iansan
                                    |   |--0+--0 Pseudorhinobatos
                                    |   |   |   ,--0 Rhakelensis
                                    |   |   |   |       ,--0 Pseudobatos
                                    |   |   `--0|   ,--0|   ,--0 Eorhinobatos
                                    |   |       |   |   `--0+--0 Rhinobatos
                                    |   |       `--0|       `--0 Glaucostegus
                                    |   |           |   ,--?=0 Rmaronita
                                    `--0|           `--0|   ,--0 Rhynchobatus
                                        |               `--0|   ,--?=0 Rlatus
                                        |                   `--0|   ,--0 Rhina
                                        |                       `--0---0 Pristis
                                        |       ,--0 Aptychotrema
                                        |       |   ,--0 Zapteryx
                                        |   ,--0+--0---0 Trygonorrhina
                                        |   |   |   ,--0 Tlalocbatus
                                        |   |   `--0---?=0 Stahlraja
                                        |   |   ,--?=0 Tethybatis
                                        |   |   |   ,--?=0 Tingitanius
                                        `--0|   |   |   ,--0 Platyrhinoidis
                                            |   |--0|   |--?=0 Eoplatyrhina
                                            |   |   `--0|       ,--1 Hypnos
                                            |   |       |   ,--1---1 Torpedo
                                            `--0|       `--1|   ,--?=1 Titanonarke
                                                |           `--1|   ,--1 Narcine
                                                |               `--1|   ,--1 Temera
                                                |                   `--1---1 Narke
                                                |   ,--0 Platyrhina
                                                |   |       ,--?=0 Plesiozanobatus
                                                `--0|   ,--0---0 Zanobatus
                                                    |   |   ,--0 Plesiobatis
                                                    `--0|   |   ,--0 Urotrygon
                                                        |   |   |   ,--0 Gymnura
                                                        `--0|   |--0---0 Potamotrygon
                                                            |   |       ,--?=0 Arechia
                                                            `--0|       |--0 Urolophus
                                                                |   ,--0|   ,--?=0 Heliobatis
                                                                |   |   `--0---?=0 Asterotrygon
                                                                |   |   ,--?=0 Lessiniabatis
                                                                `--0|   |--0 Urobatis
                                                                    |   |--0 Hexatrygon
                                                                    `--0|       ,--?=0 Tethytrygon
                                                                        |   ,--0---0 Neotrygon
                                                                        `--0|   ,--0 Hypanus
                                                                            `--0|   ,--?=0 Promyliobatis
                                                                                `--0|   ,--0 Myliobatis
                                                                                    `--0|   ,--0 Aetobatus
                                                                                        `--0|   ,--0 Mobula
                                                                                            `--0---0 Rhinoptera
 
Tree 2, char. 36 (3 steps) 
    ,--0 Cobelodus
    |--0 Doliodus
    |   ,--0 Ozarcus
|--0|   |       ,--0 Harriotta
    |   |   ,--0---0 Chimaera
    `--0|   |       ,--?=0 Tribodus
        |   |   ,--0|   ,--?=0 Hybodus
        |   |   |   `--0---0 Hamiltonichthys
        `--0|   |           ,--0 Mustelus
            |   |           |--0 Scyliorhinus
            |   |       ,--0|   ,--0 Heterodontus
            |   |       |   `--0|   ,--1 Hemiscyllium
            `--0|       |       `--0---0 Ginglymostoma
                |   ,--0|   ,--0 Hexanchus
                |   |   |   |   ,--0 Chlamydoselachus
                |   |   `--0|   |   ,--?=0 Protospinax
                |   |       `--0+--0---0 Squalus
                |   |           |   ,--1 Pristiophorus
                `--0|           `--0|   ,--0 Pseudorhina
                    |               `--0---0 Squatina
                    |   ,--1 Spathobatis
                    |   |   ,--1 Belemnobatis
                    |   |   |   ,--?=1 Asterodermus
                    `--1|   |   |--?=1 Kimmerobatis
                        |   |   |           ,--1 Cyclobatis
                        |   |   |       ,--1|   ,--?=1 Ostarriraja
                        `--1|   |       |   `--1+--1 Bathyraja
                            |   |       |       `--1 Raja
                            |   |   ,--1|       ,--?=1 Asflapristis
                            |   |   |   |   ,--1---1 Ptychotrygon
                            `--1|   |   |   |       ,--?=1 Ischyrhiza
                                |   |   `--1|   ,--1---?=1 Onchopristis
                                |   |       `--1|   ,--?=1 Libanopristis
                                |   |           `--1---1 Sclerorhynchus
                                |   |   ,--?=1 Britobatos
                                |   |   |   ,--1 Rwhitfieldi
                                |   |   |   |--?=1 Rhombopterygia
                                `--1|   |   |--?=1 Iansan
                                    |   |--1+--?=1 Pseudorhinobatos
                                    |   |   |   ,--1 Rhakelensis
                                    |   |   |   |       ,--1 Pseudobatos
                                    |   |   `--1|   ,--1|   ,--?=1 Eorhinobatos
                                    |   |       |   |   `--1+--1 Rhinobatos
                                    |   |       `--1|       `--1 Glaucostegus
                                    |   |           |   ,--1 Rmaronita
                                    `--1|           `--1|   ,--1 Rhynchobatus
                                        |               `--1|   ,--1 Rlatus
                                        |                   `--1|   ,--1 Rhina
                                        |                       `--1---1 Pristis
                                        |       ,--1 Aptychotrema
                                        |       |   ,--1 Zapteryx
                                        |   ,--1+--1---1 Trygonorrhina
                                        |   |   |   ,--?=1 Tlalocbatus
                                        |   |   `--1---?=1 Stahlraja
                                        |   |   ,--?=1 Tethybatis
                                        |   |   |   ,--?=1 Tingitanius
                                        `--1|   |   |   ,--1 Platyrhinoidis
                                            |   |--1|   |--?=1 Eoplatyrhina
                                            |   |   `--1|       ,--1 Hypnos
                                            |   |       |   ,--1---1 Torpedo
                                            `--1|       `--1|   ,--1 Titanonarke
                                                |           `--1|   ,--1 Narcine
                                                |               `--1|   ,--1 Temera
                                                |                   `--1---1 Narke
                                                |   ,--1 Platyrhina
                                                |   |       ,--?=1 Plesiozanobatus
                                                `--1|   ,--1---1 Zanobatus
                                                    |   |   ,--1 Plesiobatis
                                                    `--1|   |   ,--1 Urotrygon
                                                        |   |   |   ,--1 Gymnura
                                                        `--1|   |--1---1 Potamotrygon
                                                            |   |       ,--1 Arechia
                                                            `--1|       |--1 Urolophus
                                                                |   ,--1|   ,--?=1 Heliobatis
                                                                |   |   `--1---1 Asterotrygon
                                                                |   |   ,--?=1 Lessiniabatis
                                                                `--1|   |--1 Urobatis
                                                                    |   |--1 Hexatrygon
                                                                    `--1|       ,--1 Tethytrygon
                                                                        |   ,--1---1 Neotrygon
                                                                        `--1|   ,--1 Hypanus
                                                                            `--1|   ,--1 Promyliobatis
                                                                                `--1|   ,--1 Myliobatis
                                                                                    `--1|   ,--1 Aetobatus
                                                                                        `--1|   ,--1 Mobula
                                                                                            `--1---1 Rhinoptera
 
Tree 2, char. 37 (1 steps) 
    ,--?=1 Cobelodus
    |--?=1 Doliodus
    |   ,--1 Ozarcus
|--1|   |       ,--0 Harriotta
    |   |   ,--0---0 Chimaera
    `--1|   |       ,--?=1 Tribodus
        |   |   ,--1|   ,--?=1 Hybodus
        |   |   |   `--1---1 Hamiltonichthys
        `--1|   |           ,--1 Mustelus
            |   |           |--1 Scyliorhinus
            |   |       ,--1|   ,--1 Heterodontus
            |   |       |   `--1|   ,--1 Hemiscyllium
            `--1|       |       `--1---1 Ginglymostoma
                |   ,--1|   ,--1 Hexanchus
                |   |   |   |   ,--1 Chlamydoselachus
                |   |   `--1|   |   ,--1 Protospinax
                |   |       `--1+--1---1 Squalus
                |   |           |   ,--1 Pristiophorus
                `--1|           `--1|   ,--1 Pseudorhina
                    |               `--1---1 Squatina
                    |   ,--1 Spathobatis
                    |   |   ,--1 Belemnobatis
                    |   |   |   ,--?=1 Asterodermus
                    `--1|   |   |--?=1 Kimmerobatis
                        |   |   |           ,--1 Cyclobatis
                        |   |   |       ,--1|   ,--?=1 Ostarriraja
                        `--1|   |       |   `--1+--1 Bathyraja
                            |   |       |       `--1 Raja
                            |   |   ,--1|       ,--?=1 Asflapristis
                            |   |   |   |   ,--1---1 Ptychotrygon
                            `--1|   |   |   |       ,--?=1 Ischyrhiza
                                |   |   `--1|   ,--1---?=1 Onchopristis
                                |   |       `--1|   ,--?=1 Libanopristis
                                |   |           `--1---1 Sclerorhynchus
                                |   |   ,--1 Britobatos
                                |   |   |   ,--1 Rwhitfieldi
                                |   |   |   |--?=1 Rhombopterygia
                                `--1|   |   |--?=1 Iansan
                                    |   |--1+--1 Pseudorhinobatos
                                    |   |   |   ,--1 Rhakelensis
                                    |   |   |   |       ,--1 Pseudobatos
                                    |   |   `--1|   ,--1|   ,--1 Eorhinobatos
                                    |   |       |   |   `--1+--1 Rhinobatos
                                    |   |       `--1|       `--1 Glaucostegus
                                    |   |           |   ,--1 Rmaronita
                                    `--1|           `--1|   ,--1 Rhynchobatus
                                        |               `--1|   ,--1 Rlatus
                                        |                   `--1|   ,--1 Rhina
                                        |                       `--1---1 Pristis
                                        |       ,--1 Aptychotrema
                                        |       |   ,--1 Zapteryx
                                        |   ,--1+--1---1 Trygonorrhina
                                        |   |   |   ,--?=1 Tlalocbatus
                                        |   |   `--1---?=1 Stahlraja
                                        |   |   ,--?=1 Tethybatis
                                        |   |   |   ,--1 Tingitanius
                                        `--1|   |   |   ,--1 Platyrhinoidis
                                            |   |--1|   |--1 Eoplatyrhina
                                            |   |   `--1|       ,--1 Hypnos
                                            |   |       |   ,--1---1 Torpedo
                                            `--1|       `--1|   ,--1 Titanonarke
                                                |           `--1|   ,--1 Narcine
                                                |               `--1|   ,--1 Temera
                                                |                   `--1---1 Narke
                                                |   ,--1 Platyrhina
                                                |   |       ,--?=1 Plesiozanobatus
                                                `--1|   ,--1---1 Zanobatus
                                                    |   |   ,--1 Plesiobatis
                                                    `--1|   |   ,--?=1 Urotrygon
                                                        |   |   |   ,--?=1 Gymnura
                                                        `--1|   |--1---?=1 Potamotrygon
                                                            |   |       ,--1 Arechia
                                                            `--1|       |--1 Urolophus
                                                                |   ,--1|   ,--?=1 Heliobatis
                                                                |   |   `--1---?=1 Asterotrygon
                                                                |   |   ,--?=1 Lessiniabatis
                                                                `--1|   |--?=1 Urobatis
                                                                    |   |--1 Hexatrygon
                                                                    `--1|       ,--?=1 Tethytrygon
                                                                        |   ,--1---?=1 Neotrygon
                                                                        `--1|   ,--?=1 Hypanus
                                                                            `--1|   ,--1 Promyliobatis
                                                                                `--1|   ,--?=1 Myliobatis
                                                                                    `--1|   ,--?=1 Aetobatus
                                                                                        `--1|   ,--?=1 Mobula
                                                                                            `--1---?=1 Rhinoptera
 
Tree 2, char. 38 (2 steps) 
    ,--?=0 Cobelodus
    |--?=0 Doliodus
    |   ,--?=0 Ozarcus
|--0|   |       ,--0 Harriotta
    |   |   ,--0---0 Chimaera
    `--0|   |       ,--?=0 Tribodus
        |   |   ,--0|   ,--?=0 Hybodus
        |   |   |   `--0---0 Hamiltonichthys
        `--0|   |           ,--0 Mustelus
            |   |           |--0 Scyliorhinus
            |   |       ,--0|   ,--0 Heterodontus
            |   |       |   `--0|   ,--0 Hemiscyllium
            `--0|       |       `--0---0 Ginglymostoma
                |   ,--0|   ,--0 Hexanchus
                |   |   |   |   ,--0 Chlamydoselachus
                |   |   `--0|   |   ,--?=0 Protospinax
                |   |       `--0+--0---0 Squalus
                |   |           |   ,--0 Pristiophorus
                `--0|           `--0|   ,--1 Pseudorhina
                    |               `--1---1 Squatina
                    |   ,--1 Spathobatis
                    |   |   ,--1 Belemnobatis
                    |   |   |   ,--?=1 Asterodermus
                    `--1|   |   |--?=1 Kimmerobatis
                        |   |   |           ,--1 Cyclobatis
                        |   |   |       ,--1|   ,--?=1 Ostarriraja
                        `--1|   |       |   `--1+--1 Bathyraja
                            |   |       |       `--1 Raja
                            |   |   ,--1|       ,--?=1 Asflapristis
                            |   |   |   |   ,--1---1 Ptychotrygon
                            `--1|   |   |   |       ,--?=1 Ischyrhiza
                                |   |   `--1|   ,--1---?=1 Onchopristis
                                |   |       `--1|   ,--?=1 Libanopristis
                                |   |           `--1---1 Sclerorhynchus
                                |   |   ,--?=1 Britobatos
                                |   |   |   ,--1 Rwhitfieldi
                                |   |   |   |--?=1 Rhombopterygia
                                `--1|   |   |--?=1 Iansan
                                    |   |--1+--?=1 Pseudorhinobatos
                                    |   |   |   ,--1 Rhakelensis
                                    |   |   |   |       ,--1 Pseudobatos
                                    |   |   `--1|   ,--1|   ,--?=1 Eorhinobatos
                                    |   |       |   |   `--1+--1 Rhinobatos
                                    |   |       `--1|       `--1 Glaucostegus
                                    |   |           |   ,--1 Rmaronita
                                    `--1|           `--1|   ,--1 Rhynchobatus
                                        |               `--1|   ,--?=1 Rlatus
                                        |                   `--1|   ,--1 Rhina
                                        |                       `--1---1 Pristis
                                        |       ,--1 Aptychotrema
                                        |       |   ,--1 Zapteryx
                                        |   ,--1+--1---1 Trygonorrhina
                                        |   |   |   ,--?=1 Tlalocbatus
                                        |   |   `--1---?=1 Stahlraja
                                        |   |   ,--?=1 Tethybatis
                                        |   |   |   ,--?=1 Tingitanius
                                        `--1|   |   |   ,--1 Platyrhinoidis
                                            |   |--1|   |--?=1 Eoplatyrhina
                                            |   |   `--1|       ,--1 Hypnos
                                            |   |       |   ,--1---1 Torpedo
                                            `--1|       `--1|   ,--1 Titanonarke
                                                |           `--1|   ,--1 Narcine
                                                |               `--1|   ,--1 Temera
                                                |                   `--1---1 Narke
                                                |   ,--1 Platyrhina
                                                |   |       ,--?=1 Plesiozanobatus
                                                `--1|   ,--1---1 Zanobatus
                                                    |   |   ,--1 Plesiobatis
                                                    `--1|   |   ,--1 Urotrygon
                                                        |   |   |   ,--1 Gymnura
                                                        `--1|   |--1---1 Potamotrygon
                                                            |   |       ,--1 Arechia
                                                            `--1|       |--1 Urolophus
                                                                |   ,--1|   ,--?=1 Heliobatis
                                                                |   |   `--1---1 Asterotrygon
                                                                |   |   ,--?=1 Lessiniabatis
                                                                `--1|   |--1 Urobatis
                                                                    |   |--?=1 Hexatrygon
                                                                    `--1|       ,--?=1 Tethytrygon
                                                                        |   ,--1---1 Neotrygon
                                                                        `--1|   ,--1 Hypanus
                                                                            `--1|   ,--1 Promyliobatis
                                                                                `--1|   ,--1 Myliobatis
                                                                                    `--1|   ,--1 Aetobatus
                                                                                        `--1|   ,--1 Mobula
                                                                                            `--1---1 Rhinoptera
 
Tree 2, char. 39 (3 steps) 
    ,--0 Cobelodus
    |--1 Doliodus
    |   ,--0 Ozarcus
|--0|   |       ,--0 Harriotta
    |   |   ,--0---0 Chimaera
    `--0|   |       ,--0 Tribodus
        |   |   ,--0|   ,--1 Hybodus
        |   |   |   `--1---1 Hamiltonichthys
        `--0|   |           ,--1 Mustelus
            |   |           |--1 Scyliorhinus
            |   |       ,--1|   ,--1 Heterodontus
            |   |       |   `--1|   ,--1 Hemiscyllium
            `--0|       |       `--1---1 Ginglymostoma
                |   ,--0|   ,--0 Hexanchus
                |   |   |   |   ,--0 Chlamydoselachus
                |   |   `--0|   |   ,--0 Protospinax
                |   |       `--0+--0---0 Squalus
                |   |           |   ,--0 Pristiophorus
                `--0|           `--0|   ,--0 Pseudorhina
                    |               `--0---0 Squatina
                    |   ,--0 Spathobatis
                    |   |   ,--0 Belemnobatis
                    |   |   |   ,--0 Asterodermus
                    `--0|   |   |--0 Kimmerobatis
                        |   |   |           ,--0 Cyclobatis
                        |   |   |       ,--0|   ,--0 Ostarriraja
                        `--0|   |       |   `--0+--0 Bathyraja
                            |   |       |       `--0 Raja
                            |   |   ,--0|       ,--0 Asflapristis
                            |   |   |   |   ,--0---0 Ptychotrygon
                            `--0|   |   |   |       ,--?=0 Ischyrhiza
                                |   |   `--0|   ,--0---0 Onchopristis
                                |   |       `--0|   ,--0 Libanopristis
                                |   |           `--0---0 Sclerorhynchus
                                |   |   ,--0 Britobatos
                                |   |   |   ,--0 Rwhitfieldi
                                |   |   |   |--0 Rhombopterygia
                                `--0|   |   |--0 Iansan
                                    |   |--0+--0 Pseudorhinobatos
                                    |   |   |   ,--0 Rhakelensis
                                    |   |   |   |       ,--0 Pseudobatos
                                    |   |   `--0|   ,--0|   ,--0 Eorhinobatos
                                    |   |       |   |   `--0+--0 Rhinobatos
                                    |   |       `--0|       `--0 Glaucostegus
                                    |   |           |   ,--0 Rmaronita
                                    `--0|           `--0|   ,--0 Rhynchobatus
                                        |               `--0|   ,--0 Rlatus
                                        |                   `--0|   ,--0 Rhina
                                        |                       `--0---0 Pristis
                                        |       ,--0 Aptychotrema
                                        |       |   ,--0 Zapteryx
                                        |   ,--0+--0---0 Trygonorrhina
                                        |   |   |   ,--0 Tlalocbatus
                                        |   |   `--0---0 Stahlraja
                                        |   |   ,--0 Tethybatis
                                        |   |   |   ,--0 Tingitanius
                                        `--0|   |   |   ,--0 Platyrhinoidis
                                            |   |--0|   |--?=0 Eoplatyrhina
                                            |   |   `--0|       ,--0 Hypnos
                                            |   |       |   ,--0---0 Torpedo
                                            `--0|       `--0|   ,--0 Titanonarke
                                                |           `--0|   ,--0 Narcine
                                                |               `--0|   ,--0 Temera
                                                |                   `--0---0 Narke
                                                |   ,--0 Platyrhina
                                                |   |       ,--0 Plesiozanobatus
                                                `--0|   ,--0---0 Zanobatus
                                                    |   |   ,--0 Plesiobatis
                                                    `--0|   |   ,--0 Urotrygon
                                                        |   |   |   ,--0 Gymnura
                                                        `--0|   |--0---0 Potamotrygon
                                                            |   |       ,--0 Arechia
                                                            `--0|       |--0 Urolophus
                                                                |   ,--0|   ,--0 Heliobatis
                                                                |   |   `--0---0 Asterotrygon
                                                                |   |   ,--0 Lessiniabatis
                                                                `--0|   |--0 Urobatis
                                                                    |   |--0 Hexatrygon
                                                                    `--0|       ,--0 Tethytrygon
                                                                        |   ,--0---0 Neotrygon
                                                                        `--0|   ,--0 Hypanus
                                                                            `--0|   ,--0 Promyliobatis
                                                                                `--0|   ,--0 Myliobatis
                                                                                    `--0|   ,--0 Aetobatus
                                                                                        `--0|   ,--0 Mobula
                                                                                            `--0---0 Rhinoptera
 
Tree 2, char. 40 (1 steps) 
    ,--0 Cobelodus
    |--0 Doliodus
    |   ,--0 Ozarcus
|--0|   |       ,--0 Harriotta
    |   |   ,--0---0 Chimaera
    `--0|   |       ,--?=0 Tribodus
        |   |   ,--0|   ,--0 Hybodus
        |   |   |   `--0---0 Hamiltonichthys
        `--0|   |           ,--0 Mustelus
            |   |           |--0 Scyliorhinus
            |   |       ,--0|   ,--0 Heterodontus
            |   |       |   `--0|   ,--0 Hemiscyllium
            `--0|       |       `--0---0 Ginglymostoma
                |   ,--0|   ,--1 Hexanchus
                |   |   |   |   ,--1 Chlamydoselachus
                |   |   `--1|   |   ,--1 Protospinax
                |   |       `--1+--1---1 Squalus
                |   |           |   ,--1 Pristiophorus
                `--0|           `--1|   ,--1 Pseudorhina
                    |               `--1---1 Squatina
                    |   ,--?=0 Spathobatis
                    |   |   ,--?=0 Belemnobatis
                    |   |   |   ,--0 Asterodermus
                    `--0|   |   |--?=0 Kimmerobatis
                        |   |   |           ,--?=0 Cyclobatis
                        |   |   |       ,--0|   ,--0 Ostarriraja
                        `--0|   |       |   `--0+--0 Bathyraja
                            |   |       |       `--0 Raja
                            |   |   ,--0|       ,--0 Asflapristis
                            |   |   |   |   ,--0---0 Ptychotrygon
                            `--0|   |   |   |       ,--?=0 Ischyrhiza
                                |   |   `--0|   ,--0---0 Onchopristis
                                |   |       `--0|   ,--?=0 Libanopristis
                                |   |           `--0---?=0 Sclerorhynchus
                                |   |   ,--0 Britobatos
                                |   |   |   ,--0 Rwhitfieldi
                                |   |   |   |--0 Rhombopterygia
                                `--0|   |   |--0 Iansan
                                    |   |--0+--0 Pseudorhinobatos
                                    |   |   |   ,--0 Rhakelensis
                                    |   |   |   |       ,--0 Pseudobatos
                                    |   |   `--0|   ,--0|   ,--?=0 Eorhinobatos
                                    |   |       |   |   `--0+--0 Rhinobatos
                                    |   |       `--0|       `--0 Glaucostegus
                                    |   |           |   ,--?=0 Rmaronita
                                    `--0|           `--0|   ,--0 Rhynchobatus
                                        |               `--0|   ,--0 Rlatus
                                        |                   `--0|   ,--0 Rhina
                                        |                       `--0---0 Pristis
                                        |       ,--0 Aptychotrema
                                        |       |   ,--0 Zapteryx
                                        |   ,--0+--0---0 Trygonorrhina
                                        |   |   |   ,--?=0 Tlalocbatus
                                        |   |   `--0---0 Stahlraja
                                        |   |   ,--?=0 Tethybatis
                                        |   |   |   ,--0 Tingitanius
                                        `--0|   |   |   ,--0 Platyrhinoidis
                                            |   |--0|   |--?=0 Eoplatyrhina
                                            |   |   `--0|       ,--0 Hypnos
                                            |   |       |   ,--0---0 Torpedo
                                            `--0|       `--0|   ,--?=0 Titanonarke
                                                |           `--0|   ,--0 Narcine
                                                |               `--0|   ,--0 Temera
                                                |                   `--0---0 Narke
                                                |   ,--0 Platyrhina
                                                |   |       ,--?=0 Plesiozanobatus
                                                `--0|   ,--0---0 Zanobatus
                                                    |   |   ,--0 Plesiobatis
                                                    `--0|   |   ,--0 Urotrygon
                                                        |   |   |   ,--0 Gymnura
                                                        `--0|   |--0---0 Potamotrygon
                                                            |   |       ,--?=0 Arechia
                                                            `--0|       |--0 Urolophus
                                                                |   ,--0|   ,--0 Heliobatis
                                                                |   |   `--0---0 Asterotrygon
                                                                |   |   ,--?=0 Lessiniabatis
                                                                `--0|   |--0 Urobatis
                                                                    |   |--0 Hexatrygon
                                                                    `--0|       ,--?=0 Tethytrygon
                                                                        |   ,--0---0 Neotrygon
                                                                        `--0|   ,--0 Hypanus
                                                                            `--0|   ,--?=0 Promyliobatis
                                                                                `--0|   ,--0 Myliobatis
                                                                                    `--0|   ,--0 Aetobatus
                                                                                        `--0|   ,--0 Mobula
                                                                                            `--0---0 Rhinoptera
 
Tree 2, char. 41 (5 steps) 
    ,--?=0 Cobelodus
    |--?=0 Doliodus
    |   ,--0 Ozarcus
|--0|   |       ,--0 Harriotta
    |   |   ,--0---?=0 Chimaera
    `--0|   |       ,--?=0 Tribodus
        |   |   ,--0|   ,--?=0 Hybodus
        |   |   |   `--0---0 Hamiltonichthys
        `--0|   |           ,--0 Mustelus
            |   |           |--0 Scyliorhinus
            |   |       ,--0|   ,--0 Heterodontus
            |   |       |   `--0|   ,--0 Hemiscyllium
            `--0|       |       `--0---0 Ginglymostoma
                |   ,--0|   ,--0 Hexanchus
                |   |   |   |   ,--0 Chlamydoselachus
                |   |   `--0|   |   ,--0 Protospinax
                |   |       `--0+--0---0 Squalus
                |   |           |   ,--0 Pristiophorus
                `--0|           `--0|   ,--0 Pseudorhina
                    |               `--0---0 Squatina
                    |   ,--0 Spathobatis
                    |   |   ,--0 Belemnobatis
                    |   |   |   ,--?=0 Asterodermus
                    `--0|   |   |--?=0 Kimmerobatis
                        |   |   |           ,--1 Cyclobatis
                        |   |   |       ,--1|   ,--?=1 Ostarriraja
                        `--0|   |       |   `--1+--1 Bathyraja
                            |   |       |       `--1 Raja
                            |   |   ,--1|       ,--?=1 Asflapristis
                            |   |   |   |   ,--1---1 Ptychotrygon
                            `--0|   |   |   |       ,--?=1 Ischyrhiza
                                |   |   `--1|   ,--1---?=1 Onchopristis
                                |   |       `--1|   ,--?=1 Libanopristis
                                |   |           `--1---1 Sclerorhynchus
                                |   |   ,--?=0 Britobatos
                                |   |   |   ,--0 Rwhitfieldi
                                |   |   |   |--?=0 Rhombopterygia
                                `--0|   |   |--?=0 Iansan
                                    |   |--0+--?=0 Pseudorhinobatos
                                    |   |   |   ,--0 Rhakelensis
                                    |   |   |   |       ,--0 Pseudobatos
                                    |   |   `--0|   ,--0|   ,--?=0 Eorhinobatos
                                    |   |       |   |   `--0+--0 Rhinobatos
                                    |   |       `--0|       `--0 Glaucostegus
                                    |   |           |   ,--0 Rmaronita
                                    `--0|           `--0|   ,--0 Rhynchobatus
                                        |               `--0|   ,--0 Rlatus
                                        |                   `--0|   ,--0 Rhina
                                        |                       `--0---0 Pristis
                                        |       ,--0 Aptychotrema
                                        |       |   ,--0 Zapteryx
                                        |   ,--0+--0---0 Trygonorrhina
                                        |   |   |   ,--?=0 Tlalocbatus
                                        |   |   `--0---?=0 Stahlraja
                                        |   |   ,--?=0 Tethybatis
                                        |   |   |   ,--?=0 Tingitanius
                                        `--0|   |   |   ,--0 Platyrhinoidis
                                            |   |--0|   |--?=0 Eoplatyrhina
                                            |   |   `--0|       ,--0 Hypnos
                                            |   |       |   ,--0---0 Torpedo
                                            `--0|       `--0|   ,--0 Titanonarke
                                                |           `--0|   ,--0 Narcine
                                                |               `--0|   ,--0 Temera
                                                |                   `--0---0 Narke
                                                |   ,--0 Platyrhina
                                                |   |       ,--?=0 Plesiozanobatus
                                                `--0|   ,--0---0 Zanobatus
                                                    |   |    ,--1 Plesiobatis
                                                    `--0|    |    ,--0 Urotrygon
                                                        |    |    |   ,--1 Gymnura
                                                        `--01|    |--1---1 Potamotrygon
                                                             |    |         ,--?=01 Arechia
                                                             `--01|         |--1 Urolophus
                                                                  |    ,--01|    ,--?=01 Heliobatis
                                                                  |    |    `--01---?=01 Asterotrygon
                                                                  |    |    ,--?=01 Lessiniabatis
                                                                  `--01|    |--0 Urobatis
                                                                       |    |--0 Hexatrygon
                                                                       `--01|       ,--?=1 Tethytrygon
                                                                            |   ,--1---1 Neotrygon
                                                                            `--1|   ,--1 Hypanus
                                                                                `--1|   ,--?=1 Promyliobatis
                                                                                    `--1|   ,--1 Myliobatis
                                                                                        `--1|   ,--1 Aetobatus
                                                                                            `--1|   ,--1 Mobula
                                                                                                `--1---1 Rhinoptera
 
Tree 2, char. 42 (1 steps) 
    ,--?=0 Cobelodus
    |--?=0 Doliodus
    |   ,--?=0 Ozarcus
|--0|   |       ,--0 Harriotta
    |   |   ,--0---0 Chimaera
    `--0|   |       ,--?=0 Tribodus
        |   |   ,--0|   ,--?=0 Hybodus
        |   |   |   `--0---?=0 Hamiltonichthys
        `--0|   |           ,--0 Mustelus
            |   |           |--0 Scyliorhinus
            |   |       ,--0|   ,--0 Heterodontus
            |   |       |   `--0|   ,--0 Hemiscyllium
            `--0|       |       `--0---0 Ginglymostoma
                |   ,--0|   ,--0 Hexanchus
                |   |   |   |   ,--0 Chlamydoselachus
                |   |   `--0|   |   ,--0 Protospinax
                |   |       `--0+--0---0 Squalus
                |   |           |   ,--0 Pristiophorus
                `--0|           `--0|   ,--0 Pseudorhina
                    |               `--0---0 Squatina
                    |   ,--1 Spathobatis
                    |   |   ,--1 Belemnobatis
                    |   |   |   ,--1 Asterodermus
                    `--1|   |   |--1 Kimmerobatis
                        |   |   |           ,--1 Cyclobatis
                        |   |   |       ,--1|   ,--1 Ostarriraja
                        `--1|   |       |   `--1+--1 Bathyraja
                            |   |       |       `--1 Raja
                            |   |   ,--1|       ,--?=1 Asflapristis
                            |   |   |   |   ,--1---?=1 Ptychotrygon
                            `--1|   |   |   |       ,--?=1 Ischyrhiza
                                |   |   `--1|   ,--1---?=1 Onchopristis
                                |   |       `--1|   ,--1 Libanopristis
                                |   |           `--1---1 Sclerorhynchus
                                |   |   ,--1 Britobatos
                                |   |   |   ,--1 Rwhitfieldi
                                |   |   |   |--1 Rhombopterygia
                                `--1|   |   |--1 Iansan
                                    |   |--1+--1 Pseudorhinobatos
                                    |   |   |   ,--1 Rhakelensis
                                    |   |   |   |       ,--1 Pseudobatos
                                    |   |   `--1|   ,--1|   ,--1 Eorhinobatos
                                    |   |       |   |   `--1+--1 Rhinobatos
                                    |   |       `--1|       `--1 Glaucostegus
                                    |   |           |   ,--1 Rmaronita
                                    `--1|           `--1|   ,--1 Rhynchobatus
                                        |               `--1|   ,--1 Rlatus
                                        |                   `--1|   ,--1 Rhina
                                        |                       `--1---1 Pristis
                                        |       ,--1 Aptychotrema
                                        |       |   ,--1 Zapteryx
                                        |   ,--1+--1---1 Trygonorrhina
                                        |   |   |   ,--1 Tlalocbatus
                                        |   |   `--1---1 Stahlraja
                                        |   |   ,--1 Tethybatis
                                        |   |   |   ,--1 Tingitanius
                                        `--1|   |   |   ,--1 Platyrhinoidis
                                            |   |--1|   |--1 Eoplatyrhina
                                            |   |   `--1|       ,--1 Hypnos
                                            |   |       |   ,--1---1 Torpedo
                                            `--1|       `--1|   ,--1 Titanonarke
                                                |           `--1|   ,--1 Narcine
                                                |               `--1|   ,--1 Temera
                                                |                   `--1---1 Narke
                                                |   ,--1 Platyrhina
                                                |   |       ,--1 Plesiozanobatus
                                                `--1|   ,--1---1 Zanobatus
                                                    |   |   ,--1 Plesiobatis
                                                    `--1|   |   ,--1 Urotrygon
                                                        |   |   |   ,--1 Gymnura
                                                        `--1|   |--1---1 Potamotrygon
                                                            |   |       ,--1 Arechia
                                                            `--1|       |--1 Urolophus
                                                                |   ,--1|   ,--1 Heliobatis
                                                                |   |   `--1---1 Asterotrygon
                                                                |   |   ,--1 Lessiniabatis
                                                                `--1|   |--1 Urobatis
                                                                    |   |--1 Hexatrygon
                                                                    `--1|       ,--1 Tethytrygon
                                                                        |   ,--1---1 Neotrygon
                                                                        `--1|   ,--1 Hypanus
                                                                            `--1|   ,--1 Promyliobatis
                                                                                `--1|   ,--1 Myliobatis
                                                                                    `--1|   ,--1 Aetobatus
                                                                                        `--1|   ,--1 Mobula
                                                                                            `--1---1 Rhinoptera
 
Tree 2, char. 43 (4 steps) 
    ,--0 Cobelodus
    |--0 Doliodus
    |   ,--1 Ozarcus
|--0|   |       ,--0 Harriotta
    |   |   ,--0---0 Chimaera
    `--0|   |       ,--0 Tribodus
        |   |   ,--0|   ,--0 Hybodus
        |   |   |   `--0---?=0 Hamiltonichthys
        `--0|   |           ,--0 Mustelus
            |   |           |--0 Scyliorhinus
            |   |       ,--0|   ,--0 Heterodontus
            |   |       |   `--0|   ,--0 Hemiscyllium
            `--0|       |       `--0---0 Ginglymostoma
                |   ,--0|   ,--0 Hexanchus
                |   |   |   |   ,--0 Chlamydoselachus
                |   |   `--0|   |   ,--0 Protospinax
                |   |       `--0+--0---0 Squalus
                |   |           |   ,--0 Pristiophorus
                `--0|           `--0|   ,--0 Pseudorhina
                    |               `--0---0 Squatina
                    |   ,--0 Spathobatis
                    |   |   ,--0 Belemnobatis
                    |   |   |   ,--?=0 Asterodermus
                    `--0|   |   |--?=0 Kimmerobatis
                        |   |   |           ,--?=0 Cyclobatis
                        |   |   |       ,--0|   ,--?=0 Ostarriraja
                        `--0|   |       |   `--0+--0 Bathyraja
                            |   |       |       `--0 Raja
                            |   |   ,--0|       ,--0 Asflapristis
                            |   |   |   |   ,--0---0 Ptychotrygon
                            `--0|   |   |   |       ,--?=0 Ischyrhiza
                                |   |   `--0|   ,--0---?=0 Onchopristis
                                |   |       `--0|   ,--0 Libanopristis
                                |   |           `--0---0 Sclerorhynchus
                                |   |   ,--?=0 Britobatos
                                |   |   |   ,--?=0 Rwhitfieldi
                                |   |   |   |--?=0 Rhombopterygia
                                `--0|   |   |--?=0 Iansan
                                    |   |--0+--?=0 Pseudorhinobatos
                                    |   |   |   ,--?=0 Rhakelensis
                                    |   |   |   |       ,--0 Pseudobatos
                                    |   |   `--0|   ,--0|   ,--?=0 Eorhinobatos
                                    |   |       |   |   `--0+--0 Rhinobatos
                                    |   |       `--0|       `--0 Glaucostegus
                                    |   |           |   ,--0 Rmaronita
                                    `--0|           `--0|   ,--0 Rhynchobatus
                                        |               `--0|   ,--?=0 Rlatus
                                        |                   `--0|   ,--0 Rhina
                                        |                       `--0---0 Pristis
                                        |       ,--0 Aptychotrema
                                        |       |   ,--0 Zapteryx
                                        |   ,--0+--0---0 Trygonorrhina
                                        |   |   |   ,--?=0 Tlalocbatus
                                        |   |   `--0---?=0 Stahlraja
                                        |   |   ,--?=0 Tethybatis
                                        |   |   |   ,--?=0 Tingitanius
                                        `--0|   |   |   ,--0 Platyrhinoidis
                                            |   |--0|   |--?=0 Eoplatyrhina
                                            |   |   `--0|       ,--1 Hypnos
                                            |   |       |   ,--1---1 Torpedo
                                            `--0|       `--1|   ,--1 Titanonarke
                                                |           `--1|   ,--1 Narcine
                                                |               `--1|   ,--1 Temera
                                                |                   `--1---1 Narke
                                                |   ,--0 Platyrhina
                                                |   |       ,--?=0 Plesiozanobatus
                                                `--0|   ,--0---0 Zanobatus
                                                    |   |   ,--0 Plesiobatis
                                                    `--0|   |   ,--1 Urotrygon
                                                        |   |   |   ,--0 Gymnura
                                                        `--0|   |--0---0 Potamotrygon
                                                            |   |       ,--0 Arechia
                                                            `--0|       |--0 Urolophus
                                                                |   ,--0|   ,--?=0 Heliobatis
                                                                |   |   `--0---0 Asterotrygon
                                                                |   |   ,--?=0 Lessiniabatis
                                                                `--0|   |--0 Urobatis
                                                                    |   |--0 Hexatrygon
                                                                    `--0|       ,--0 Tethytrygon
                                                                        |   ,--0---0 Neotrygon
                                                                        `--0|   ,--0 Hypanus
                                                                            `--0|    ,--?=01 Promyliobatis
                                                                                `--01|   ,--1 Myliobatis
                                                                                     `--1|   ,--1 Aetobatus
                                                                                         `--1|   ,--1 Mobula
                                                                                             `--1---1 Rhinoptera
 
Tree 2, char. 44 (3 steps) 
    ,--?=0 Cobelodus
    |--?=0 Doliodus
    |   ,--?=0 Ozarcus
|--0|   |       ,--0 Harriotta
    |   |   ,--0---0 Chimaera
    `--0|   |       ,--0 Tribodus
        |   |   ,--0|   ,--0 Hybodus
        |   |   |   `--0---?=0 Hamiltonichthys
        `--0|   |           ,--0 Mustelus
            |   |           |--0 Scyliorhinus
            |   |       ,--0|   ,--0 Heterodontus
            |   |       |   `--0|   ,--0 Hemiscyllium
            `--0|       |       `--0---0 Ginglymostoma
                |   ,--0|   ,--0 Hexanchus
                |   |   |   |   ,--0 Chlamydoselachus
                |   |   `--0|   |   ,--0 Protospinax
                |   |       `--0+--0---0 Squalus
                |   |           |   ,--0 Pristiophorus
                `--0|           `--0|   ,--0 Pseudorhina
                    |               `--0---0 Squatina
                    |   ,--0 Spathobatis
                    |   |   ,--0 Belemnobatis
                    |   |   |    ,--?=01 Asterodermus
                    `--0|   |    |--?=01 Kimmerobatis
                        |   |    |           ,--?=1 Cyclobatis
                        |   |    |       ,--1|   ,--?=1 Ostarriraja
                        `--0|    |       |   `--1+--1 Bathyraja
                            |    |       |       `--1 Raja
                            |    |   ,--1|       ,--1 Asflapristis
                            |    |   |   |   ,--1---1 Ptychotrygon
                            `--01|   |   |   |       ,--?=1 Ischyrhiza
                                 |   |   `--1|   ,--1---?=1 Onchopristis
                                 |   |       `--1|   ,--?=1 Libanopristis
                                 |   |           `--1---1 Sclerorhynchus
                                 |   |   ,--?=1 Britobatos
                                 |   |   |   ,--?=1 Rwhitfieldi
                                 |   |   |   |--?=1 Rhombopterygia
                                 `--1|   |   |--?=1 Iansan
                                     |   |--1+--?=1 Pseudorhinobatos
                                     |   |   |   ,--?=1 Rhakelensis
                                     |   |   |   |       ,--1 Pseudobatos
                                     |   |   `--1|   ,--1|   ,--?=1 Eorhinobatos
                                     |   |       |   |   `--1+--1 Rhinobatos
                                     |   |       `--1|       `--1 Glaucostegus
                                     |   |           |   ,--1 Rmaronita
                                     `--1|           `--1|   ,--1 Rhynchobatus
                                         |               `--1|   ,--?=1 Rlatus
                                         |                   `--1|   ,--1 Rhina
                                         |                       `--1---1 Pristis
                                         |       ,--1 Aptychotrema
                                         |       |   ,--1 Zapteryx
                                         |   ,--1+--1---1 Trygonorrhina
                                         |   |   |   ,--?=1 Tlalocbatus
                                         |   |   `--1---?=1 Stahlraja
                                         |   |   ,--?=1 Tethybatis
                                         |   |   |   ,--?=1 Tingitanius
                                         `--1|   |   |   ,--1 Platyrhinoidis
                                             |   |--1|   |--?=1 Eoplatyrhina
                                             |   |   `--1|       ,--?=1 Hypnos
                                             |   |       |   ,--1---?=1 Torpedo
                                             `--1|       `--1|   ,--?=1 Titanonarke
                                                 |           `--1|   ,--?=1 Narcine
                                                 |               `--1|   ,--?=1 Temera
                                                 |                   `--1---?=1 Narke
                                                 |   ,--1 Platyrhina
                                                 |   |       ,--?=1 Plesiozanobatus
                                                 `--1|   ,--1---1 Zanobatus
                                                     |   |   ,--2 Plesiobatis
                                                     `--1|   |   ,--?=2 Urotrygon
                                                         |   |   |   ,--2 Gymnura
                                                         `--2|   |--2---2 Potamotrygon
                                                             |   |       ,--?=2 Arechia
                                                             `--2|       |--2 Urolophus
                                                                 |   ,--2|   ,--?=2 Heliobatis
                                                                 |   |   `--2---2 Asterotrygon
                                                                 |   |   ,--?=2 Lessiniabatis
                                                                 `--2|   |--2 Urobatis
                                                                     |   |--0 Hexatrygon
                                                                     `--2|       ,--?=2 Tethytrygon
                                                                         |   ,--2---2 Neotrygon
                                                                         `--2|   ,--2 Hypanus
                                                                             `--2|   ,--?=2 Promyliobatis
                                                                                 `--2|   ,--?=2 Myliobatis
                                                                                     `--2|   ,--?=2 Aetobatus
                                                                                         `--2|   ,--?=2 Mobula
                                                                                             `--2---?=2 Rhinoptera
 
Tree 2, char. 45 (2 steps) 
    ,--0 Cobelodus
    |--0 Doliodus
    |   ,--0 Ozarcus
|--0|   |       ,--0 Harriotta
    |   |   ,--0---0 Chimaera
    `--0|   |       ,--0 Tribodus
        |   |   ,--0|   ,--0 Hybodus
        |   |   |   `--0---?=0 Hamiltonichthys
        `--0|   |           ,--0 Mustelus
            |   |           |--0 Scyliorhinus
            |   |       ,--0|   ,--0 Heterodontus
            |   |       |   `--0|   ,--0 Hemiscyllium
            `--0|       |       `--0---0 Ginglymostoma
                |   ,--0|   ,--0 Hexanchus
                |   |   |   |   ,--0 Chlamydoselachus
                |   |   `--0|   |   ,--0 Protospinax
                |   |       `--0+--0---0 Squalus
                |   |           |   ,--0 Pristiophorus
                `--0|           `--0|   ,--0 Pseudorhina
                    |               `--0---0 Squatina
                    |   ,--1 Spathobatis
                    |   |   ,--1 Belemnobatis
                    |   |   |   ,--?=1 Asterodermus
                    `--1|   |   |--?=1 Kimmerobatis
                        |   |   |           ,--1 Cyclobatis
                        |   |   |       ,--1|   ,--1 Ostarriraja
                        `--1|   |       |   `--1+--1 Bathyraja
                            |   |       |       `--1 Raja
                            |   |   ,--1|       ,--1 Asflapristis
                            |   |   |   |   ,--1---1 Ptychotrygon
                            `--1|   |   |   |       ,--?=1 Ischyrhiza
                                |   |   `--1|   ,--1---?=1 Onchopristis
                                |   |       `--1|   ,--?=1 Libanopristis
                                |   |           `--1---1 Sclerorhynchus
                                |   |   ,--1 Britobatos
                                |   |   |   ,--?=1 Rwhitfieldi
                                |   |   |   |--1 Rhombopterygia
                                `--1|   |   |--?=1 Iansan
                                    |   |--1+--1 Pseudorhinobatos
                                    |   |   |   ,--1 Rhakelensis
                                    |   |   |   |       ,--1 Pseudobatos
                                    |   |   `--1|   ,--1|   ,--1 Eorhinobatos
                                    |   |       |   |   `--1+--1 Rhinobatos
                                    |   |       `--1|       `--1 Glaucostegus
                                    |   |           |   ,--1 Rmaronita
                                    `--1|           `--1|   ,--1 Rhynchobatus
                                        |               `--1|   ,--?=1 Rlatus
                                        |                   `--1|   ,--1 Rhina
                                        |                       `--1---1 Pristis
                                        |       ,--1 Aptychotrema
                                        |       |   ,--1 Zapteryx
                                        |   ,--1+--1---1 Trygonorrhina
                                        |   |   |   ,--?=1 Tlalocbatus
                                        |   |   `--1---?=1 Stahlraja
                                        |   |   ,--?=1 Tethybatis
                                        |   |   |   ,--?=1 Tingitanius
                                        `--1|   |   |   ,--1 Platyrhinoidis
                                            |   |--1|   |--?=1 Eoplatyrhina
                                            |   |   `--1|       ,--1 Hypnos
                                            |   |       |   ,--1---1 Torpedo
                                            `--1|       `--1|   ,--1 Titanonarke
                                                |           `--1|   ,--1 Narcine
                                                |               `--1|   ,--0 Temera
                                                |                   `--0---0 Narke
                                                |   ,--1 Platyrhina
                                                |   |       ,--?=1 Plesiozanobatus
                                                `--1|   ,--1---1 Zanobatus
                                                    |   |   ,--1 Plesiobatis
                                                    `--1|   |   ,--1 Urotrygon
                                                        |   |   |   ,--1 Gymnura
                                                        `--1|   |--1---1 Potamotrygon
                                                            |   |       ,--1 Arechia
                                                            `--1|       |--1 Urolophus
                                                                |   ,--1|   ,--?=1 Heliobatis
                                                                |   |   `--1---1 Asterotrygon
                                                                |   |   ,--?=1 Lessiniabatis
                                                                `--1|   |--1 Urobatis
                                                                    |   |--1 Hexatrygon
                                                                    `--1|       ,--1 Tethytrygon
                                                                        |   ,--1---1 Neotrygon
                                                                        `--1|   ,--1 Hypanus
                                                                            `--1|   ,--?=1 Promyliobatis
                                                                                `--1|   ,--1 Myliobatis
                                                                                    `--1|   ,--1 Aetobatus
                                                                                        `--1|   ,--1 Mobula
                                                                                            `--1---1 Rhinoptera
 
Tree 2, char. 46 (1 steps) 
    ,--0 Cobelodus
    |--0 Doliodus
    |   ,--0 Ozarcus
|--0|   |       ,--0 Harriotta
    |   |   ,--0---0 Chimaera
    `--0|   |       ,--?=0 Tribodus
        |   |   ,--0|   ,--?=0 Hybodus
        |   |   |   `--0---?=0 Hamiltonichthys
        `--0|   |           ,--0 Mustelus
            |   |           |--0 Scyliorhinus
            |   |       ,--0|   ,--0 Heterodontus
            |   |       |   `--0|   ,--0 Hemiscyllium
            `--0|       |       `--0---0 Ginglymostoma
                |   ,--0|   ,--0 Hexanchus
                |   |   |   |   ,--0 Chlamydoselachus
                |   |   `--0|   |   ,--0 Protospinax
                |   |       `--0+--0---0 Squalus
                |   |           |   ,--0 Pristiophorus
                `--0|           `--0|   ,--0 Pseudorhina
                    |               `--0---0 Squatina
                    |   ,--1 Spathobatis
                    |   |   ,--1 Belemnobatis
                    |   |   |   ,--1 Asterodermus
                    `--1|   |   |--1 Kimmerobatis
                        |   |   |           ,--?=1 Cyclobatis
                        |   |   |       ,--1|   ,--?=1 Ostarriraja
                        `--1|   |       |   `--1+--1 Bathyraja
                            |   |       |       `--1 Raja
                            |   |   ,--1|       ,--1 Asflapristis
                            |   |   |   |   ,--1---1 Ptychotrygon
                            `--1|   |   |   |       ,--?=1 Ischyrhiza
                                |   |   `--1|   ,--1---?=1 Onchopristis
                                |   |       `--1|   ,--1 Libanopristis
                                |   |           `--1---1 Sclerorhynchus
                                |   |   ,--1 Britobatos
                                |   |   |   ,--1 Rwhitfieldi
                                |   |   |   |--1 Rhombopterygia
                                `--1|   |   |--1 Iansan
                                    |   |--1+--1 Pseudorhinobatos
                                    |   |   |   ,--1 Rhakelensis
                                    |   |   |   |       ,--1 Pseudobatos
                                    |   |   `--1|   ,--1|   ,--1 Eorhinobatos
                                    |   |       |   |   `--1+--1 Rhinobatos
                                    |   |       `--1|       `--1 Glaucostegus
                                    |   |           |   ,--1 Rmaronita
                                    `--1|           `--1|   ,--1 Rhynchobatus
                                        |               `--1|   ,--1 Rlatus
                                        |                   `--1|   ,--1 Rhina
                                        |                       `--1---1 Pristis
                                        |       ,--1 Aptychotrema
                                        |       |   ,--1 Zapteryx
                                        |   ,--1+--1---1 Trygonorrhina
                                        |   |   |   ,--?=1 Tlalocbatus
                                        |   |   `--1---?=1 Stahlraja
                                        |   |   ,--?=1 Tethybatis
                                        |   |   |   ,--?=1 Tingitanius
                                        `--1|   |   |   ,--1 Platyrhinoidis
                                            |   |--1|   |--?=1 Eoplatyrhina
                                            |   |   `--1|       ,--1 Hypnos
                                            |   |       |   ,--1---1 Torpedo
                                            `--1|       `--1|   ,--1 Titanonarke
                                                |           `--1|   ,--1 Narcine
                                                |               `--1|   ,--1 Temera
                                                |                   `--1---1 Narke
                                                |   ,--1 Platyrhina
                                                |   |       ,--?=1 Plesiozanobatus
                                                `--1|   ,--1---1 Zanobatus
                                                    |   |   ,--1 Plesiobatis
                                                    `--1|   |   ,--1 Urotrygon
                                                        |   |   |   ,--1 Gymnura
                                                        `--1|   |--1---1 Potamotrygon
                                                            |   |       ,--1 Arechia
                                                            `--1|       |--1 Urolophus
                                                                |   ,--1|   ,--?=1 Heliobatis
                                                                |   |   `--1---1 Asterotrygon
                                                                |   |   ,--1 Lessiniabatis
                                                                `--1|   |--1 Urobatis
                                                                    |   |--1 Hexatrygon
                                                                    `--1|       ,--1 Tethytrygon
                                                                        |   ,--1---1 Neotrygon
                                                                        `--1|   ,--1 Hypanus
                                                                            `--1|   ,--1 Promyliobatis
                                                                                `--1|   ,--1 Myliobatis
                                                                                    `--1|   ,--1 Aetobatus
                                                                                        `--1|   ,--1 Mobula
                                                                                            `--1---1 Rhinoptera
 
Tree 2, char. 47 (2 steps) 
      ,--?=012 Cobelodus
      |--?=012 Doliodus
      |     ,--?=012 Ozarcus
|--012|     |         ,--2 Harriotta
      |     |     ,--2---2 Chimaera
      `--012|     |           ,--?=012 Tribodus
            |     |     ,--012|     ,--?=012 Hybodus
            |     |     |     `--012---?=012 Hamiltonichthys
            `--012|     |             ,--0 Mustelus
                  |     |             |--0 Scyliorhinus
                  |     |         ,--0|   ,--0 Heterodontus
                  |     |         |   `--0|   ,--0 Hemiscyllium
                  `--012|         |       `--0---0 Ginglymostoma
                        |     ,--0|   ,--0 Hexanchus
                        |     |   |   |   ,--0 Chlamydoselachus
                        |     |   `--0|   |   ,--0 Protospinax
                        |     |       `--0+--0---0 Squalus
                        |     |           |   ,--0 Pristiophorus
                        `--012|           `--0|   ,--0 Pseudorhina
                              |               `--0---0 Squatina
                              |   ,--1 Spathobatis
                              |   |   ,--1 Belemnobatis
                              |   |   |   ,--1 Asterodermus
                              `--1|   |   |--1 Kimmerobatis
                                  |   |   |           ,--1 Cyclobatis
                                  |   |   |       ,--1|   ,--1 Ostarriraja
                                  `--1|   |       |   `--1+--1 Bathyraja
                                      |   |       |       `--1 Raja
                                      |   |   ,--1|       ,--1 Asflapristis
                                      |   |   |   |   ,--1---1 Ptychotrygon
                                      `--1|   |   |   |       ,--?=1 Ischyrhiza
                                          |   |   `--1|   ,--1---1 Onchopristis
                                          |   |       `--1|   ,--1 Libanopristis
                                          |   |           `--1---1 Sclerorhynchus
                                          |   |   ,--1 Britobatos
                                          |   |   |   ,--1 Rwhitfieldi
                                          |   |   |   |--1 Rhombopterygia
                                          `--1|   |   |--1 Iansan
                                              |   |--1+--1 Pseudorhinobatos
                                              |   |   |   ,--1 Rhakelensis
                                              |   |   |   |       ,--1 Pseudobatos
                                              |   |   `--1|   ,--1|   ,--1 Eorhinobatos
                                              |   |       |   |   `--1+--1 Rhinobatos
                                              |   |       `--1|       `--1 Glaucostegus
                                              |   |           |   ,--1 Rmaronita
                                              `--1|           `--1|   ,--1 Rhynchobatus
                                                  |               `--1|   ,--1 Rlatus
                                                  |                   `--1|   ,--1 Rhina
                                                  |                       `--1---1 Pristis
                                                  |       ,--1 Aptychotrema
                                                  |       |   ,--1 Zapteryx
                                                  |   ,--1+--1---1 Trygonorrhina
                                                  |   |   |   ,--1 Tlalocbatus
                                                  |   |   `--1---1 Stahlraja
                                                  |   |   ,--1 Tethybatis
                                                  |   |   |   ,--1 Tingitanius
                                                  `--1|   |   |   ,--1 Platyrhinoidis
                                                      |   |--1|   |--1 Eoplatyrhina
                                                      |   |   `--1|       ,--1 Hypnos
                                                      |   |       |   ,--1---1 Torpedo
                                                      `--1|       `--1|   ,--1 Titanonarke
                                                          |           `--1|   ,--1 Narcine
                                                          |               `--1|   ,--1 Temera
                                                          |                   `--1---1 Narke
                                                          |   ,--1 Platyrhina
                                                          |   |       ,--1 Plesiozanobatus
                                                          `--1|   ,--1---1 Zanobatus
                                                              |   |   ,--1 Plesiobatis
                                                              `--1|   |   ,--1 Urotrygon
                                                                  |   |   |   ,--1 Gymnura
                                                                  `--1|   |--1---1 Potamotrygon
                                                                      |   |       ,--1 Arechia
                                                                      `--1|       |--1 Urolophus
                                                                          |   ,--1|   ,--1 Heliobatis
                                                                          |   |   `--1---1 Asterotrygon
                                                                          |   |   ,--1 Lessiniabatis
                                                                          `--1|   |--1 Urobatis
                                                                              |   |--1 Hexatrygon
                                                                              `--1|       ,--1 Tethytrygon
                                                                                  |   ,--1---1 Neotrygon
                                                                                  `--1|   ,--1 Hypanus
                                                                                      `--1|   ,--1 Promyliobatis
                                                                                          `--1|   ,--1 Myliobatis
                                                                                              `--1|   ,--1 Aetobatus
                                                                                                  `--1|   ,--1 Mobula
                                                                                                      `--1---1 Rhinoptera
 
Tree 2, char. 48 (1 steps) 
    ,--?=0 Cobelodus
    |--?=0 Doliodus
    |   ,--?=0 Ozarcus
|--0|   |       ,--0 Harriotta
    |   |   ,--0---0 Chimaera
    `--0|   |       ,--0 Tribodus
        |   |   ,--0|   ,--0 Hybodus
        |   |   |   `--0---0 Hamiltonichthys
        `--0|   |           ,--0 Mustelus
            |   |           |--0 Scyliorhinus
            |   |       ,--0|   ,--0 Heterodontus
            |   |       |   `--0|   ,--0 Hemiscyllium
            `--0|       |       `--0---0 Ginglymostoma
                |   ,--0|   ,--0 Hexanchus
                |   |   |   |   ,--0 Chlamydoselachus
                |   |   `--0|   |   ,--0 Protospinax
                |   |       `--0+--0---0 Squalus
                |   |           |   ,--1 Pristiophorus
                `--0|           `--1|   ,--1 Pseudorhina
                    |               `--1---1 Squatina
                    |   ,--0 Spathobatis
                    |   |   ,--0 Belemnobatis
                    |   |   |   ,--0 Asterodermus
                    `--0|   |   |--0 Kimmerobatis
                        |   |   |           ,--0 Cyclobatis
                        |   |   |       ,--0|   ,--0 Ostarriraja
                        `--0|   |       |   `--0+--0 Bathyraja
                            |   |       |       `--0 Raja
                            |   |   ,--0|       ,--0 Asflapristis
                            |   |   |   |   ,--0---0 Ptychotrygon
                            `--0|   |   |   |       ,--?=0 Ischyrhiza
                                |   |   `--0|   ,--0---0 Onchopristis
                                |   |       `--0|   ,--0 Libanopristis
                                |   |           `--0---0 Sclerorhynchus
                                |   |   ,--0 Britobatos
                                |   |   |   ,--0 Rwhitfieldi
                                |   |   |   |--0 Rhombopterygia
                                `--0|   |   |--0 Iansan
                                    |   |--0+--0 Pseudorhinobatos
                                    |   |   |   ,--0 Rhakelensis
                                    |   |   |   |       ,--0 Pseudobatos
                                    |   |   `--0|   ,--0|   ,--0 Eorhinobatos
                                    |   |       |   |   `--0+--0 Rhinobatos
                                    |   |       `--0|       `--0 Glaucostegus
                                    |   |           |   ,--0 Rmaronita
                                    `--0|           `--0|   ,--0 Rhynchobatus
                                        |               `--0|   ,--0 Rlatus
                                        |                   `--0|   ,--0 Rhina
                                        |                       `--0---0 Pristis
                                        |       ,--0 Aptychotrema
                                        |       |   ,--0 Zapteryx
                                        |   ,--0+--0---0 Trygonorrhina
                                        |   |   |   ,--0 Tlalocbatus
                                        |   |   `--0---0 Stahlraja
                                        |   |   ,--0 Tethybatis
                                        |   |   |   ,--0 Tingitanius
                                        `--0|   |   |   ,--0 Platyrhinoidis
                                            |   |--0|   |--0 Eoplatyrhina
                                            |   |   `--0|       ,--0 Hypnos
                                            |   |       |   ,--0---0 Torpedo
                                            `--0|       `--0|   ,--0 Titanonarke
                                                |           `--0|   ,--0 Narcine
                                                |               `--0|   ,--0 Temera
                                                |                   `--0---0 Narke
                                                |   ,--0 Platyrhina
                                                |   |       ,--0 Plesiozanobatus
                                                `--0|   ,--0---0 Zanobatus
                                                    |   |   ,--0 Plesiobatis
                                                    `--0|   |   ,--0 Urotrygon
                                                        |   |   |   ,--0 Gymnura
                                                        `--0|   |--0---0 Potamotrygon
                                                            |   |       ,--0 Arechia
                                                            `--0|       |--0 Urolophus
                                                                |   ,--0|   ,--0 Heliobatis
                                                                |   |   `--0---0 Asterotrygon
                                                                |   |   ,--0 Lessiniabatis
                                                                `--0|   |--0 Urobatis
                                                                    |   |--0 Hexatrygon
                                                                    `--0|       ,--0 Tethytrygon
                                                                        |   ,--0---0 Neotrygon
                                                                        `--0|   ,--0 Hypanus
                                                                            `--0|   ,--0 Promyliobatis
                                                                                `--0|   ,--0 Myliobatis
                                                                                    `--0|   ,--0 Aetobatus
                                                                                        `--0|   ,--0 Mobula
                                                                                            `--0---0 Rhinoptera
 
Tree 2, char. 49 (1 steps) 
    ,--?=0 Cobelodus
    |--?=0 Doliodus
    |   ,--?=0 Ozarcus
|--0|   |       ,--0 Harriotta
    |   |   ,--0---0 Chimaera
    `--0|   |       ,--0 Tribodus
        |   |   ,--0|   ,--0 Hybodus
        |   |   |   `--0---0 Hamiltonichthys
        `--0|   |           ,--0 Mustelus
            |   |           |--0 Scyliorhinus
            |   |       ,--0|   ,--0 Heterodontus
            |   |       |   `--0|   ,--0 Hemiscyllium
            `--0|       |       `--0---0 Ginglymostoma
                |   ,--0|   ,--0 Hexanchus
                |   |   |   |   ,--0 Chlamydoselachus
                |   |   `--0|   |   ,--0 Protospinax
                |   |       `--0+--0---0 Squalus
                |   |           |   ,--0 Pristiophorus
                `--0|           `--0|   ,--1 Pseudorhina
                    |               `--1---1 Squatina
                    |   ,--0 Spathobatis
                    |   |   ,--0 Belemnobatis
                    |   |   |   ,--0 Asterodermus
                    `--0|   |   |--0 Kimmerobatis
                        |   |   |           ,--0 Cyclobatis
                        |   |   |       ,--0|   ,--0 Ostarriraja
                        `--0|   |       |   `--0+--0 Bathyraja
                            |   |       |       `--0 Raja
                            |   |   ,--0|       ,--0 Asflapristis
                            |   |   |   |   ,--0---0 Ptychotrygon
                            `--0|   |   |   |       ,--?=0 Ischyrhiza
                                |   |   `--0|   ,--0---0 Onchopristis
                                |   |       `--0|   ,--0 Libanopristis
                                |   |           `--0---0 Sclerorhynchus
                                |   |   ,--0 Britobatos
                                |   |   |   ,--0 Rwhitfieldi
                                |   |   |   |--0 Rhombopterygia
                                `--0|   |   |--0 Iansan
                                    |   |--0+--0 Pseudorhinobatos
                                    |   |   |   ,--0 Rhakelensis
                                    |   |   |   |       ,--0 Pseudobatos
                                    |   |   `--0|   ,--0|   ,--0 Eorhinobatos
                                    |   |       |   |   `--0+--0 Rhinobatos
                                    |   |       `--0|       `--0 Glaucostegus
                                    |   |           |   ,--0 Rmaronita
                                    `--0|           `--0|   ,--0 Rhynchobatus
                                        |               `--0|   ,--0 Rlatus
                                        |                   `--0|   ,--0 Rhina
                                        |                       `--0---0 Pristis
                                        |       ,--0 Aptychotrema
                                        |       |   ,--0 Zapteryx
                                        |   ,--0+--0---0 Trygonorrhina
                                        |   |   |   ,--0 Tlalocbatus
                                        |   |   `--0---0 Stahlraja
                                        |   |   ,--0 Tethybatis
                                        |   |   |   ,--0 Tingitanius
                                        `--0|   |   |   ,--0 Platyrhinoidis
                                            |   |--0|   |--0 Eoplatyrhina
                                            |   |   `--0|       ,--0 Hypnos
                                            |   |       |   ,--0---0 Torpedo
                                            `--0|       `--0|   ,--0 Titanonarke
                                                |           `--0|   ,--0 Narcine
                                                |               `--0|   ,--0 Temera
                                                |                   `--0---0 Narke
                                                |   ,--0 Platyrhina
                                                |   |       ,--0 Plesiozanobatus
                                                `--0|   ,--0---0 Zanobatus
                                                    |   |   ,--0 Plesiobatis
                                                    `--0|   |   ,--0 Urotrygon
                                                        |   |   |   ,--0 Gymnura
                                                        `--0|   |--0---0 Potamotrygon
                                                            |   |       ,--0 Arechia
                                                            `--0|       |--0 Urolophus
                                                                |   ,--0|   ,--0 Heliobatis
                                                                |   |   `--0---0 Asterotrygon
                                                                |   |   ,--0 Lessiniabatis
                                                                `--0|   |--0 Urobatis
                                                                    |   |--0 Hexatrygon
                                                                    `--0|       ,--0 Tethytrygon
                                                                        |   ,--0---0 Neotrygon
                                                                        `--0|   ,--0 Hypanus
                                                                            `--0|   ,--0 Promyliobatis
                                                                                `--0|   ,--0 Myliobatis
                                                                                    `--0|   ,--0 Aetobatus
                                                                                        `--0|   ,--0 Mobula
                                                                                            `--0---0 Rhinoptera
 
Tree 2, char. 50 (1 steps) 
    ,--?=1 Cobelodus
    |--?=1 Doliodus
    |   ,--?=1 Ozarcus
|--1|   |       ,--?=1 Harriotta
    |   |   ,--1---?=1 Chimaera
    `--1|   |       ,--?=1 Tribodus
        |   |   ,--1|   ,--?=1 Hybodus
        |   |   |   `--1---?=1 Hamiltonichthys
        `--1|   |           ,--?=1 Mustelus
            |   |           |--?=1 Scyliorhinus
            |   |       ,--1|   ,--?=1 Heterodontus
            |   |       |   `--1|   ,--?=1 Hemiscyllium
            `--1|       |       `--1---?=1 Ginglymostoma
                |   ,--1|   ,--?=1 Hexanchus
                |   |   |   |   ,--?=1 Chlamydoselachus
                |   |   `--1|   |   ,--?=1 Protospinax
                |   |       `--1+--1---?=1 Squalus
                |   |           |   ,--?=1 Pristiophorus
                `--1|           `--1|   ,--?=1 Pseudorhina
                    |               `--1---?=1 Squatina
                    |   ,--1 Spathobatis
                    |   |   ,--1 Belemnobatis
                    |   |   |   ,--1 Asterodermus
                    `--1|   |   |--1 Kimmerobatis
                        |   |   |           ,--1 Cyclobatis
                        |   |   |       ,--1|   ,--?=1 Ostarriraja
                        `--1|   |       |   `--1+--1 Bathyraja
                            |   |       |       `--1 Raja
                            |   |   ,--1|       ,--1 Asflapristis
                            |   |   |   |   ,--1---1 Ptychotrygon
                            `--1|   |   |   |       ,--?=1 Ischyrhiza
                                |   |   `--1|   ,--1---1 Onchopristis
                                |   |       `--1|   ,--1 Libanopristis
                                |   |           `--1---?=1 Sclerorhynchus
                                |   |   ,--1 Britobatos
                                |   |   |   ,--1 Rwhitfieldi
                                |   |   |   |--?=1 Rhombopterygia
                                `--1|   |   |--1 Iansan
                                    |   |--1+--1 Pseudorhinobatos
                                    |   |   |   ,--1 Rhakelensis
                                    |   |   |   |       ,--1 Pseudobatos
                                    |   |   `--1|   ,--1|   ,--1 Eorhinobatos
                                    |   |       |   |   `--1+--1 Rhinobatos
                                    |   |       `--1|       `--1 Glaucostegus
                                    |   |           |   ,--1 Rmaronita
                                    `--1|           `--1|   ,--1 Rhynchobatus
                                        |               `--1|   ,--1 Rlatus
                                        |                   `--1|   ,--1 Rhina
                                        |                       `--1---1 Pristis
                                        |       ,--1 Aptychotrema
                                        |       |   ,--1 Zapteryx
                                        |   ,--1+--1---1 Trygonorrhina
                                        |   |   |   ,--1 Tlalocbatus
                                        |   |   `--1---1 Stahlraja
                                        |   |   ,--1 Tethybatis
                                        |   |   |   ,--1 Tingitanius
                                        `--1|   |   |   ,--1 Platyrhinoidis
                                            |   |--1|   |--?=1 Eoplatyrhina
                                            |   |   `--1|       ,--1 Hypnos
                                            |   |       |   ,--1---1 Torpedo
                                            `--1|       `--1|   ,--1 Titanonarke
                                                |           `--1|   ,--1 Narcine
                                                |               `--1|   ,--1 Temera
                                                |                   `--1---1 Narke
                                                |   ,--1 Platyrhina
                                                |   |       ,--?=1 Plesiozanobatus
                                                `--1|   ,--1---1 Zanobatus
                                                    |   |   ,--1 Plesiobatis
                                                    `--1|   |   ,--1 Urotrygon
                                                        |   |   |   ,--1 Gymnura
                                                        `--1|   |--1---1 Potamotrygon
                                                            |   |       ,--1 Arechia
                                                            `--1|       |--1 Urolophus
                                                                |   ,--1|   ,--1 Heliobatis
                                                                |   |   `--1---1 Asterotrygon
                                                                |   |   ,--?=1 Lessiniabatis
                                                                `--1|   |--1 Urobatis
                                                                    |   |--?=1 Hexatrygon
                                                                    `--1|       ,--1 Tethytrygon
                                                                        |   ,--1---1 Neotrygon
                                                                        `--1|   ,--1 Hypanus
                                                                            `--1|   ,--?=1 Promyliobatis
                                                                                `--1|   ,--1 Myliobatis
                                                                                    `--1|   ,--0 Aetobatus
                                                                                        `--0|   ,--0 Mobula
                                                                                            `--0---0 Rhinoptera
 
Tree 2, char. 51 (2 steps) 
    ,--?=0 Cobelodus
    |--?=0 Doliodus
    |   ,--?=0 Ozarcus
|--0|   |       ,--?=0 Harriotta
    |   |   ,--0---?=0 Chimaera
    `--0|   |       ,--?=0 Tribodus
        |   |   ,--0|   ,--?=0 Hybodus
        |   |   |   `--0---?=0 Hamiltonichthys
        `--0|   |           ,--?=0 Mustelus
            |   |           |--?=0 Scyliorhinus
            |   |       ,--0|   ,--?=0 Heterodontus
            |   |       |   `--0|   ,--?=0 Hemiscyllium
            `--0|       |       `--0---?=0 Ginglymostoma
                |   ,--0|   ,--?=0 Hexanchus
                |   |   |   |   ,--?=0 Chlamydoselachus
                |   |   `--0|   |   ,--?=0 Protospinax
                |   |       `--0+--0---?=0 Squalus
                |   |           |   ,--?=0 Pristiophorus
                `--0|           `--0|   ,--?=0 Pseudorhina
                    |               `--0---?=0 Squatina
                    |   ,--0 Spathobatis
                    |   |   ,--0 Belemnobatis
                    |   |   |   ,--0 Asterodermus
                    `--0|   |   |--0 Kimmerobatis
                        |   |   |           ,--0 Cyclobatis
                        |   |   |       ,--0|   ,--?=0 Ostarriraja
                        `--0|   |       |   `--0+--0 Bathyraja
                            |   |       |       `--0 Raja
                            |   |   ,--0|       ,--0 Asflapristis
                            |   |   |   |   ,--0---0 Ptychotrygon
                            `--0|   |   |   |       ,--?=0 Ischyrhiza
                                |   |   `--0|   ,--0---0 Onchopristis
                                |   |       `--0|   ,--0 Libanopristis
                                |   |           `--0---?=0 Sclerorhynchus
                                |   |   ,--0 Britobatos
                                |   |   |   ,--?=0 Rwhitfieldi
                                |   |   |   |--?=0 Rhombopterygia
                                `--0|   |   |--0 Iansan
                                    |   |--0+--0 Pseudorhinobatos
                                    |   |   |   ,--0 Rhakelensis
                                    |   |   |   |       ,--0 Pseudobatos
                                    |   |   `--0|   ,--0|   ,--0 Eorhinobatos
                                    |   |       |   |   `--0+--0 Rhinobatos
                                    |   |       `--0|       `--0 Glaucostegus
                                    |   |           |   ,--0 Rmaronita
                                    `--0|           `--0|   ,--0 Rhynchobatus
                                        |               `--0|   ,--0 Rlatus
                                        |                   `--0|   ,--0 Rhina
                                        |                       `--0---0 Pristis
                                        |       ,--0 Aptychotrema
                                        |       |   ,--0 Zapteryx
                                        |   ,--0+--0---0 Trygonorrhina
                                        |   |   |   ,--0 Tlalocbatus
                                        |   |   `--0---0 Stahlraja
                                        |   |   ,--1 Tethybatis
                                        |   |   |   ,--1 Tingitanius
                                        `--0|   |   |   ,--1 Platyrhinoidis
                                            |   |--1|   |--?=1 Eoplatyrhina
                                            |   |   `--1|       ,--1 Hypnos
                                            |   |       |   ,--1---1 Torpedo
                                            `--1|       `--1|   ,--1 Titanonarke
                                                |           `--1|   ,--1 Narcine
                                                |               `--1|   ,--1 Temera
                                                |                   `--1---1 Narke
                                                |   ,--1 Platyrhina
                                                |   |       ,--?=0 Plesiozanobatus
                                                `--1|   ,--0---0 Zanobatus
                                                    |   |   ,--0 Plesiobatis
                                                    `--0|   |   ,--0 Urotrygon
                                                        |   |   |   ,--0 Gymnura
                                                        `--0|   |--0---0 Potamotrygon
                                                            |   |       ,--?=0 Arechia
                                                            `--0|       |--0 Urolophus
                                                                |   ,--0|   ,--?=0 Heliobatis
                                                                |   |   `--0---0 Asterotrygon
                                                                |   |   ,--?=0 Lessiniabatis
                                                                `--0|   |--0 Urobatis
                                                                    |   |--?=0 Hexatrygon
                                                                    `--0|       ,--0 Tethytrygon
                                                                        |   ,--0---0 Neotrygon
                                                                        `--0|   ,--0 Hypanus
                                                                            `--0|   ,--?=0 Promyliobatis
                                                                                `--0|   ,--0 Myliobatis
                                                                                    `--0|   ,--?=0 Aetobatus
                                                                                        `--0|   ,--?=0 Mobula
                                                                                            `--0---?=0 Rhinoptera
 
Tree 2, char. 52 (5 steps) 
    ,--?=0 Cobelodus
    |--?=0 Doliodus
    |   ,--?=0 Ozarcus
|--0|   |       ,--?=0 Harriotta
    |   |   ,--0---?=0 Chimaera
    `--0|   |       ,--?=0 Tribodus
        |   |   ,--0|   ,--?=0 Hybodus
        |   |   |   `--0---?=0 Hamiltonichthys
        `--0|   |           ,--?=0 Mustelus
            |   |           |--?=0 Scyliorhinus
            |   |       ,--0|   ,--?=0 Heterodontus
            |   |       |   `--0|   ,--?=0 Hemiscyllium
            `--0|       |       `--0---?=0 Ginglymostoma
                |   ,--0|   ,--?=0 Hexanchus
                |   |   |   |   ,--?=0 Chlamydoselachus
                |   |   `--0|   |   ,--?=0 Protospinax
                |   |       `--0+--0---?=0 Squalus
                |   |           |   ,--?=0 Pristiophorus
                `--0|           `--0|   ,--?=0 Pseudorhina
                    |               `--0---?=0 Squatina
                    |   ,--0 Spathobatis
                    |   |   ,--0 Belemnobatis
                    |   |   |   ,--0 Asterodermus
                    `--0|   |   |--?=0 Kimmerobatis
                        |   |   |           ,--?=1 Cyclobatis
                        |   |   |       ,--1|   ,--1 Ostarriraja
                        `--0|   |       |   `--1+--1 Bathyraja
                            |   |       |       `--1 Raja
                            |   |   ,--1|       ,--1 Asflapristis
                            |   |   |   |   ,--1---1 Ptychotrygon
                            `--0|   |   |   |       ,--?=1 Ischyrhiza
                                |   |   `--1|   ,--1---1 Onchopristis
                                |   |       `--1|   ,--?=1 Libanopristis
                                |   |           `--1---?=1 Sclerorhynchus
                                |   |   ,--0 Britobatos
                                |   |   |   ,--0 Rwhitfieldi
                                |   |   |   |--0 Rhombopterygia
                                `--0|   |   |--0 Iansan
                                    |   |--0+--0 Pseudorhinobatos
                                    |   |   |   ,--1 Rhakelensis
                                    |   |   |   |       ,--0 Pseudobatos
                                    |   |   `--0|   ,--0|   ,--0 Eorhinobatos
                                    |   |       |   |   `--0+--0 Rhinobatos
                                    |   |       `--0|       `--1 Glaucostegus
                                    |   |           |   ,--0 Rmaronita
                                    `--0|           `--0|   ,--0 Rhynchobatus
                                        |               `--0|   ,--0 Rlatus
                                        |                   `--0|   ,--1 Rhina
                                        |                       `--1---1 Pristis
                                        |       ,--0 Aptychotrema
                                        |       |   ,--0 Zapteryx
                                        |   ,--0+--0---0 Trygonorrhina
                                        |   |   |   ,--?=0 Tlalocbatus
                                        |   |   `--0---0 Stahlraja
                                        |   |   ,--?=0 Tethybatis
                                        |   |   |   ,--0 Tingitanius
                                        `--0|   |   |   ,--0 Platyrhinoidis
                                            |   |--0|   |--?=0 Eoplatyrhina
                                            |   |   `--0|       ,--2 Hypnos
                                            |   |       |   ,--2---2 Torpedo
                                            `--0|       `--0|   ,--?=0 Titanonarke
                                                |           `--0|   ,--0 Narcine
                                                |               `--0|   ,--0 Temera
                                                |                   `--0---0 Narke
                                                |   ,--0 Platyrhina
                                                |   |       ,--?=0 Plesiozanobatus
                                                `--0|   ,--0---0 Zanobatus
                                                    |   |   ,--0 Plesiobatis
                                                    `--0|   |   ,--0 Urotrygon
                                                        |   |   |   ,--0 Gymnura
                                                        `--0|   |--0---0 Potamotrygon
                                                            |   |       ,--?=0 Arechia
                                                            `--0|       |--0 Urolophus
                                                                |   ,--0|   ,--?=0 Heliobatis
                                                                |   |   `--0---?=0 Asterotrygon
                                                                |   |   ,--?=0 Lessiniabatis
                                                                `--0|   |--0 Urobatis
                                                                    |   |--0 Hexatrygon
                                                                    `--0|       ,--0 Tethytrygon
                                                                        |   ,--0---0 Neotrygon
                                                                        `--0|   ,--0 Hypanus
                                                                            `--0|   ,--?=0 Promyliobatis
                                                                                `--0|   ,--0 Myliobatis
                                                                                    `--0|   ,--0 Aetobatus
                                                                                        `--0|   ,--0 Mobula
                                                                                            `--0---0 Rhinoptera
 
Tree 2, char. 53 (3 steps) 
    ,--?=0 Cobelodus
    |--?=0 Doliodus
    |   ,--?=0 Ozarcus
|--0|   |       ,--0 Harriotta
    |   |   ,--0---0 Chimaera
    `--0|   |       ,--0 Tribodus
        |   |   ,--0|   ,--0 Hybodus
        |   |   |   `--0---0 Hamiltonichthys
        `--0|   |           ,--0 Mustelus
            |   |           |--0 Scyliorhinus
            |   |       ,--0|   ,--0 Heterodontus
            |   |       |   `--0|   ,--0 Hemiscyllium
            `--0|       |       `--0---0 Ginglymostoma
                |   ,--0|   ,--0 Hexanchus
                |   |   |   |   ,--0 Chlamydoselachus
                |   |   `--0|   |   ,--0 Protospinax
                |   |       `--0+--0---0 Squalus
                |   |           |   ,--0 Pristiophorus
                `--0|           `--0|   ,--0 Pseudorhina
                    |               `--0---0 Squatina
                    |   ,--0 Spathobatis
                    |   |   ,--0 Belemnobatis
                    |   |   |   ,--0 Asterodermus
                    `--0|   |   |--0 Kimmerobatis
                        |   |   |           ,--0 Cyclobatis
                        |   |   |       ,--0|   ,--0 Ostarriraja
                        `--0|   |       |   `--0+--0 Bathyraja
                            |   |       |       `--0 Raja
                            |   |   ,--0|       ,--0 Asflapristis
                            |   |   |   |   ,--0---0 Ptychotrygon
                            `--0|   |   |   |       ,--?=0 Ischyrhiza
                                |   |   `--0|   ,--0---0 Onchopristis
                                |   |       `--0|   ,--0 Libanopristis
                                |   |           `--0---0 Sclerorhynchus
                                |   |   ,--0 Britobatos
                                |   |   |   ,--0 Rwhitfieldi
                                |   |   |   |--?=0 Rhombopterygia
                                `--0|   |   |--0 Iansan
                                    |   |--0+--0 Pseudorhinobatos
                                    |   |   |   ,--0 Rhakelensis
                                    |   |   |   |       ,--0 Pseudobatos
                                    |   |   `--0|   ,--0|   ,--0 Eorhinobatos
                                    |   |       |   |   `--0+--0 Rhinobatos
                                    |   |       `--0|       `--0 Glaucostegus
                                    |   |           |   ,--0 Rmaronita
                                    `--0|           `--0|   ,--0 Rhynchobatus
                                        |               `--0|   ,--0 Rlatus
                                        |                   `--0|   ,--0 Rhina
                                        |                       `--0---0 Pristis
                                        |        ,--1 Aptychotrema
                                        |        |   ,--1 Zapteryx
                                        |    ,--1+--1---1 Trygonorrhina
                                        |    |   |   ,--1 Tlalocbatus
                                        |    |   `--1---1 Stahlraja
                                        |    |    ,--?=01 Tethybatis
                                        |    |    |    ,--?=01 Tingitanius
                                        `--01|    |    |    ,--1 Platyrhinoidis
                                             |    |--01|    |--?=01 Eoplatyrhina
                                             |    |    `--01|       ,--0 Hypnos
                                             |    |         |   ,--0---0 Torpedo
                                             `--01|         `--0|   ,--0 Titanonarke
                                                  |             `--0|   ,--0 Narcine
                                                  |                 `--0|   ,--0 Temera
                                                  |                     `--0---0 Narke
                                                  |    ,--1 Platyrhina
                                                  |    |       ,--?=0 Plesiozanobatus
                                                  `--01|   ,--0---0 Zanobatus
                                                       |   |   ,--0 Plesiobatis
                                                       `--0|   |   ,--0 Urotrygon
                                                           |   |   |   ,--0 Gymnura
                                                           `--0|   |--0---0 Potamotrygon
                                                               |   |       ,--0 Arechia
                                                               `--0|       |--0 Urolophus
                                                                   |   ,--0|   ,--?=0 Heliobatis
                                                                   |   |   `--0---?=0 Asterotrygon
                                                                   |   |   ,--0 Lessiniabatis
                                                                   `--0|   |--0 Urobatis
                                                                       |   |--0 Hexatrygon
                                                                       `--0|       ,--0 Tethytrygon
                                                                           |   ,--0---0 Neotrygon
                                                                           `--0|   ,--0 Hypanus
                                                                               `--0|   ,--?=0 Promyliobatis
                                                                                   `--0|   ,--0 Myliobatis
                                                                                       `--0|   ,--0 Aetobatus
                                                                                           `--0|   ,--0 Mobula
                                                                                               `--0---0 Rhinoptera
 
Tree 2, char. 54 (7 steps) 
    ,--?=0 Cobelodus
    |--?=0 Doliodus
    |   ,--?=0 Ozarcus
|--0|   |       ,--?=0 Harriotta
    |   |   ,--0---?=0 Chimaera
    `--0|   |       ,--?=0 Tribodus
        |   |   ,--0|   ,--?=0 Hybodus
        |   |   |   `--0---?=0 Hamiltonichthys
        `--0|   |           ,--?=0 Mustelus
            |   |           |--?=0 Scyliorhinus
            |   |       ,--0|   ,--?=0 Heterodontus
            |   |       |   `--0|   ,--?=0 Hemiscyllium
            `--0|       |       `--0---?=0 Ginglymostoma
                |   ,--0|   ,--?=0 Hexanchus
                |   |   |   |   ,--?=0 Chlamydoselachus
                |   |   `--0|   |   ,--?=0 Protospinax
                |   |       `--0+--0---?=0 Squalus
                |   |           |   ,--?=0 Pristiophorus
                `--0|           `--0|   ,--?=0 Pseudorhina
                    |               `--0---?=0 Squatina
                    |   ,--0 Spathobatis
                    |   |   ,--0 Belemnobatis
                    |   |   |   ,--0 Asterodermus
                    `--0|   |   |--?=0 Kimmerobatis
                        |   |   |           ,--2 Cyclobatis
                        |   |   |       ,--2|   ,--2 Ostarriraja
                        `--0|   |       |   `--2+--2 Bathyraja
                            |   |       |       `--2 Raja
                            |   |   ,--2|       ,--2 Asflapristis
                            |   |   |   |   ,--2---2 Ptychotrygon
                            `--0|   |   |   |       ,--?=2 Ischyrhiza
                                |   |   `--2|   ,--2---2 Onchopristis
                                |   |       `--2|   ,--2 Libanopristis
                                |   |           `--2---2 Sclerorhynchus
                                |   |   ,--2 Britobatos
                                |   |   |   ,--1 Rwhitfieldi
                                |   |   |   |--0 Rhombopterygia
                                `--2|   |   |--1 Iansan
                                    |   |--1+--1 Pseudorhinobatos
                                    |   |   |   ,--1 Rhakelensis
                                    |   |   |   |       ,--1 Pseudobatos
                                    |   |   `--1|   ,--1|   ,--?=1 Eorhinobatos
                                    |   |       |   |   `--1+--1 Rhinobatos
                                    |   |       `--1|       `--1 Glaucostegus
                                    |   |           |   ,--1 Rmaronita
                                    `--2|           `--1|   ,--1 Rhynchobatus
                                        |               `--1|   ,--1 Rlatus
                                        |                   `--1|   ,--2 Rhina
                                        |                       `--2---2 Pristis
                                        |       ,--2 Aptychotrema
                                        |       |   ,--1 Zapteryx
                                        |   ,--2+--1---1 Trygonorrhina
                                        |   |   |   ,--?=2 Tlalocbatus
                                        |   |   `--2---?=2 Stahlraja
                                        |   |   ,--?=2 Tethybatis
                                        |   |   |   ,--2 Tingitanius
                                        `--2|   |   |   ,--0 Platyrhinoidis
                                            |   |--2|   |--2 Eoplatyrhina
                                            |   |   `--2|       ,--2 Hypnos
                                            |   |       |   ,--2---2 Torpedo
                                            `--2|       `--2|   ,--2 Titanonarke
                                                |           `--2|   ,--2 Narcine
                                                |               `--2|   ,--1 Temera
                                                |                   `--1---1 Narke
                                                |   ,--2 Platyrhina
                                                |   |       ,--?=2 Plesiozanobatus
                                                `--2|   ,--2---2 Zanobatus
                                                    |   |   ,--2 Plesiobatis
                                                    `--2|   |   ,--2 Urotrygon
                                                        |   |   |   ,--2 Gymnura
                                                        `--2|   |--2---2 Potamotrygon
                                                            |   |       ,--?=2 Arechia
                                                            `--2|       |--2 Urolophus
                                                                |   ,--2|   ,--?=2 Heliobatis
                                                                |   |   `--2---?=2 Asterotrygon
                                                                |   |   ,--?=2 Lessiniabatis
                                                                `--2|   |--2 Urobatis
                                                                    |   |--?=2 Hexatrygon
                                                                    `--2|       ,--?=2 Tethytrygon
                                                                        |   ,--2---2 Neotrygon
                                                                        `--2|   ,--2 Hypanus
                                                                            `--2|   ,--2 Promyliobatis
                                                                                `--2|   ,--2 Myliobatis
                                                                                    `--2|   ,--2 Aetobatus
                                                                                        `--2|   ,--2 Mobula
                                                                                            `--2---2 Rhinoptera
 
Tree 2, char. 55 (5 steps) 
    ,--0 Cobelodus
    |--0 Doliodus
    |   ,--0 Ozarcus
|--0|   |       ,--0 Harriotta
    |   |   ,--0---0 Chimaera
    `--0|   |       ,--0 Tribodus
        |   |   ,--0|   ,--0 Hybodus
        |   |   |   `--0---0 Hamiltonichthys
        `--0|   |           ,--0 Mustelus
            |   |           |--0 Scyliorhinus
            |   |       ,--0|   ,--0 Heterodontus
            |   |       |   `--0|   ,--0 Hemiscyllium
            `--0|       |       `--0---0 Ginglymostoma
                |   ,--0|   ,--0 Hexanchus
                |   |   |   |   ,--0 Chlamydoselachus
                |   |   `--0|   |   ,--0 Protospinax
                |   |       `--0+--0---0 Squalus
                |   |           |   ,--0 Pristiophorus
                `--0|           `--0|   ,--0 Pseudorhina
                    |               `--0---0 Squatina
                    |   ,--0 Spathobatis
                    |   |   ,--0 Belemnobatis
                    |   |   |   ,--0 Asterodermus
                    `--0|   |   |--0 Kimmerobatis
                        |   |   |           ,--0 Cyclobatis
                        |   |   |       ,--0|   ,--0 Ostarriraja
                        `--0|   |       |   `--0+--0 Bathyraja
                            |   |       |       `--0 Raja
                            |   |   ,--0|       ,--0 Asflapristis
                            |   |   |   |   ,--0---0 Ptychotrygon
                            `--0|   |   |   |       ,--?=0 Ischyrhiza
                                |   |   `--0|   ,--0---0 Onchopristis
                                |   |       `--0|   ,--0 Libanopristis
                                |   |           `--0---0 Sclerorhynchus
                                |   |   ,--1 Britobatos
                                |   |   |   ,--?=1 Rwhitfieldi
                                |   |   |   |--1 Rhombopterygia
                                `--0|   |   |--1 Iansan
                                    |   |--1+--1 Pseudorhinobatos
                                    |   |   |   ,--?=1 Rhakelensis
                                    |   |   |   |       ,--1 Pseudobatos
                                    |   |   `--1|   ,--1|   ,--1 Eorhinobatos
                                    |   |       |   |   `--1+--1 Rhinobatos
                                    |   |       `--1|       `--1 Glaucostegus
                                    |   |           |   ,--0 Rmaronita
                                    `--1|           `--1|   ,--1 Rhynchobatus
                                        |               `--1|   ,--?=1 Rlatus
                                        |                   `--1|   ,--1 Rhina
                                        |                       `--1---1 Pristis
                                        |       ,--1 Aptychotrema
                                        |       |   ,--1 Zapteryx
                                        |   ,--1+--1---1 Trygonorrhina
                                        |   |   |   ,--0 Tlalocbatus
                                        |   |   `--1---1 Stahlraja
                                        |   |   ,--?=1 Tethybatis
                                        |   |   |   ,--1 Tingitanius
                                        `--1|   |   |   ,--1 Platyrhinoidis
                                            |   |--1|   |--?=1 Eoplatyrhina
                                            |   |   `--1|       ,--0 Hypnos
                                            |   |       |   ,--0---0 Torpedo
                                            `--1|       `--0|   ,--?=0 Titanonarke
                                                |           `--0|   ,--0 Narcine
                                                |               `--0|   ,--0 Temera
                                                |                   `--0---0 Narke
                                                |   ,--1 Platyrhina
                                                |   |       ,--?=0 Plesiozanobatus
                                                `--1|   ,--0---0 Zanobatus
                                                    |   |   ,--0 Plesiobatis
                                                    `--0|   |   ,--0 Urotrygon
                                                        |   |   |   ,--0 Gymnura
                                                        `--0|   |--0---0 Potamotrygon
                                                            |   |       ,--?=0 Arechia
                                                            `--0|       |--0 Urolophus
                                                                |   ,--0|   ,--?=0 Heliobatis
                                                                |   |   `--0---?=0 Asterotrygon
                                                                |   |   ,--0 Lessiniabatis
                                                                `--0|   |--0 Urobatis
                                                                    |   |--0 Hexatrygon
                                                                    `--0|       ,--0 Tethytrygon
                                                                        |   ,--0---0 Neotrygon
                                                                        `--0|   ,--0 Hypanus
                                                                            `--0|   ,--0 Promyliobatis
                                                                                `--0|   ,--0 Myliobatis
                                                                                    `--0|   ,--0 Aetobatus
                                                                                        `--0|   ,--0 Mobula
                                                                                            `--0---0 Rhinoptera
 
Tree 2, char. 56 (4 steps) 
     ,--?=01 Cobelodus
     |--?=01 Doliodus
     |    ,--?=01 Ozarcus
|--01|    |         ,--?=01 Harriotta
     |    |    ,--01---?=01 Chimaera
     `--01|    |         ,--?=01 Tribodus
          |    |    ,--01|    ,--?=01 Hybodus
          |    |    |    `--01---?=01 Hamiltonichthys
          `--01|    |              ,--?=01 Mustelus
               |    |              |--?=01 Scyliorhinus
               |    |         ,--01|    ,--0 Heterodontus
               |    |         |    `--01|   ,--1 Hemiscyllium
               `--01|         |         `--1---1 Ginglymostoma
                    |    ,--01|   ,--1 Hexanchus
                    |    |    |   |   ,--1 Chlamydoselachus
                    |    |    `--1|   |   ,--?=1 Protospinax
                    |    |        `--1+--1---1 Squalus
                    |    |            |   ,--?=1 Pristiophorus
                    `--01|            `--1|   ,--?=1 Pseudorhina
                         |                `--1---1 Squatina
                         |   ,--0 Spathobatis
                         |   |   ,--0 Belemnobatis
                         |   |   |   ,--0 Asterodermus
                         `--0|   |   |--?=0 Kimmerobatis
                             |   |   |            ,--?=01 Cyclobatis
                             |   |   |       ,--01|   ,--?=1 Ostarriraja
                             `--0|   |       |    `--1+--1 Bathyraja
                                 |   |       |        `--1 Raja
                                 |   |   ,--0|       ,--0 Asflapristis
                                 |   |   |   |   ,--0---0 Ptychotrygon
                                 `--0|   |   |   |       ,--?=0 Ischyrhiza
                                     |   |   `--0|   ,--0---?=0 Onchopristis
                                     |   |       `--0|   ,--0 Libanopristis
                                     |   |           `--0---0 Sclerorhynchus
                                     |   |   ,--?=0 Britobatos
                                     |   |   |   ,--?=0 Rwhitfieldi
                                     |   |   |   |--?=0 Rhombopterygia
                                     `--0|   |   |--?=0 Iansan
                                         |   |--0+--?=0 Pseudorhinobatos
                                         |   |   |   ,--?=0 Rhakelensis
                                         |   |   |   |       ,--0 Pseudobatos
                                         |   |   `--0|   ,--0|   ,--?=0 Eorhinobatos
                                         |   |       |   |   `--0+--0 Rhinobatos
                                         |   |       `--0|       `--0 Glaucostegus
                                         |   |           |   ,--?=0 Rmaronita
                                         `--0|           `--0|   ,--0 Rhynchobatus
                                             |               `--0|   ,--?=0 Rlatus
                                             |                   `--0|   ,--0 Rhina
                                             |                       `--0---0 Pristis
                                             |       ,--0 Aptychotrema
                                             |       |   ,--0 Zapteryx
                                             |   ,--0+--0---0 Trygonorrhina
                                             |   |   |   ,--?=0 Tlalocbatus
                                             |   |   `--0---?=0 Stahlraja
                                             |   |   ,--?=0 Tethybatis
                                             |   |   |   ,--0 Tingitanius
                                             `--0|   |   |   ,--0 Platyrhinoidis
                                                 |   |--0|   |--?=0 Eoplatyrhina
                                                 |   |   `--0|       ,--0 Hypnos
                                                 |   |       |   ,--0---0 Torpedo
                                                 `--0|       `--0|   ,--?=0 Titanonarke
                                                     |           `--0|   ,--0 Narcine
                                                     |               `--0|   ,--0 Temera
                                                     |                   `--0---0 Narke
                                                     |   ,--0 Platyrhina
                                                     |   |       ,--?=0 Plesiozanobatus
                                                     `--0|   ,--0---0 Zanobatus
                                                         |   |   ,--?=0 Plesiobatis
                                                         `--0|   |   ,--0 Urotrygon
                                                             |   |   |   ,--0 Gymnura
                                                             `--0|   |--0---0 Potamotrygon
                                                                 |   |       ,--0 Arechia
                                                                 `--0|       |--0 Urolophus
                                                                     |   ,--0|   ,--?=0 Heliobatis
                                                                     |   |   `--0---?=0 Asterotrygon
                                                                     |   |   ,--0 Lessiniabatis
                                                                     `--0|   |--?=0 Urobatis
                                                                         |   |--0 Hexatrygon
                                                                         `--0|       ,--?=1 Tethytrygon
                                                                             |   ,--1---1 Neotrygon
                                                                             `--1|   ,--?=1 Hypanus
                                                                                 `--1|   ,--?=1 Promyliobatis
                                                                                     `--1|   ,--1 Myliobatis
                                                                                         `--1|   ,--1 Aetobatus
                                                                                             `--1|   ,--?=1 Mobula
                                                                                                 `--1---1 Rhinoptera
 
Tree 2, char. 57 (1 steps) 
    ,--0 Cobelodus
    |--0 Doliodus
    |   ,--0 Ozarcus
|--0|   |       ,--?=0 Harriotta
    |   |   ,--0---?=0 Chimaera
    `--0|   |       ,--0 Tribodus
        |   |   ,--0|   ,--0 Hybodus
        |   |   |   `--0---0 Hamiltonichthys
        `--0|   |           ,--1 Mustelus
            |   |           |--1 Scyliorhinus
            |   |       ,--1|   ,--01 Heterodontus
            |   |       |   `--1|   ,--1 Hemiscyllium
            `--0|       |       `--1---1 Ginglymostoma
                |   ,--1|   ,--1 Hexanchus
                |   |   |   |   ,--1 Chlamydoselachus
                |   |   `--1|   |   ,--1 Protospinax
                |   |       `--1+--1---1 Squalus
                |   |           |   ,--1 Pristiophorus
                `--0|           `--1|   ,--1 Pseudorhina
                    |               `--1---1 Squatina
                    |   ,--?=0 Spathobatis
                    |   |   ,--?=0 Belemnobatis
                    |   |   |   ,--?=0 Asterodermus
                    `--0|   |   |--?=0 Kimmerobatis
                        |   |   |           ,--?=0 Cyclobatis
                        |   |   |       ,--0|   ,--?=0 Ostarriraja
                        `--0|   |       |   `--0+--0 Bathyraja
                            |   |       |       `--0 Raja
                            |   |   ,--0|       ,--?=0 Asflapristis
                            |   |   |   |   ,--0---?=0 Ptychotrygon
                            `--0|   |   |   |       ,--?=0 Ischyrhiza
                                |   |   `--0|   ,--0---?=0 Onchopristis
                                |   |       `--0|   ,--?=0 Libanopristis
                                |   |           `--0---?=0 Sclerorhynchus
                                |   |   ,--?=0 Britobatos
                                |   |   |   ,--?=0 Rwhitfieldi
                                |   |   |   |--?=0 Rhombopterygia
                                `--0|   |   |--?=0 Iansan
                                    |   |--0+--?=0 Pseudorhinobatos
                                    |   |   |   ,--?=0 Rhakelensis
                                    |   |   |   |       ,--0 Pseudobatos
                                    |   |   `--0|   ,--0|   ,--?=0 Eorhinobatos
                                    |   |       |   |   `--0+--0 Rhinobatos
                                    |   |       `--0|       `--0 Glaucostegus
                                    |   |           |   ,--?=0 Rmaronita
                                    `--0|           `--0|   ,--0 Rhynchobatus
                                        |               `--0|   ,--?=0 Rlatus
                                        |                   `--0|   ,--0 Rhina
                                        |                       `--0---0 Pristis
                                        |       ,--0 Aptychotrema
                                        |       |   ,--0 Zapteryx
                                        |   ,--0+--0---0 Trygonorrhina
                                        |   |   |   ,--?=0 Tlalocbatus
                                        |   |   `--0---?=0 Stahlraja
                                        |   |   ,--?=0 Tethybatis
                                        |   |   |   ,--0 Tingitanius
                                        `--0|   |   |   ,--0 Platyrhinoidis
                                            |   |--0|   |--?=0 Eoplatyrhina
                                            |   |   `--0|       ,--0 Hypnos
                                            |   |       |   ,--0---0 Torpedo
                                            `--0|       `--0|   ,--?=0 Titanonarke
                                                |           `--0|   ,--0 Narcine
                                                |               `--0|   ,--0 Temera
                                                |                   `--0---0 Narke
                                                |   ,--0 Platyrhina
                                                |   |       ,--?=0 Plesiozanobatus
                                                `--0|   ,--0---0 Zanobatus
                                                    |   |   ,--0 Plesiobatis
                                                    `--0|   |   ,--0 Urotrygon
                                                        |   |   |   ,--0 Gymnura
                                                        `--0|   |--0---0 Potamotrygon
                                                            |   |       ,--?=0 Arechia
                                                            `--0|       |--0 Urolophus
                                                                |   ,--0|   ,--?=0 Heliobatis
                                                                |   |   `--0---?=0 Asterotrygon
                                                                |   |   ,--?=0 Lessiniabatis
                                                                `--0|   |--0 Urobatis
                                                                    |   |--0 Hexatrygon
                                                                    `--0|       ,--?=0 Tethytrygon
                                                                        |   ,--0---0 Neotrygon
                                                                        `--0|   ,--0 Hypanus
                                                                            `--0|   ,--?=0 Promyliobatis
                                                                                `--0|   ,--0 Myliobatis
                                                                                    `--0|   ,--0 Aetobatus
                                                                                        `--0|   ,--0 Mobula
                                                                                            `--0---0 Rhinoptera
 
Tree 2, char. 58 (1 steps) 
    ,--0 Cobelodus
    |--0 Doliodus
    |   ,--?=0 Ozarcus
|--0|   |       ,--?=0 Harriotta
    |   |   ,--0---?=0 Chimaera
    `--0|   |       ,--?=0 Tribodus
        |   |   ,--0|   ,--?=0 Hybodus
        |   |   |   `--0---?=0 Hamiltonichthys
        `--0|   |           ,--?=0 Mustelus
            |   |           |--?=0 Scyliorhinus
            |   |       ,--0|   ,--0 Heterodontus
            |   |       |   `--0|   ,--0 Hemiscyllium
            `--0|       |       `--0---0 Ginglymostoma
                |   ,--0|   ,--0 Hexanchus
                |   |   |   |   ,--0 Chlamydoselachus
                |   |   `--0|   |   ,--?=0 Protospinax
                |   |       `--0+--0---0 Squalus
                |   |           |   ,--0 Pristiophorus
                `--0|           `--0|   ,--?=0 Pseudorhina
                    |               `--0---0 Squatina
                    |   ,--?=0 Spathobatis
                    |   |   ,--?=0 Belemnobatis
                    |   |   |   ,--?=0 Asterodermus
                    `--0|   |   |--?=0 Kimmerobatis
                        |   |   |           ,--?=0 Cyclobatis
                        |   |   |       ,--0|   ,--?=0 Ostarriraja
                        `--0|   |       |   `--0+--0 Bathyraja
                            |   |       |       `--0 Raja
                            |   |   ,--0|       ,--0 Asflapristis
                            |   |   |   |   ,--0---0 Ptychotrygon
                            `--0|   |   |   |       ,--?=0 Ischyrhiza
                                |   |   `--0|   ,--0---?=0 Onchopristis
                                |   |       `--0|   ,--?=0 Libanopristis
                                |   |           `--0---?=0 Sclerorhynchus
                                |   |   ,--?=0 Britobatos
                                |   |   |   ,--?=0 Rwhitfieldi
                                |   |   |   |--?=0 Rhombopterygia
                                `--0|   |   |--?=0 Iansan
                                    |   |--0+--?=0 Pseudorhinobatos
                                    |   |   |   ,--?=0 Rhakelensis
                                    |   |   |   |       ,--0 Pseudobatos
                                    |   |   `--0|   ,--0|   ,--?=0 Eorhinobatos
                                    |   |       |   |   `--0+--0 Rhinobatos
                                    |   |       `--0|       `--0 Glaucostegus
                                    |   |           |   ,--?=0 Rmaronita
                                    `--0|           `--0|   ,--0 Rhynchobatus
                                        |               `--0|   ,--?=0 Rlatus
                                        |                   `--0|   ,--0 Rhina
                                        |                       `--0---0 Pristis
                                        |       ,--0 Aptychotrema
                                        |       |   ,--0 Zapteryx
                                        |   ,--0+--0---0 Trygonorrhina
                                        |   |   |   ,--?=0 Tlalocbatus
                                        |   |   `--0---?=0 Stahlraja
                                        |   |   ,--?=0 Tethybatis
                                        |   |   |   ,--?=0 Tingitanius
                                        `--0|   |   |   ,--0 Platyrhinoidis
                                            |   |--0|   |--?=0 Eoplatyrhina
                                            |   |   `--0|       ,--0 Hypnos
                                            |   |       |   ,--0---0 Torpedo
                                            `--0|       `--0|   ,--?=0 Titanonarke
                                                |           `--0|   ,--0 Narcine
                                                |               `--0|   ,--0 Temera
                                                |                   `--0---0 Narke
                                                |   ,--0 Platyrhina
                                                |   |       ,--?=0 Plesiozanobatus
                                                `--0|   ,--0---0 Zanobatus
                                                    |   |   ,--0 Plesiobatis
                                                    `--0|   |   ,--0 Urotrygon
                                                        |   |   |   ,--0 Gymnura
                                                        `--0|   |--0---0 Potamotrygon
                                                            |   |       ,--?=0 Arechia
                                                            `--0|       |--0 Urolophus
                                                                |   ,--0|   ,--?=0 Heliobatis
                                                                |   |   `--0---?=0 Asterotrygon
                                                                |   |   ,--0 Lessiniabatis
                                                                `--0|   |--0 Urobatis
                                                                    |   |--0 Hexatrygon
                                                                    `--0|       ,--?=0 Tethytrygon
                                                                        |   ,--0---0 Neotrygon
                                                                        `--0|   ,--1 Hypanus
                                                                            `--1|   ,--?=1 Promyliobatis
                                                                                `--1|   ,--1 Myliobatis
                                                                                    `--1|   ,--1 Aetobatus
                                                                                        `--1|   ,--?=1 Mobula
                                                                                            `--1---1 Rhinoptera
 
Tree 2, char. 59 (1 steps) 
     ,--?=01 Cobelodus
     |--?=01 Doliodus
     |    ,--?=01 Ozarcus
|--01|    |        ,--0 Harriotta
     |    |    ,--0---0 Chimaera
     `--01|    |       ,--?=1 Tribodus
          |    |   ,--1|   ,--1 Hybodus
          |    |   |   `--1---1 Hamiltonichthys
          `--01|   |           ,--1 Mustelus
               |   |           |--1 Scyliorhinus
               |   |       ,--1|   ,--1 Heterodontus
               |   |       |   `--1|   ,--1 Hemiscyllium
               `--1|       |       `--1---1 Ginglymostoma
                   |   ,--1|   ,--1 Hexanchus
                   |   |   |   |   ,--1 Chlamydoselachus
                   |   |   `--1|   |   ,--1 Protospinax
                   |   |       `--1+--1---1 Squalus
                   |   |           |   ,--1 Pristiophorus
                   `--1|           `--1|   ,--1 Pseudorhina
                       |               `--1---1 Squatina
                       |   ,--1 Spathobatis
                       |   |   ,--1 Belemnobatis
                       |   |   |   ,--1 Asterodermus
                       `--1|   |   |--1 Kimmerobatis
                           |   |   |           ,--1 Cyclobatis
                           |   |   |       ,--1|   ,--1 Ostarriraja
                           `--1|   |       |   `--1+--1 Bathyraja
                               |   |       |       `--1 Raja
                               |   |   ,--1|       ,--?=1 Asflapristis
                               |   |   |   |   ,--1---?=1 Ptychotrygon
                               `--1|   |   |   |       ,--?=1 Ischyrhiza
                                   |   |   `--1|   ,--1---?=1 Onchopristis
                                   |   |       `--1|   ,--1 Libanopristis
                                   |   |           `--1---1 Sclerorhynchus
                                   |   |   ,--1 Britobatos
                                   |   |   |   ,--1 Rwhitfieldi
                                   |   |   |   |--1 Rhombopterygia
                                   `--1|   |   |--1 Iansan
                                       |   |--1+--1 Pseudorhinobatos
                                       |   |   |   ,--1 Rhakelensis
                                       |   |   |   |       ,--1 Pseudobatos
                                       |   |   `--1|   ,--1|   ,--?=1 Eorhinobatos
                                       |   |       |   |   `--1+--1 Rhinobatos
                                       |   |       `--1|       `--1 Glaucostegus
                                       |   |           |   ,--1 Rmaronita
                                       `--1|           `--1|   ,--1 Rhynchobatus
                                           |               `--1|   ,--1 Rlatus
                                           |                   `--1|   ,--1 Rhina
                                           |                       `--1---1 Pristis
                                           |       ,--1 Aptychotrema
                                           |       |   ,--1 Zapteryx
                                           |   ,--1+--1---1 Trygonorrhina
                                           |   |   |   ,--1 Tlalocbatus
                                           |   |   `--1---1 Stahlraja
                                           |   |   ,--1 Tethybatis
                                           |   |   |   ,--?=1 Tingitanius
                                           `--1|   |   |   ,--1 Platyrhinoidis
                                               |   |--1|   |--?=1 Eoplatyrhina
                                               |   |   `--1|       ,--1 Hypnos
                                               |   |       |   ,--1---1 Torpedo
                                               `--1|       `--1|   ,--1 Titanonarke
                                                   |           `--1|   ,--1 Narcine
                                                   |               `--1|   ,--1 Temera
                                                   |                   `--1---1 Narke
                                                   |   ,--1 Platyrhina
                                                   |   |       ,--?=1 Plesiozanobatus
                                                   `--1|   ,--1---1 Zanobatus
                                                       |   |   ,--1 Plesiobatis
                                                       `--1|   |   ,--1 Urotrygon
                                                           |   |   |   ,--1 Gymnura
                                                           `--1|   |--1---1 Potamotrygon
                                                               |   |       ,--?=1 Arechia
                                                               `--1|       |--1 Urolophus
                                                                   |   ,--1|   ,--1 Heliobatis
                                                                   |   |   `--1---1 Asterotrygon
                                                                   |   |   ,--1 Lessiniabatis
                                                                   `--1|   |--1 Urobatis
                                                                       |   |--1 Hexatrygon
                                                                       `--1|       ,--1 Tethytrygon
                                                                           |   ,--1---1 Neotrygon
                                                                           `--1|   ,--1 Hypanus
                                                                               `--1|   ,--1 Promyliobatis
                                                                                   `--1|   ,--1 Myliobatis
                                                                                       `--1|   ,--1 Aetobatus
                                                                                           `--1|   ,--1 Mobula
                                                                                               `--1---1 Rhinoptera
 
Tree 2, char. 60 (1 steps) 
    ,--0 Cobelodus
    |--0 Doliodus
    |   ,--?=0 Ozarcus
|--0|   |       ,--0 Harriotta
    |   |   ,--0---0 Chimaera
    `--0|   |       ,--0 Tribodus
        |   |   ,--0|   ,--0 Hybodus
        |   |   |   `--0---0 Hamiltonichthys
        `--0|   |           ,--0 Mustelus
            |   |           |--0 Scyliorhinus
            |   |       ,--0|   ,--0 Heterodontus
            |   |       |   `--0|   ,--0 Hemiscyllium
            `--0|       |       `--0---0 Ginglymostoma
                |   ,--0|   ,--0 Hexanchus
                |   |   |   |   ,--0 Chlamydoselachus
                |   |   `--0|   |   ,--0 Protospinax
                |   |       `--0+--0---0 Squalus
                |   |           |   ,--0 Pristiophorus
                `--0|           `--0|   ,--0 Pseudorhina
                    |               `--0---0 Squatina
                    |   ,--0 Spathobatis
                    |   |   ,--0 Belemnobatis
                    |   |   |   ,--0 Asterodermus
                    `--0|   |   |--0 Kimmerobatis
                        |   |   |           ,--0 Cyclobatis
                        |   |   |       ,--0|   ,--0 Ostarriraja
                        `--0|   |       |   `--0+--0 Bathyraja
                            |   |       |       `--0 Raja
                            |   |   ,--0|       ,--0 Asflapristis
                            |   |   |   |   ,--0---0 Ptychotrygon
                            `--0|   |   |   |       ,--?=0 Ischyrhiza
                                |   |   `--0|   ,--0---0 Onchopristis
                                |   |       `--0|   ,--0 Libanopristis
                                |   |           `--0---0 Sclerorhynchus
                                |   |   ,--0 Britobatos
                                |   |   |   ,--0 Rwhitfieldi
                                |   |   |   |--0 Rhombopterygia
                                `--0|   |   |--0 Iansan
                                    |   |--0+--0 Pseudorhinobatos
                                    |   |   |   ,--0 Rhakelensis
                                    |   |   |   |       ,--0 Pseudobatos
                                    |   |   `--0|   ,--0|   ,--0 Eorhinobatos
                                    |   |       |   |   `--0+--0 Rhinobatos
                                    |   |       `--0|       `--0 Glaucostegus
                                    |   |           |   ,--0 Rmaronita
                                    `--0|           `--0|   ,--0 Rhynchobatus
                                        |               `--0|   ,--0 Rlatus
                                        |                   `--0|   ,--0 Rhina
                                        |                       `--0---0 Pristis
                                        |       ,--0 Aptychotrema
                                        |       |   ,--0 Zapteryx
                                        |   ,--0+--0---0 Trygonorrhina
                                        |   |   |   ,--0 Tlalocbatus
                                        |   |   `--0---0 Stahlraja
                                        |   |   ,--0 Tethybatis
                                        |   |   |   ,--0 Tingitanius
                                        `--0|   |   |   ,--0 Platyrhinoidis
                                            |   |--0|   |--0 Eoplatyrhina
                                            |   |   `--0|       ,--0 Hypnos
                                            |   |       |   ,--0---0 Torpedo
                                            `--0|       `--0|   ,--0 Titanonarke
                                                |           `--0|   ,--0 Narcine
                                                |               `--0|   ,--0 Temera
                                                |                   `--0---0 Narke
                                                |   ,--0 Platyrhina
                                                |   |       ,--0 Plesiozanobatus
                                                `--0|   ,--0---0 Zanobatus
                                                    |   |   ,--0 Plesiobatis
                                                    `--0|   |   ,--0 Urotrygon
                                                        |   |   |   ,--0 Gymnura
                                                        `--0|   |--0---0 Potamotrygon
                                                            |   |       ,--0 Arechia
                                                            `--0|       |--0 Urolophus
                                                                |   ,--0|   ,--0 Heliobatis
                                                                |   |   `--0---0 Asterotrygon
                                                                |   |   ,--0 Lessiniabatis
                                                                `--0|   |--0 Urobatis
                                                                    |   |--0 Hexatrygon
                                                                    `--0|       ,--0 Tethytrygon
                                                                        |   ,--0---0 Neotrygon
                                                                        `--0|   ,--0 Hypanus
                                                                            `--0|   ,--1 Promyliobatis
                                                                                `--1|   ,--1 Myliobatis
                                                                                    `--1|   ,--1 Aetobatus
                                                                                        `--1|   ,--1 Mobula
                                                                                            `--1---1 Rhinoptera
 
Tree 2, char. 61 (1 steps) 
    ,--?=0 Cobelodus
    |--?=0 Doliodus
    |   ,--?=0 Ozarcus
|--0|   |       ,--?=0 Harriotta
    |   |   ,--0---?=0 Chimaera
    `--0|   |       ,--?=0 Tribodus
        |   |   ,--0|   ,--?=0 Hybodus
        |   |   |   `--0---?=0 Hamiltonichthys
        `--0|   |           ,--?=0 Mustelus
            |   |           |--?=0 Scyliorhinus
            |   |       ,--0|   ,--?=0 Heterodontus
            |   |       |   `--0|   ,--?=0 Hemiscyllium
            `--0|       |       `--0---?=0 Ginglymostoma
                |   ,--0|   ,--?=0 Hexanchus
                |   |   |   |   ,--?=0 Chlamydoselachus
                |   |   `--0|   |   ,--?=0 Protospinax
                |   |       `--0+--0---?=0 Squalus
                |   |           |   ,--?=0 Pristiophorus
                `--0|           `--0|   ,--?=0 Pseudorhina
                    |               `--0---?=0 Squatina
                    |   ,--?=0 Spathobatis
                    |   |   ,--?=0 Belemnobatis
                    |   |   |   ,--?=0 Asterodermus
                    `--0|   |   |--?=0 Kimmerobatis
                        |   |   |           ,--?=0 Cyclobatis
                        |   |   |       ,--0|   ,--?=0 Ostarriraja
                        `--0|   |       |   `--0+--?=0 Bathyraja
                            |   |       |       `--?=0 Raja
                            |   |   ,--0|       ,--?=0 Asflapristis
                            |   |   |   |   ,--0---?=0 Ptychotrygon
                            `--0|   |   |   |       ,--?=0 Ischyrhiza
                                |   |   `--0|   ,--0---?=0 Onchopristis
                                |   |       `--0|   ,--?=0 Libanopristis
                                |   |           `--0---?=0 Sclerorhynchus
                                |   |   ,--?=0 Britobatos
                                |   |   |   ,--?=0 Rwhitfieldi
                                |   |   |   |--?=0 Rhombopterygia
                                `--0|   |   |--?=0 Iansan
                                    |   |--0+--?=0 Pseudorhinobatos
                                    |   |   |   ,--?=0 Rhakelensis
                                    |   |   |   |       ,--?=0 Pseudobatos
                                    |   |   `--0|   ,--0|   ,--?=0 Eorhinobatos
                                    |   |       |   |   `--0+--?=0 Rhinobatos
                                    |   |       `--0|       `--?=0 Glaucostegus
                                    |   |           |   ,--?=0 Rmaronita
                                    `--0|           `--0|   ,--?=0 Rhynchobatus
                                        |               `--0|   ,--?=0 Rlatus
                                        |                   `--0|   ,--?=0 Rhina
                                        |                       `--0---?=0 Pristis
                                        |       ,--?=0 Aptychotrema
                                        |       |   ,--?=0 Zapteryx
                                        |   ,--0+--0---?=0 Trygonorrhina
                                        |   |   |   ,--?=0 Tlalocbatus
                                        |   |   `--0---?=0 Stahlraja
                                        |   |   ,--?=0 Tethybatis
                                        |   |   |   ,--?=0 Tingitanius
                                        `--0|   |   |   ,--?=0 Platyrhinoidis
                                            |   |--0|   |--?=0 Eoplatyrhina
                                            |   |   `--0|       ,--?=0 Hypnos
                                            |   |       |   ,--0---?=0 Torpedo
                                            `--0|       `--0|   ,--?=0 Titanonarke
                                                |           `--0|   ,--?=0 Narcine
                                                |               `--0|   ,--?=0 Temera
                                                |                   `--0---?=0 Narke
                                                |   ,--?=0 Platyrhina
                                                |   |       ,--?=0 Plesiozanobatus
                                                `--0|   ,--0---?=0 Zanobatus
                                                    |   |   ,--?=0 Plesiobatis
                                                    `--0|   |   ,--?=0 Urotrygon
                                                        |   |   |   ,--?=0 Gymnura
                                                        `--0|   |--0---?=0 Potamotrygon
                                                            |   |       ,--?=0 Arechia
                                                            `--0|       |--?=0 Urolophus
                                                                |   ,--0|   ,--?=0 Heliobatis
                                                                |   |   `--0---?=0 Asterotrygon
                                                                |   |   ,--?=0 Lessiniabatis
                                                                `--0|   |--?=0 Urobatis
                                                                    |   |--?=0 Hexatrygon
                                                                    `--0|       ,--?=0 Tethytrygon
                                                                        |   ,--0---?=0 Neotrygon
                                                                        `--0|   ,--?=0 Hypanus
                                                                            `--0|   ,--0 Promyliobatis
                                                                                `--0|   ,--0 Myliobatis
                                                                                    `--0|   ,--0 Aetobatus
                                                                                        `--0|   ,--1 Mobula
                                                                                            `--1---1 Rhinoptera
 
Tree 2, char. 62 (2 steps) 
    ,--?=0 Cobelodus
    |--?=0 Doliodus
    |   ,--?=0 Ozarcus
|--0|   |       ,--0 Harriotta
[truncated: 482,126 more chars]
