# Supplementary material for: The Phylogeny of Rays and Skates (Chondrichthyes: Elasmobranchii) Based on Morphological Characters Revisited
Source: Diversity (Basel). Author manuscript; Available in PMC 2022 Jun 22. (PMC7612883; doi:10.3390/d14060456)
Supplement: Supplementary Information [file EMS145860-supplement-Supplementary_Information.zip › Phylogeny_Batomorphii_morphological_characters_revisited_DATA_MATRIX.nex]

#NEXUS
[written Tue May 24 16:56:00 CEST 2022 by Mesquite  version 3.61 (build 927) at eduroam-008-175.wlan.univie.ac.at/77.80.8.175]

BEGIN TAXA;
	TITLE Taxa;
	DIMENSIONS NTAX=87;
	TAXLABELS
		Doliodus Cobelodus Chimaera Harriotta Ozarcus Chlamydoselachus Hexanchus Heterodontus Squatina Pristiophorus Squalus Pseudorhina Protospinax Ginglymostoma Hemiscyllium Hamiltonichthys Tribodus Hybodus Scyliorhinus Mustelus Raja Bathyraja Cyclobatis Titanonarke Torpedo Hypnos Narcine Narke Temera Platyrhina Eoplatyrhina Platyrhinoidis Tingitanius Tethybatis Kimmerobatis Asterodermus Spathobatis Belemnobatis Rmaronita Rtenuirostris Stahlraja Tlalocbatus Pristis Rhynchobatus Rlatus Rhina Glaucostegus Rhinobatos Pseudobatos Eorhinobatos Pseudorhinobatos Trygonorrhina Zapteryx Aptychotrema Britobatos Zanobatus Plesiozanobatus Asterotrygon Heliobatis Hexatrygon Urolophus Urobatis Urotrygon Plesiobatis Hypanus Potamotrygon Neotrygon Gymnura Myliobatis Aetobatus Rhinoptera Mobula Ptychotrygon Sclerorhynchus Libanopristis Asflapristis Rhakelensis Iansan Rhombopterygia Rwhitfieldi Onchopristis Ischyrhiza Promyliobatis Ostarriraja Arechia Lessiniabatis Tethytrygon 
	;

END;


BEGIN CHARACTERS[!'final_matrix'];
	TITLE  Character_Matrix;
	DIMENSIONS  NCHAR=142;
	FORMAT DATATYPE = STANDARD RESPECTCASE GAP = - MISSING = ? SYMBOLS = "  0 1 2 3 4 5";
	CHARSTATELABELS 
		1 'Upper_eyelid' /  present absent,
		2 Cephalic_spines /  absent present,
		3 'Sup:_Rostral_cartilages' /  arise_from_the_medial_area_of_the_trabecula_only 'medial area of the trabecula+lamina orbitonasalis',
		4 'Sub:_Rostral_cartilages' /  'well-developed rostral plate with variation degrees of contribution from the lamina orbitonasalis) ' 'reach the tip of the snout (pectoral fin carry)' 'reach the tip of the snout (growth of lamina orbitonasalis to support pectoral fins)' 'reach the tip of the snout (simple rod-like rostral cartilage)',
		5 'Medial_growth_of_rostral_cartilage' /  inconspicuous 'conspicuous (noticeable)',
		6 'Different_types_of_cartilage_on_rostrum: ' /  absent present,
		7 'Sup: Rostral processes' /  absent_ present_,
		8 'Sub. Rostral processes (proximal articulation)' /  _articulated_with_nasal_capsules continuous_with_chondrocranium articulated_with_ventral_aspect_of_rostral_cartilage,
		9 Rostral_appendices /  absent_ present_,
		10 'Caudal_internasal_keel' /  absent present,
		11 Rostral_passage_of_superficial_ophthalmic_nerve /  covered open,
		12 Anterior_preorbital_foramen /  dorsally_located anterior_located,
		13 Preorbital_process /  present_ absent_,
		14 ' Jaw_support' /  Holostyly Hyostyly Amphystiliy,
		15 'Ethmoidal_articulation ' /  absent present,
		16 'Orbital_process' /  absent present,
		17 Postorbital_articulation /  absent present,
		18 Dowturn_ethmoidal_region /  absent_ present_,
		19 Quadrate_flange /  absent present,
		20 Supraorbital_crest /  present_ absent_,
		21 Branchial_electric_organs /  absent present,
		22 Jugal_arch /  absent present,
		23 'Sup: Antorbital cartilage' /  absent present_,
		24 'Sub: Antorbital cartilage (shape)' /  triangular_shaped_with_regular_outline variously_shaped_and_with_an_irregular_outline_,
		25 'Sub: Antorbital cartilages (with regular outline)' /  'well-developed' reduced,
		26 'Sub:Anterior procedss of antorbital cartilage ' /  absent present_,
		27 'Sup: Postorbital process' /  'well-developed' reduced_,
		28 'Sub:Postorbital process' /  narrow 'broad and shelf-like ',
		29 'Sub:Postorbital process' /  separated_from_triangular_process fused_with_triangular_process,
		30 'Sub: Postorbital process' /  projects_laterally_ projects_ventrolaterally,
		31 'Anterior nasal lobe:' /  _fails_to_reach_mouth_ reaches_mouth,
		32 'Anterior nasal lobe:' /  fail_to_cover_most_of_the_medial_half_of_the_naris__ 'well-developed.',
		33 Nasal_curtain_fringes /  absent present_,
		34 Nasal_capsules /  laterally_expanded_ ventrolaterally_expanded alteriorly_extanded 'trumpet-like (Shirai 1996)',
		35 Nasal_capsule_margin /  Straight horn_like_process_,
		36 Nostrils /  separated_ close_together,
		37 Basibranchial /  segmented usegmented,
		38 Hyobranchials_direction /  not_directed_midline midline_directed_,
		39 4_Hypobranchial /  'well-developed' reduced,
		40 Suborbital_shelf /  abset present,
		41 Basitrabecular_process /  absent present_,
		42 'Hypobranchials-basibranchial' /  articulated_with_the_basibranchial fused_,
		43 Last_ceratobranchial /  free_of_scapulocoracoid articulates_with_scapulocoracoid,
		44 Basihyal_ /  present absent,
		45 'First hypobranchial-basihyal' /  separated fused segmented,
		46 Ceratohyal /  fully_developed_ reduced_,
		47 Pseudohyal /  absent present_,
		48 Cervical_vertebral /  unmodified 'synarcual, product of expansion of vertebra centra' 'fusion of neural/basidorsal and haemal/basiventral elements',
		49 Expanded_basiventral_process /  absent present,
		50 Occipital_hemicentrum /  absent present,
		51 Lateral_stays /  fused_with_medial_crest free_of_medial_crest_,
		52 Orientation_of_lateral_stays /  dorsally_directed_ 'laterally directed (Torpediniformes, and Platyrhinidae)',
		53 Ventral_occipital_articulation /  synarcual_lip_firmly_fitted_into_notch_in_ synarcual_lip_rests_in_foramen_magnum 'synarcual lip reduced, with a paired connection into notch in basicranium ',
		54 Arcualia_dorsalis /  absent present_,
		55 Position_of_vertebral_centra_in_the_synarcual_relative_to_position_of_suprascapulain_the_synarcual /  present_the_entire_length reaching_rostral_to_suprascapula reaching_caudal_to_suprascapulas,
		56 Differentiated_lateral_uvulae_on_teeth /  absent present,
		57 Osteodentine /  absent present_,
		58 'Three-layered_enameloid_structure' /  absent present,
		59 Pulp_cavity_in_tooth_roots /  present absent,
		60 Pelvic_basipterygium /  fused_to_first_pelvic_radial_ separated_,
		61 'Sup: Cephalic lobes' /  absent present_,
		62 'Sub: Cephalic lobes (number)' /  'form a (single)' 'form b (two lobes)',
		63 Spiracular_tentacle /  absent present_,
		64 'Ligamentous sling on Meckel''s cartilage' /  absent present_,
		65 'Sup: Spiracularis' /  undivided divided_,
		66 'Sub: Spiracularis (if divided)' /  'divided, one bundle enters the dorsal oral membrane underlying the neurocranium' 'splits into lateral and medial bundles, with the medial bundles inserting onto the posterior surface of the Meckel?s cartilage and the lateral bundle onto the dorsal edge of the hyomandibula' subdivided_proximally_and_inserts_separately_into_the_palatoquadrate_and_the_hyomandibula,
		67 Coracobranchialis /  consists_of_three_to_five_components single_component_,
		68 'Sup: Coracohyomandibularis' /  Single_origin separate_origins,
		69 'Sub: Coracohyomandibularis (if separate origins)' /  origins_in_the_facia_supporting_the_insertion_of__the_coracoarcualis_and_on_the_pericardial_membrane origin_on_the_anterior_portion_of_the_ventral_gill_arch_region_and_on_the_pericardial_membrane_,
		70 'Sup: Coracohyoideus' /  present absent,
		71 'Sub:Coracohyoides (if present)' /  parallel_to_body_axis short diagonal fused,
		72 Labial_cartilages /  present_ absent_,
		73 Medial_section_of_hyomandibula /  narrow_ expanded_,
		74 'Hyomandibula-Meckelian ligament' /  absent_ present_,
		75 'Small cartilages associated with hyomandibular-Meckelian ligament' /  absent_ present_,
		76 Depressor_mandibularis /  present absent_,
		77 Intermandibularis /  present absent modified,
		78 Antimeres_of_upper_and_lower_jaws /  separated_ fused_,
		79 'Meckel''s cartilage' /  not_expanded_laterally_ expanded_medially,
		80 'Winglike process on Meckel''s cartilage' /  absent_ present_,
		81 Infraorbital_loop_of_suborbital_and_infraorbital_canals_ /  absent present_,
		82 Subpleural_loop_of_the_hyomandibular_canal /  broad_rounded_ loop_forms_a_lateral_hook lateral_aspect_of_subpleural_loop_are_nearly_parallel_,
		83 'Sup: Abdominal canal on coracoid bar' /  absent_ present_,
		84 'Sub: Abdominal canal on coracoid bar' /  'groove-cephalic lateral line forms abdominal canal on coracoid bar' pores_,
		85 Lateral_tubes_of_subpleural_loop /  unbranched_ branched_,
		86 Scapular_loops_of_scapular_canals /  absent_ present_,
		87 Cephalic_lateral_line_canals_on_ventral_surface /  present absent,
		88 Second_synarcual /  absent_ present_,
		89 Caudal_vertebrae /  diplospondylus fused,
		90 Ribs /  absent present,
		91 'Sup: Radial calcification' /  crustal catenated,
		92 'Sub: Radial calcification (if catenated)' /  two_chains_ four_chains,
		93 'Sup: Suprascapulae' /  absent fused_medially unfused_medially_,
		94 'Sub: Suprascapula interaction with axial skeleton (if fused medially): ' /  'interacts with axials skeleton (articulated or fused)' _free_from_axial_skeleton,
		95 'Sub: Suprascapula (if interacts with axial skeleton)' /  articulates_with_vertebral_column_ fused_medially_to_synarcual_ fused_medially_and_laterally_to_synarcual_,
		96 'Sup: Suprascapula-scapula articulatiob' /  curved_ crenate ball_socket straight,
		97 'Sub: Crenated suprascapula (variations): ' /  with_lateral_projections thin_upper_and_lower_lobes upper_lobe_wider_than_lower of_similar_size_and_wide_,
		98 'Scapular process-scapula: ' /  fused_ articulated,
		99 Scapular_process /  short_and_dorsally_directed 'long, ?u? curved, posteriorly directed' 'short postero-dorsally directed',
		100 Scapular_process /  without_fossa_ with_fossa_,
		101 'Sup:Pectoral articulation' /  facets 'facets/condyles ' condyles,
		102 'Sub:Condyles' /  'single(all fused)' 'single (prop+meso)' 'single (meso+meta)' separated_,
		103 'Sub:Mesocondyle' /  single separated_,
		104 Scapulocoracoid_condyles /  not_horizontal_ horizontal,
		105 Ventral_antimeres_of_scapulocoracoid /  fused separate_,
		106 Mesopterygium_anteriorly_projected /  differently_shaped similarly_shaped_,
		107 'Sup: Anterior extension of propterygium: ' /  absent present,
		108 'Sub: First segmentation of propterygium (if anterior process present): ' /  not_reaching_nasal_capsules reaching_nasal_capsules beyond_nasal_capsules,
		109 'Interaction between mesopterygium and propterygium:' /  fused separated fused,
		110 'Nasal capsules-Antorbital cartilage' /  lateral_articulation 'antero-lateral' 'postero-lateral articulation',
		111 'Cross-brances of prectoral radials' /  absent present,
		112 Proximal_section_of_propterygium /  does_not_surpass_the_procondyle_ extend_behind_procondyle_,
		113 Mesopterygium /  present absent,
		114 Pectoral_fin_radials /  articulate_to_pterygia_ some_articulate_directly_with_scapulocoracoid,
		115 Paired_fin_rays /  aplesodic_ plesodic_,
		116 'Proximal pectoral elements expanded distally and paddle-like' /  absent_ present_,
		117 Lateral_prepelvic_process /  absent present_,
		118 Postpelvic_processes /  absent present,
		119 'Sup: Posterior face of puboischiadic bar' /  straight_or_anteriorly_directed_ posteriorly_directed__,
		120 'Sub: Puboischiadic bar (if posterior face straight or anteriorly directed)' /  straight anteriorly_arched,
		121 Medial_process_of_puboischiadic_bar /  absent present,
		122 'Sup: Overdevelopement of first pelvic radial: ' /  absent_ present,
		123 'Sub: First pelvic radial (if not overdeveloped): ' /  band_like_ 'slightly expanded distally, articulating with several segments in a parallel fashion' 'rod-like and articulates with a single radial segment in a series',
		124 Pelvic_gridle /  separated fused,
		125 Reduced_number_of_cartilages_between_pelvic_basipterygium_and_clasper /  absent present,
		126 Clasper_length /  short_ long_,
		127 Dorsal_margin_claspers_cartilages /  lacks_medial_flange_ possesses_medial_flange,
		128 Ventral_terminal_cartilages /  simple_ ventral_terminal_cartilages_are_free_distally_and_forms_components_sentinel_or_is_fused_with_ventral_marginal_cartilages_ ventral_terminal_cartilages_folded_ventrally_along_its_long_axis_to_form_a_convex_flange,
		129 Ventral_terminal_cartilages /  attached_over_length_to_axial_cartilages_ free_of_axial_,
		130 'Sup: Two dorsal fin spines' /  absent present_,
		131 'Sub: Enameloid layer finspines' /  absent present,
		132 Serrated_tail_sting /  absent present_,
		133 Placoid_scales /  absent present_,
		134 Malar_and_alar_thornes /  absent present_,
		135 'Enlarged dermal scales (thorns)' /  absent present,
		136 Lateral_rostral_dermal_denticles_ /  absent_ _present_,
		137 Ventral_rostral_series /  absent present,
		138 Second_transverse_keel_on_teeth /  absent present,
		139 'File of enlarged caniniform teeth in the upper jaw:' /  absent present,
		140 Gill_skeleton_position /  'at least partly beneath otico-occipital region ' posterior_to_occipital_region_,
		141 Tribasal_pectoral_fin /  absent present,
		142 Precerebral_fontanelle_ ; 
	MATRIX
	Doliodus          ?0??1?0?000?12012000000???00?1???00?0??10??0?00????????0?00?0??????????10????000??????????0?????????????1?0?????1?10?????????????1??10?0000101
	Cobelodus         ?00?-?0-000?12012000000---00?1???00?0??00??0?00????????0?00?0??????????1000??000??????????0?0????00?????1-0??-0?1?1000??00?101???0?010?0000101
	Chimaera          000--????00?10--0000000---1---00-00100000-00000200---0-0???00-000-00-00000000000000-0000000-0----000????0-0---00100000000000110000?00000000000
	Harriotta         000--????00?10--0000000---1---00-00000000000000200---0-0??-00-000-00-00000000000000-0000000-0----000????0-0---00100000010000100000?00000000000
	Ozarcus           ?00?-?0-000?12012000000???1---???0??01-000?1-00????????0?0?????????????10?0??000?????????????????????????????-?????????????????????????00001?1
	Chlamydoselachus  0010100-000001010000000---011000-00001001000000000---0-011010-000-00-00000000000000-0000010-0----10012--100-1-00000000000001100000-01000000111
	Hexanchus         0010100-000001011000000---011000-00001001000000000---0-011010-000-00-00000000000000-00000?0-0----0000---100-1-00000000000001100000-01000000111
	Heterodontus      0010100-000001100100000---001000-30001010000000000---0-00(0 1)010-000-00-00000000000000-0000010-2----10020--000-1-00000000010001100001101000000111
	Squatina          0010100-000001010010000---011000-20001101000000011---0-011010?000-00-00000000000???????0010-2----00021-0000-1-000000001-00011????0-01000000111
	Pristiophorus     0010100-001001010010000---001000-0-011001000000010---0-0?1010?000-00-00000000000???????0010-0----0002300000-1-000000000000011????0-01001000111
	Squalus           0010100-000001010000000---011000-00001001000000000---0-011010-000-00-00000000000000-??00010-0----(0 1)0012--000-1-00000000000001100001101000000111
	Pseudorhina       ?010100-000001010010000---0110??-20001101000000011---0-0?1?10-?????????00?0??000???????0010-0----000????000-1-000000001-000110???0-010?0000111
	Protospinax       ?010100-0000010100000?0---0110??-000?1?01000000000---0-0?1?10-??????????0????000???????0010-0----00012-?000-1-00000000000001?????1101??0000111
	Ginglymostoma     0010100-000101100100000---001000-30001010000000000---0-011010-000-?0-000000?0000??0???00010-2----00021-0000-0-00-000?00000?110???0-01000000111
	Hemiscyllium      0010100-000101100100000---001000-3?011010000000000---0-011010-00???????0000??000???????0010-2----00020--000?0?00-0000100000110???0-01000000111
	Hamiltonichthys   ?11010???10?0110001?000???0111???0??010100??????00???0?0?0?10??????????10?0??000???????0?10?0????000????110?1?0000000000000(0 1)01???1001010000111
	Tribodus          ?11010???00?01000010000---0111???000???0???000??00---0-0?0??0-?????????10?0??000???????0?10?0----0000---100?1?0?0000?????????????1001000000111
	Hybodus           ?11010???10?01100010000---0111???0?0???10??000??00---0?0?0?10-?????????00?0??000???????0?10-0----0000---100-1?0?00000000000001???1001000000111
	Scyliorhinus      0010100-000?01100000000---001000-00001010000000000---0-0?1?10-?0???????0000??000???????0010-0----0000---000-1-00000000000001100000-01000000111
	Mustelus          0010100-000?01100000000---001000-00001010000000000---0-0?1?10-?0???????0000??000???????0010?0----0000---000-1-000000000100011????0-010000?0111
	Raja              1010100-10000100000001100000001110001110011011110010102010010-000-00-001000010000010000000101010-0002301001010000110100001-1100110-01110000111
	Bathyraja         1010100-10000100000001100000001110001110011011110010102010010-000-00-00100001000000-000000101010-0002301001010000110100001-1100110-01110000111
	Cyclobatis        ?010100-00??010000000?10100010???00?1110?11??1?10010?020???10-?????????10?0??000???????0?0101010-0002301001210000110100001-1100?10-01?10000111
	Titanonarke       ?0101012000??10000011011-01---???10?1110?011-1110011?02????10-?????????10?0??000??????10010-11-3-010230??01011000010111-002110???0-0???0000111
	Torpedo           10100010001?010000011010001---11010111100011-1110011202000010-001000-1-110002000000-0010010-11-3-0102300101011000010111-00111000?0-00000000111
	Hypnos            10--001000?0010000011010001???11010111100011-1110011202000010-001000-1-110002000000-0010010-11-3-0102301101011000010111-001110???0-00000000111
	Narcine           1010101200?0010000011011-01---01010111100011-1110011002000010-011010-1-000002000000-0010010-11-3-0102300101011000010111-0021101000-00000000111
	Narke             1010101(0 1)00?0010000011011-01???11010111100011-0110011001000010-01101101-000002000000-0010010-11-3-0102300001011000010100000211010?0-00000000111
	Temera            1010101000??110000011011-01---11010111100011-0110011001000010-01101101-000002000000-0010010-11-3-0102300101011000010100000211010?0-00000000111
	Platyrhina        10101012000001000000011001000001-0101110001011110011012100010-000-00?0210000100000110000010-10010000230100101001001001000011110000-01010000111
	Eoplatyrhina      ?0101012000??10000000?11-00000???01??1?-??1????100????2?????0-??????????000???00???????0010-1??1?00?230??010100000100?0000??10???0-010000?0111
	Platyrhinoidis    101010120000010000000111-0000001-0101110001011110011010100010-000-00?0210000100000110000010-10010000230100101000001001000011100000-01010000111
	Tingitanius       ?01010??00?0010000000111-00000???01??1?00?1????100110?2100??0-?????????10?0??000???????00??-1001?000230100???0??0??001??????11???0-010000?01?1
	Tethybatis        ?01010??000?0100000?0?????00?????00????0??1????10011???????10-??????????0?????0????????0010?1?01?00??31??-1?1?0000100?????1111???0-0100?0?01?1
	Kimmerobatis      ?010100-?00001000000011???0010???00????0??1???110010?0?0???10-?????????10?0???00???????0010-0----0002301?11010000010?100?011110000-010000?0111
	Asterodermus      ?010100-100?010000000110000010???00????00?1???11001000000??10-?????????10?0??000???????0010-0----000230101101000001001000011??????-01000000111
	Spathobatis       ?010100-1001010000000010000010???00?1110?0100111001000000??10-?????????10?0??000???????0010-0----00023010110100000100100000111?0?0-01000000111
	Belemnobatis      ?010100-000?010000000110000010???00?1110?0100111001000000??10-??????????0?0??000???????0010-0----000230101101000001001000001110??1101010000111
	Rmaronita         ?010100-100?010000000?10000000???01?1110?010111100100010???10-?????????00?0??000???????0010-1001100023010010120001100?00001111?000-01000000111
	Rtenuirostris     ?010100-100??10000000?10000010???010???0???????100??10??????0-????????????????0??????????10-?-???00023???01010000010?????????????0-010?00?01?1
	Stahlraja         ?010100-1001010000000110000010???01????00?1????1001001?1???10-?????????10?0??000???????0?10-1001100023110010100001100?000011?????0-?1??0000111
	Tlalocbatus       ?010100-1001010000000110000010???010???0??1????10010?1?0???10-??????????0?0???00???????0010-100??0002311?010100001100100?011?????0-010?0000111
	Pristis           1010100-100101000000011001000001-0001110001011110010102100010-000-00-0110000100000100000010-1001200023010010120001100001101111???0-01001000111
	Rhynchobatus      1010100-100101000000011001000000-0101110001011110010001100010-000-00-0000000100000100000010-1001100023010010120001100001001111???0-01000000111
	Rlatus            ?010100-1001010000000?10010010??-01?11?0001???110010001????10-?????????00?0??000???????0010-10?1200?230100101200011000011011?????0-010?00?0111
	Rhina             1010100-100101000000011001000001-0101110001011110010102100010-000-00-0000000100000?-0000010-1001200023010010120001100001101111???0-01010000111
	Glaucostegus      1010100-100101000000011001000000-0001110001011110010101100010-000-00-0?100001000??1???00010-1001100023010010120001100100101111???0-01010000111
	Rhinobatos        1010100-100101000000011000000000-0001110001011110010001100010-000-00-0000000100000100000010-10011000230100101200011001001011110000-01010000111
	Pseudobatos       1010100-100101000000011000000000-0001110001011110010001100010-000-?0-0000000100000100000010-1001102023010010120001100100001111???0-01010000111
	Eorhinobatos      ?01?10???001010000000?10000000???000?1?0??1??111001000?1????0-??????????0?0???00???????0010-10011?0023?1?0101200??10?????????????0-010?0000111
	Pseudorhinobatos  ?010100-1001010000000?100000?0???000?1?00?1??11100100011???10-??????????0?0???00???????0010-1001?0??23?1?0101200??10000??0?1?????0-010?0000111
	Trygonorrhina     1010100-10010100000001100000101100001110001011110010011100010-000-00-00?0000100000110000010-1001300023210010100001100?000011110000-01010000111
	Zapteryx          1010100-100101000000011000001001-0001110001011110010011100010-000-00-0010000100000110000010-10013000232100101000011001000011110000-01010000111
	Aptychotrema      1010100-100101000000011000001000-0001110001011110010012100010-000-00-0?10000100000110000010-1001100023110010100001100100001111????-01010000111
	Britobatos        ?010100-100?010000000?100001?????010?1?00?1??11100100021???10-?????????10?0??000???????0010-10??-000230?001010110010000000?1?????0-?1?10000111
	Zanobatus         1010100-000001000000011011000001-0001110001011110010002000010-000-00-0200110100000110000010-1022-00023210-10-001111000010021101200-01010000111
	Plesiozanobatus   ?010100-00???10000000?101?1---???00????0??1????100??????????0-?????????????????????????0010-10??-00?2321?-10-00?11100001002???????-010000?0111
	Asterotrygon      ?011100-000?010000000010100100???10?1-100?1021110010???????10-?????????10?1??000???????1001110??-00023?10012100100100000?021?????0-110000?0111
	Heliobatis        ?010000-000?0100000000101001?0???10??-?00?1????1001????????10-??????????0?1??000???????1001?1022-000????0012100100100000?02110???0-100000?0111
	Hexatrygon        10??000-0000010000?1001010011000000011?00010011100??00?000010-00??0????100011000??0-??01001?1022-000230100111001001000011011?????0-10000000111
	Urolophus         1011100-?0000100000000101001101111001110011021110010002000010-001101102101101000100-010100111022-000230100111001001000011021101200-10000010111
	Urobatis          1010000?00000100000000101001001111001-100010211100100020?0010-101101102101001000100-110100111022-001230100111001001000011011101200-10000010111
	Urotrygon         1011100-?0000100000000101001101111001-100011-1110010002000010-101101102101101000100-110100(0 1)11022-001230100111011001000011011101200-11010000111
	Plesiobatis       1010000??00001000000001010011011100011100110211100100020?0010-001101102101101000100-0101000-1022-0002301001110010010000110?1101200-11010000111
	Hypanus           1010000-00000100000000101001001111001-100110211100100020?0110-001101102101101000110?010110111022-001230100121001001000011011100210-10000000111
	Potamotrygon      1011100-?0000100000000101001001111001-10011021110010002000010-001101102101101000100-010110(0 1)11022-000230100111001001000011011101200-11010000111
	Neotrygon         1010000-00000100000000101001001111001-10011021110010002010010-001101102101001000100-010110111022-001232100111001001000011021100210-10000001111
	Gymnura           1011100-?0000100000000101001001101001-10011021110010002000010-00??01102100001000110-0101100-1022-000232100121011011000011011101200-10000000111
	Myliobatis        1010000-00010100000000101001011111001-100111-11100100020101110000-01103101111(0 1)11120-0101100-1022-001232100121011011000011011101200-10000000111
	Aetobatus         1010000-00010100000000101001111111001-100111-111000-002010111000??01103101111111120-0101100-1022-00123210012-011111000011011101200-10000000111
	Rhinoptera        1012000-00011100000000101001111111001-100111-111000-0020101111001201103101111111120-0101100-1022-00123210012-011111000011011101200-10000000111
	Mobula            1012000-00011100000000101001111111001-100111-111000-0020?0?11100??01103100111101120-0101100-1022-00123210012101101100-01101110??00-10000000111
	Ptychotrygon      ?010100-001?010000000?10000010???00?111001?01111001010200?0?0-?????????10?0??000???-???00?0-0----0002301001010000011000000????????-?1000010111
	Sclerorhynchus    ?010100-001?010000000?10000010???00?1110?110111100???0200??10-?????????10?0??000???????0010-0----0002301001010000011?0000011?????0-?1001100111
	Libanopristis     ?010100-001?010000000?10000010???00????0??10??110010?0200??10-?????????10?0??000???????0010-1010-000230100101000001100000011?????0-01001110111
	Asflapristis      ?010100-?0??010000000110000010???0?????00??01111001010200?0?0-?????????10?0??000???????0????0?---0002301001?10?000?1??0??????????0-?1000010111
	Rhakelensis       ?010100-100??100000001100000?0???0001110001??1110010101????10-?????????10?0??000???????0010-1????0002301001012000110000000?10????0-010000?0111
	Iansan            ?010100-1001010000000110000010???000???00?1???1100100011???10-?????????10?0??000???????0010-100110002301001012000010000000?111???0-010?0000111
	Rhombopterygia    ?010100-100?110000000?1000???0???000???00?1??11100??0?01???10-???????????????000???????0?10-?????0??230?001012000010000000?1?????0-01??0000111
	Rwhitfieldi       ?010100-?00?010000000?10010010???0001110001???11001?001????10-?????????10?0??000???????0010-10?1?000230?00101200001000010011?????0-010000?0111
	Onchopristis      ?010110-001?010000000110000010???00????00??????100101020????0-??????????0?0??000?????????????0???????????????0???????????0????????-?1011000111
	Ischyrhiza        ?010110-0?1???????????????????????????????????????????????????????????????????????????????????????????????????????????????????????-?1?11000???
	Promyliobatis     ?01?000??0???10000000?????010????10?1110?-1???1100????20???110??????????0?1????????????1100?10???0??23???012101?001000011011?????0-1???0000111
	Ostarriraja       ?????????0???100000?0?100010?????00????00?1??1?100??1020???10-?0???????1000??000???????00010101?????230?00101000011010000121?????0-0??10000111
	Arechia           ???????-?0??010000000010100110???1??1110??10?111001??0??0???0-?????????10????000???????10011102??0??????001110010010?????????????0-10?00010111
	Lessiniabatis     ?0100?0-00???100000?0?1010???????10????0??1???1100???0?00-010-?????????101???0?0???????1001?10??????23??0011100?00100001?0?1?????0-00000000111
	Tethytrygon       ?0100?0-00??010000000?10100100???10?1-?0??10?111001000?0???10-?????????1010??000???????1101?1022-00?23??001110010010000110?110?210-10000001111

;

END;
BEGIN ASSUMPTIONS;
	TYPESET * UNTITLED   =  unord:  1- 142;

END;

BEGIN MESQUITECHARMODELS;
	ProbModelSet * UNTITLED   =  'Mk1 (est.)':  1- 142;
END;

BEGIN NOTES;

	SUT   TAXON = 1 NAME = color INTEGER = 7;
	SUT   TAXON = 10 NAME = color INTEGER = 5;

	SU  C = 1 N = color I = 5;
	SU  T = 1 C = 1 N = color I = 7;

	SU  C = 2 N = color I = 5;
	SU  T = 1 C = 2 N = color I = 7;

	SU  C = 3 N = color I = 5;
	SU  T = 1 C = 3 N = color I = 7;

	SU  C = 4 N = color I = 5;
	SU  T = 1 C = 4 N = color I = 7;

	SU  C = 5 N = color I = 5;
	SU  T = 1 C = 5 N = color I = 7;

	SU  C = 6 N = color I = 5;
	SU  T = 1 C = 6 N = color I = 7;

	SU  C = 7 N = color I = 5;
	SU  T = 1 C = 7 N = color I = 7;

	SU  C = 8 N = color I = 5;
	SU  T = 1 C = 8 N = color I = 7;

	SU  C = 9 N = color I = 5;
	SU  T = 1 C = 9 N = color I = 7;

	SU  C = 10 N = color I = 5;
	SU  T = 1 C = 10 N = color I = 7;

	SU  C = 11 N = color I = 5;
	SU  T = 1 C = 11 N = color I = 7;

	SU  C = 12 N = color I = 5;
	SU  T = 1 C = 12 N = color I = 7;

	SU  C = 13 N = color I = 5;
	SU  T = 1 C = 13 N = color I = 7;

	SU  C = 14 N = color I = 7;
	SU  T = 1 C = 14 N = color I = 7;

	SU  C = 15 N = color I = 7;
	SU  T = 1 C = 15 N = color I = 7;

	SU  C = 16 N = color I = 5;
	SU  T = 1 C = 16 N = color I = 7;

	SU  C = 17 N = color I = 7;
	SU  T = 1 C = 17 N = color I = 7;

	SU  C = 18 N = color I = 7;
	SU  T = 1 C = 18 N = color I = 7;

	SU  C = 19 N = color I = 7;
	SU  T = 1 C = 19 N = color I = 7;

	SU  C = 20 N = color I = 5;
	SU  T = 1 C = 20 N = color I = 7;

	SU  C = 21 N = color I = 9;
	SU  T = 1 C = 21 N = color I = 7;

	SU  C = 22 N = color I = 5;
	SU  T = 1 C = 22 N = color I = 7;

	SU  C = 23 N = color I = 5;
	SU  T = 1 C = 23 N = color I = 7;

	SU  C = 24 N = color I = 5;
	SU  T = 1 C = 24 N = color I = 7;

	SU  C = 25 N = color I = 5;
	SU  T = 1 C = 25 N = color I = 7;

	SU  C = 26 N = color I = 5;
	SU  T = 1 C = 26 N = color I = 7;

	SU  C = 27 N = color I = 5;
	SU  T = 1 C = 27 N = color I = 7;

	SU  C = 28 N = color I = 5;
	SU  T = 1 C = 28 N = color I = 7;

	SU  C = 29 N = color I = 5;
	SU  T = 1 C = 29 N = color I = 7;

	SU  C = 30 N = color I = 5;
	SU  T = 1 C = 30 N = color I = 7;

	SU  C = 31 N = color I = 5;
	SU  T = 1 C = 31 N = color I = 7;

	SU  C = 32 N = color I = 5;
	SU  T = 1 C = 32 N = color I = 7;

	SU  C = 33 N = color I = 5;
	SU  T = 1 C = 33 N = color I = 7;

	SU  C = 34 N = color I = 5;
	SU  T = 1 C = 34 N = color I = 7;
	SU  T = 3 C = 34 N = color I = 4;
	SU  T = 4 C = 34 N = color I = 4;
	SU  T = 6 C = 34 N = color I = 4;
	SU  T = 7 C = 34 N = color I = 4;
	SU  T = 8 C = 34 N = color I = 4;
	SU  T = 9 C = 34 N = color I = 4;
	SU  T = 10 C = 34 N = color I = 4;
	SU  T = 11 C = 34 N = color I = 4;
	SU  T = 12 C = 34 N = color I = 4;
	SU  T = 13 C = 34 N = color I = 4;
	SU  T = 14 C = 34 N = color I = 4;
	SU  T = 15 C = 34 N = color I = 4;
	SU  T = 17 C = 34 N = color I = 4;
	SU  T = 18 C = 34 N = color I = 4;
	SU  T = 19 C = 34 N = color I = 4;
	SU  T = 20 C = 34 N = color I = 4;
	SU  T = 21 C = 34 N = color I = 4;
	SU  T = 22 C = 34 N = color I = 4;
	SU  T = 23 C = 34 N = color I = 4;
	SU  T = 24 C = 34 N = color I = 4;
	SU  T = 25 C = 34 N = color I = 4;
	SU  T = 26 C = 34 N = color I = 4;
	SU  T = 27 C = 34 N = color I = 4;
	SU  T = 28 C = 34 N = color I = 4;
	SU  T = 29 C = 34 N = color I = 4;
	SU  T = 30 C = 34 N = color I = 4;
	SU  T = 31 C = 34 N = color I = 4;
	SU  T = 32 C = 34 N = color I = 4;
	SU  T = 33 C = 34 N = color I = 4;
	SU  T = 34 C = 34 N = color I = 4;
	SU  T = 35 C = 34 N = color I = 4;
	SU  T = 36 C = 34 N = color I = 4;
	SU  T = 37 C = 34 N = color I = 4;
	SU  T = 38 C = 34 N = color I = 4;
	SU  T = 39 C = 34 N = color I = 4;
	SU  T = 40 C = 34 N = color I = 4;
	SU  T = 41 C = 34 N = color I = 4;
	SU  T = 42 C = 34 N = color I = 4;
	SU  T = 43 C = 34 N = color I = 4;
	SU  T = 44 C = 34 N = color I = 4;
	SU  T = 45 C = 34 N = color I = 4;
	SU  T = 46 C = 34 N = color I = 4;
	SU  T = 47 C = 34 N = color I = 4;
	SU  T = 48 C = 34 N = color I = 4;
	SU  T = 49 C = 34 N = color I = 4;
	SU  T = 50 C = 34 N = color I = 4;
	SU  T = 51 C = 34 N = color I = 4;
	SU  T = 52 C = 34 N = color I = 4;
	SU  T = 53 C = 34 N = color I = 4;
	SU  T = 54 C = 34 N = color I = 4;
	SU  T = 55 C = 34 N = color I = 4;
	SU  T = 56 C = 34 N = color I = 4;
	SU  T = 57 C = 34 N = color I = 4;
	SU  T = 58 C = 34 N = color I = 4;
	SU  T = 59 C = 34 N = color I = 4;
	SU  T = 61 C = 34 N = color I = 4;
	SU  T = 62 C = 34 N = color I = 4;
	SU  T = 63 C = 34 N = color I = 4;
	SU  T = 64 C = 34 N = color I = 4;
	SU  T = 65 C = 34 N = color I = 4;
	SU  T = 66 C = 34 N = color I = 4;
	SU  T = 67 C = 34 N = color I = 4;
	SU  T = 68 C = 34 N = color I = 4;
	SU  T = 69 C = 34 N = color I = 4;
	SU  T = 70 C = 34 N = color I = 4;
	SU  T = 71 C = 34 N = color I = 4;
	SU  T = 72 C = 34 N = color I = 4;
	SU  T = 73 C = 34 N = color I = 4;
	SU  T = 74 C = 34 N = color I = 4;
	SU  T = 75 C = 34 N = color I = 4;
	SU  T = 76 C = 34 N = color I = 4;
	SU  T = 77 C = 34 N = color I = 4;
	SU  T = 78 C = 34 N = color I = 4;
	SU  T = 79 C = 34 N = color I = 4;
	SU  T = 80 C = 34 N = color I = 4;
	SU  T = 81 C = 34 N = color I = 4;
	SU  T = 82 C = 34 N = color I = 4;
	SU  T = 83 C = 34 N = color I = 4;
	SU  T = 84 C = 34 N = color I = 4;
	SU  T = 85 C = 34 N = color I = 4;
	SU  T = 86 C = 34 N = color I = 4;
	SU  T = 87 C = 34 N = color I = 4;

	SU  C = 35 N = color I = 5;
	SU  T = 1 C = 35 N = color I = 7;

	SU  C = 36 N = color I = 5;
	SU  T = 1 C = 36 N = color I = 7;

	SU  C = 37 N = color I = 9;
	SU  T = 1 C = 37 N = color I = 7;

	SU  C = 38 N = color I = 9;
	SU  T = 1 C = 38 N = color I = 7;

	SU  C = 39 N = color I = 9;
	SU  T = 1 C = 39 N = color I = 7;

	SU  C = 40 N = color I = 5;
	SU  T = 1 C = 40 N = color I = 7;

	SU  C = 41 N = color I = 5;
	SU  T = 1 C = 41 N = color I = 7;

	SU  C = 42 N = color I = 9;
	SU  T = 1 C = 42 N = color I = 7;

	SU  C = 43 N = color I = 9;
	SU  T = 1 C = 43 N = color I = 7;

	SU  C = 44 N = color I = 9;
	SU  T = 1 C = 44 N = color I = 7;

	SU  C = 45 N = color I = 9;
	SU  T = 1 C = 45 N = color I = 7;

	SU  C = 46 N = color I = 9;
	SU  T = 1 C = 46 N = color I = 7;

	SU  C = 47 N = color I = 9;
	SU  T = 1 C = 47 N = color I = 7;

	SU  C = 48 N = color I = 13;
	SU  T = 1 C = 48 N = color I = 7;

	SU  C = 49 N = color I = 13;
	SU  T = 1 C = 49 N = color I = 7;

	SU  C = 50 N = color I = 13;
	SU  T = 1 C = 50 N = color I = 7;

	SU  C = 51 N = color I = 13;
	SU  T = 1 C = 51 N = color I = 7;

	SU  C = 52 N = color I = 13;
	SU  T = 1 C = 52 N = color I = 7;

	SU  C = 53 N = color I = 13;
	SU  T = 1 C = 53 N = color I = 7;

	SU  C = 54 N = color I = 13;
	SU  T = 1 C = 54 N = color I = 7;

	SU  C = 55 N = color I = 13;
	SU  T = 1 C = 55 N = color I = 7;

	SU  C = 56 N = color I = 7;
	SU  T = 1 C = 56 N = color I = 7;

	SU  C = 57 N = color I = 7;
	SU  T = 1 C = 57 N = color I = 7;

	SU  C = 58 N = color I = 7;
	SU  T = 1 C = 58 N = color I = 7;

	SU  C = 59 N = color I = 7;
	SU  T = 1 C = 59 N = color I = 7;

	SU  C = 60 N = color I = 11;
	SU  T = 1 C = 60 N = color I = 7;

	SU  C = 61 N = color I = 5;
	SU  T = 1 C = 61 N = color I = 7;

	SU  C = 62 N = color I = 5;
	SU  T = 1 C = 62 N = color I = 7;

	SU  C = 63 N = color I = 9;
	SU  T = 1 C = 63 N = color I = 7;

	SU  C = 64 N = color I = 7;
	SU  T = 1 C = 64 N = color I = 7;

	SU  C = 65 N = color I = 9;
	SU  T = 1 C = 65 N = color I = 7;

	SU  C = 66 N = color I = 9;
	SU  T = 1 C = 66 N = color I = 7;

	SU  C = 67 N = color I = 9;
	SU  T = 1 C = 67 N = color I = 7;

	SU  C = 68 N = color I = 9;
	SU  T = 1 C = 68 N = color I = 7;

	SU  C = 69 N = color I = 9;
	SU  T = 1 C = 69 N = color I = 7;

	SU  C = 70 N = color I = 9;
	SU  T = 1 C = 70 N = color I = 7;

	SU  C = 71 N = color I = 9;
	SU  T = 1 C = 71 N = color I = 7;

	SU  C = 72 N = color I = 7;
	SU  T = 1 C = 72 N = color I = 7;

	SU  C = 73 N = color I = 7;
	SU  T = 1 C = 73 N = color I = 7;

	SU  C = 74 N = color I = 7;
	SU  T = 1 C = 74 N = color I = 7;

	SU  C = 75 N = color I = 7;
	SU  T = 1 C = 75 N = color I = 7;

	SU  C = 76 N = color I = 7;
	SU  T = 1 C = 76 N = color I = 7;

	SU  C = 77 N = color I = 7;
	SU  T = 1 C = 77 N = color I = 7;

	SU  C = 78 N = color I = 7;
	SU  T = 1 C = 78 N = color I = 7;

	SU  C = 79 N = color I = 7;
	SU  T = 1 C = 79 N = color I = 7;

	SU  C = 80 N = color I = 7;
	SU  T = 1 C = 80 N = color I = 7;
	SU  T = 9 C = 80 N = color I = 5;

	SU  C = 81 N = color I = 5;
	SU  T = 1 C = 81 N = color I = 7;

	SU  C = 82 N = color I = 7;
	SU  T = 1 C = 82 N = color I = 7;

	SU  C = 83 N = color I = 11;
	SU  T = 1 C = 83 N = color I = 7;

	SU  C = 84 N = color I = 11;
	SU  T = 1 C = 84 N = color I = 7;

	SU  C = 85 N = color I = 11;
	SU  T = 1 C = 85 N = color I = 7;

	SU  C = 86 N = color I = 11;
	SU  T = 1 C = 86 N = color I = 7;

	SU  C = 87 N = color I = 5;
	SU  T = 1 C = 87 N = color I = 7;

	SU  C = 88 N = color I = 13;
	SU  T = 1 C = 88 N = color I = 7;

	SU  C = 89 N = color I = 13;
	SU  T = 1 C = 89 N = color I = 7;

	SU  C = 90 N = color I = 13;
	SU  T = 1 C = 90 N = color I = 7;

	SU  C = 91 N = color I = 11;
	SU  T = 1 C = 91 N = color I = 7;

	SU  C = 92 N = color I = 11;
	SU  T = 1 C = 92 N = color I = 7;

	SU  C = 93 N = color I = 11;
	SU  T = 1 C = 93 N = color I = 7;

	SU  C = 94 N = color I = 11;
	SU  T = 1 C = 94 N = color I = 7;

	SU  C = 95 N = color I = 11;
	SU  T = 1 C = 95 N = color I = 7;

	SU  C = 96 N = color I = 11;
	SU  T = 1 C = 96 N = color I = 7;

	SU  C = 97 N = color I = 11;
	SU  T = 1 C = 97 N = color I = 7;

	SU  C = 98 N = color I = 11;
	SU  T = 1 C = 98 N = color I = 7;
	SU  T = 3 C = 98 N = color I = 7;
	SU  T = 4 C = 98 N = color I = 7;
	SU  T = 6 C = 98 N = color I = 7;
	SU  T = 7 C = 98 N = color I = 5;
	SU  T = 8 C = 98 N = color I = 7;
	SU  T = 9 C = 98 N = color I = 7;
	SU  T = 10 C = 98 N = color I = 7;
	SU  T = 11 C = 98 N = color I = 7;
	SU  T = 12 C = 98 N = color I = 7;
	SU  T = 13 C = 98 N = color I = 7;
	SU  T = 14 C = 98 N = color I = 7;
	SU  T = 15 C = 98 N = color I = 7;
	SU  T = 17 C = 98 N = color I = 7;
	SU  T = 18 C = 98 N = color I = 7;
	SU  T = 19 C = 98 N = color I = 7;
	SU  T = 21 C = 98 N = color I = 7;
	SU  T = 22 C = 98 N = color I = 7;
	SU  T = 23 C = 98 N = color I = 7;
	SU  T = 24 C = 98 N = color I = 7;
	SU  T = 25 C = 98 N = color I = 7;
	SU  T = 26 C = 98 N = color I = 7;
	SU  T = 27 C = 98 N = color I = 7;
	SU  T = 28 C = 98 N = color I = 7;
	SU  T = 29 C = 98 N = color I = 7;
	SU  T = 30 C = 98 N = color I = 7;
	SU  T = 31 C = 98 N = color I = 7;
	SU  T = 32 C = 98 N = color I = 7;
	SU  T = 33 C = 98 N = color I = 7;
	SU  T = 34 C = 98 N = color I = 7;
	SU  T = 35 C = 98 N = color I = 7;
	SU  T = 36 C = 98 N = color I = 7;
	SU  T = 37 C = 98 N = color I = 7;
	SU  T = 38 C = 98 N = color I = 7;
	SU  T = 39 C = 98 N = color I = 7;
	SU  T = 40 C = 98 N = color I = 7;
	SU  T = 41 C = 98 N = color I = 7;
	SU  T = 42 C = 98 N = color I = 7;
	SU  T = 43 C = 98 N = color I = 7;
	SU  T = 44 C = 98 N = color I = 7;
	SU  T = 45 C = 98 N = color I = 7;
	SU  T = 46 C = 98 N = color I = 7;
	SU  T = 47 C = 98 N = color I = 7;
	SU  T = 48 C = 98 N = color I = 7;
	SU  T = 49 C = 98 N = color I = 7;
	SU  T = 50 C = 98 N = color I = 7;
	SU  T = 51 C = 98 N = color I = 7;
	SU  T = 52 C = 98 N = color I = 7;
	SU  T = 53 C = 98 N = color I = 7;
	SU  T = 54 C = 98 N = color I = 7;
	SU  T = 55 C = 98 N = color I = 7;
	SU  T = 56 C = 98 N = color I = 7;
	SU  T = 57 C = 98 N = color I = 7;
	SU  T = 58 C = 98 N = color I = 7;
	SU  T = 59 C = 98 N = color I = 7;
	SU  T = 61 C = 98 N = color I = 7;
	SU  T = 62 C = 98 N = color I = 7;
	SU  T = 63 C = 98 N = color I = 7;
	SU  T = 64 C = 98 N = color I = 7;
	SU  T = 65 C = 98 N = color I = 7;
	SU  T = 66 C = 98 N = color I = 7;
	SU  T = 67 C = 98 N = color I = 7;
	SU  T = 68 C = 98 N = color I = 7;
	SU  T = 69 C = 98 N = color I = 7;
	SU  T = 70 C = 98 N = color I = 7;
	SU  T = 71 C = 98 N = color I = 7;
	SU  T = 72 C = 98 N = color I = 7;
	SU  T = 73 C = 98 N = color I = 7;
	SU  T = 74 C = 98 N = color I = 7;
	SU  T = 75 C = 98 N = color I = 7;
	SU  T = 76 C = 98 N = color I = 7;
	SU  T = 77 C = 98 N = color I = 7;
	SU  T = 78 C = 98 N = color I = 7;
	SU  T = 79 C = 98 N = color I = 7;
	SU  T = 80 C = 98 N = color I = 7;
	SU  T = 81 C = 98 N = color I = 7;
	SU  T = 82 C = 98 N = color I = 7;
	SU  T = 83 C = 98 N = color I = 7;
	SU  T = 84 C = 98 N = color I = 7;
	SU  T = 85 C = 98 N = color I = 7;
	SU  T = 86 C = 98 N = color I = 7;
	SU  T = 87 C = 98 N = color I = 7;

	SU  C = 99 N = color I = 11;
	SU  T = 1 C = 99 N = color I = 7;

	SU  C = 100 N = color I = 11;
	SU  T = 1 C = 100 N = color I = 7;
	SU  T = 7 C = 100 N = color I = 7;
	SU  T = 8 C = 100 N = color I = 7;

	SU  C = 101 N = color I = 11;
	SU  T = 1 C = 101 N = color I = 7;

	SU  C = 102 N = color I = 11;
	SU  T = 1 C = 102 N = color I = 7;

	SU  C = 103 N = color I = 11;
	SU  T = 1 C = 103 N = color I = 7;

	SU  C = 104 N = color I = 11;
	SU  T = 1 C = 104 N = color I = 7;
	SU  T = 15 C = 104 N = color I = 4;

	SU  C = 105 N = color I = 11;
	SU  T = 1 C = 105 N = color I = 7;
	SU  T = 27 C = 105 N = color I = 5;

	SU  C = 106 N = color I = 11;
	SU  T = 1 C = 106 N = color I = 7;

	SU  C = 107 N = color I = 11;
	SU  T = 1 C = 107 N = color I = 7;

	SU  C = 108 N = color I = 11;
	SU  T = 1 C = 108 N = color I = 7;

	SU  C = 109 N = color I = 11;
	SU  T = 1 C = 109 N = color I = 7;

	SU  C = 110 N = color I = 5;
	SU  T = 1 C = 110 N = color I = 7;

	SU  C = 111 N = color I = 11;
	SU  T = 1 C = 111 N = color I = 7;

	SU  C = 112 N = color I = 11;
	SU  T = 1 C = 112 N = color I = 7;

	SU  C = 113 N = color I = 11;
	SU  T = 1 C = 113 N = color I = 7;

	SU  C = 114 N = color I = 11;
	SU  T = 1 C = 114 N = color I = 7;

	SU  C = 115 N = color I = 11;
	SU  T = 1 C = 115 N = color I = 7;

	SU  C = 116 N = color I = 11;
	SU  T = 1 C = 116 N = color I = 7;

	SU  C = 117 N = color I = 11;
	SU  T = 1 C = 117 N = color I = 7;

	SU  C = 118 N = color I = 11;
	SU  T = 1 C = 118 N = color I = 7;

	SU  C = 119 N = color I = 11;
	SU  T = 1 C = 119 N = color I = 7;

	SU  C = 120 N = color I = 11;
	SU  T = 1 C = 120 N = color I = 7;

	SU  C = 121 N = color I = 11;
	SU  T = 1 C = 121 N = color I = 7;

	SU  C = 122 N = color I = 11;
	SU  T = 1 C = 122 N = color I = 7;

	SU  C = 123 N = color I = 11;
	SU  T = 1 C = 123 N = color I = 7;

	SU  C = 124 N = color I = 11;
	SU  T = 1 C = 124 N = color I = 7;

	SU  C = 125 N = color I = 11;
	SU  T = 1 C = 125 N = color I = 7;

	SU  C = 126 N = color I = 11;
	SU  T = 1 C = 126 N = color I = 7;

	SU  C = 127 N = color I = 11;
	SU  T = 1 C = 127 N = color I = 7;

	SU  C = 128 N = color I = 11;
	SU  T = 1 C = 128 N = color I = 7;

	SU  C = 129 N = color I = 11;
	SU  T = 1 C = 129 N = color I = 7;

	SU  C = 130 N = color I = 7;
	SU  T = 1 C = 130 N = color I = 7;

	SU  C = 131 N = color I = 7;
	SU  T = 1 C = 131 N = color I = 7;

	SU  C = 132 N = color I = 7;
	SU  T = 1 C = 132 N = color I = 7;

	SU  C = 133 N = color I = 7;
	SU  T = 1 C = 133 N = color I = 7;

	SU  C = 134 N = color I = 7;
	SU  T = 1 C = 134 N = color I = 7;

	SU  C = 135 N = color I = 7;
	SU  T = 1 C = 135 N = color I = 7;

	SU  C = 136 N = color I = 7;
	SU  T = 1 C = 136 N = color I = 7;

	SU  C = 137 N = color I = 7;
	SU  T = 1 C = 137 N = color I = 7;

	SU  C = 138 N = color I = 7;
	SU  T = 1 C = 138 N = color I = 7;

	SU  C = 139 N = color I = 7;
	SU  T = 1 C = 139 N = color I = 7;

	SU  C = 140 N = color I = 9;

	SU  C = 141 N = color I = 11;

	SU  C = 142 N = color I = 5;

	AN T = 2 C = 140  A = 0 DC = 2021.8.19.19.30.49 DM = 2021.8.19.19.31.24 ID = 017b60f7acc11 I = _ TF = (CM Coates_char._67) ;

END;

Begin MESQUITE;
		MESQUITESCRIPTVERSION 2;
		TITLE AUTO;
		tell ProjectCoordinator;
		timeSaved 1653404160127;
		getEmployee #mesquite.minimal.ManageTaxa.ManageTaxa;
		tell It;
			setID 0 3732538607137226761;
			tell It;
				setDefaultOrder  85 83 0 1 86 2 3 4 5 6 7 8 9 77 79 84 78 71 80 81 10 11 12 13 14 15 16 17 18 19 20 21 22 23 24 25 26 27 28 29 30 31 32 33 35 36 34 37 38 39 40 41 42 43 44 45 46 47 48 82 49 50 51 52 53 54 55 56 57 58 59 60 61 62 63 64 65 66 67 68 69 70 72 73 74 75 76;
				attachments ;
			endTell;
		endTell;
		getEmployee #mesquite.charMatrices.ManageCharacters.ManageCharacters;
		tell It;
			setID 0 3290912258209039568;
			tell It;
				setDefaultOrder  0 152 166 3 1 2 6 7 8 14 10 11 12 13 138 150 151 30 15 16 17 18 19 20 21 22 23 24 25 26 27 28 29 31 32 33 34 35 36 37 147 38 40 41 42 43 44 45 149 46 47 48 49 50 51 52 53 54 55 56 57 58 59 60 61 62 63 64 65 66 67 68 69 70 71 72 73 74 75 76 77 78 79 80 81 82 83 84 85 86 88 89 90 91 92 93 94 95 96 97 112 161 101 98 99 100 102 104 103 105 106 107 108 109 110 111 113 114 115 117 119 121 122 153 116 124 125 126 127 129 128 131 132 133 134 135 137 160 165 139 140 141;
				attachments ;
			endTell;
			mqVersion 361;
			checksumv 0 3 2627801135 null  getNumChars 142 numChars 142 getNumTaxa 87 numTaxa 87   short true   bits 15   states 15   sumSquaresStatesOnly 26282.0 sumSquares 26282.0 longCompressibleToShort false usingShortMatrix true   NumFiles 1 NumMatrices 1;
			mqVersion;
		endTell;
		getWindow;
		tell It;
			suppress;
			setResourcesState false false 94;
			setPopoutState 300;
			setExplanationSize 0;
			setAnnotationSize 0;
			setFontIncAnnot 0;
			setFontIncExp 0;
			setSize 2117 965;
			setLocation -2353 -192;
			setFont SanSerif;
			setFontSize 10;
			getToolPalette;
			tell It;
			endTell;
			desuppress;
		endTell;
		getEmployee  #mesquite.charMatrices.BasicDataWindowCoord.BasicDataWindowCoord;
		tell It;
			showDataWindow #3290912258209039568 #mesquite.charMatrices.BasicDataWindowMaker.BasicDataWindowMaker;
			tell It;
				getWindow;
				tell It;
					getTable;
					tell It;
						rowNamesWidth 110;
					endTell;
					setExplanationSize 30;
					setAnnotationSize 20;
					setFontIncAnnot 0;
					setFontIncExp 0;
					setSize 2023 893;
					setLocation -2353 -192;
					setFont SanSerif;
					setFontSize 10;
					getToolPalette;
					tell It;
						setTool mesquite.charMatrices.BasicDataWindowMaker.BasicDataWindow.ibeam;
					endTell;
					setActive;
					setTool mesquite.charMatrices.BasicDataWindowMaker.BasicDataWindow.ibeam;
					colorCells  #mesquite.charMatrices.ColorByState.ColorByState;
				tell It;
					setStateLimit 9;
					toggleUniformMaximum on;
				endTell;
					colorRowNames  #mesquite.charMatrices.TaxonGroupColor.TaxonGroupColor;
					colorColumnNames  #mesquite.charMatrices.ColorCells.ColorCells;
				tell It;
					setColor Green;
					removeColor off;
				endTell;
					colorText  #mesquite.charMatrices.NoColor.NoColor;
					setBackground White;
					toggleShowNames off;
					toggleShowTaxonNames on;
					toggleTight off;
					toggleThinRows off;
					toggleShowChanges on;
					toggleSeparateLines off;
					toggleShowStates on;
					toggleReduceCellBorders off;
					toggleAutoWCharNames on;
					toggleAutoTaxonNames off;
					toggleShowDefaultCharNames off;
					toggleConstrainCW on;
					toggleBirdsEye off;
					toggleShowPaleGrid off;
					toggleShowPaleCellColors off;
					toggleShowPaleExcluded off;
					togglePaleInapplicable on;
					togglePaleMissing off;
					toggleShowBoldCellText off;
					toggleAllowAutosize on;
					toggleColorsPanel off;
					toggleDiagonal on;
					setDiagonalHeight 80;
					toggleLinkedScrolling on;
					toggleScrollLinkedTables off;
				endTell;
				showWindow;
				getWindow;
				tell It;
					forceAutosize;
				endTell;
				getEmployee #mesquite.charMatrices.AlterData.AlterData;
				tell It;
					toggleBySubmenus off;
				endTell;
				getEmployee #mesquite.categ.StateNamesEditor.StateNamesEditor;
				tell It;
					makeWindow;
					tell It;
						getTable;
						tell It;
							rowNamesWidth 259;
						endTell;
						setExplanationSize 30;
						setAnnotationSize 20;
						setFontIncAnnot 0;
						setFontIncExp 0;
						setSize 2023 893;
						setLocation -2353 -192;
						setFont SanSerif;
						setFontSize 10;
						getToolPalette;
						tell It;
							setTool mesquite.categ.StateNamesEditor.StateNamesWindow.ibeam;
						endTell;
						rowsAreCharacters on;
						toggleConstrainChar on;
						toggleConstrainCharNum 3;
						togglePanel off;
						toggleSummaryPanel off;
					endTell;
					showWindow;
				endTell;
				getEmployee #mesquite.categ.StateNamesStrip.StateNamesStrip;
				tell It;
					showStrip off;
				endTell;
				getEmployee #mesquite.charMatrices.AnnotPanel.AnnotPanel;
				tell It;
					togglePanel off;
				endTell;
				getEmployee #mesquite.charMatrices.CharReferenceStrip.CharReferenceStrip;
				tell It;
					showStrip off;
				endTell;
				getEmployee #mesquite.charMatrices.QuickKeySelector.QuickKeySelector;
				tell It;
					autotabOff;
				endTell;
				getEmployee #mesquite.charMatrices.SelSummaryStrip.SelSummaryStrip;
				tell It;
					showStrip off;
				endTell;
				getEmployee #mesquite.categ.SmallStateNamesEditor.SmallStateNamesEditor;
				tell It;
					panelOpen true;
				endTell;
			endTell;
		endTell;
		endTell;
end;
