# Supplementary material for: The Phylogeny of Rays and Skates (Chondrichthyes: Elasmobranchii) Based on Morphological Characters Revisited
Source: Diversity (Basel). Author manuscript; Available in PMC 2022 Jun 22. (PMC7612883; doi:10.3390/d14060456)
Supplement: Supplementary Information [file EMS145860-supplement-Supplementary_Information.zip › STATS.RUN]

macro= ;
report- ; 
var =
   10 themin
   + themax
   + CIs [ ( ntrees + 1 ) ]
   + RIs [ ( ntrees + 1 ) ]
   + this
;
set themin minsteps ;
set themax maxsteps ;
loop 0 ntrees
   progress #1 (ntrees+1) Calculating indices... ;
   set this length[#1] ;
   set CIs[#1] 'themin'/'this' ;
   set RIs[#1] ('themax'-'this')/('themax'-'themin') ;
   stop
progress/ ;
report= ;
macfloat 3 ; 
maketable CIs Consistency index ;
maketable RIs Retention index ;
proc/ ; 
