# Supplementary material for: The Phylogeny of Rays and Skates (Chondrichthyes: Elasmobranchii) Based on Morphological Characters Revisited
Source: Diversity (Basel). Author manuscript; Available in PMC 2022 Jun 22. (PMC7612883; doi:10.3390/d14060456)
Supplement: Supplementary Information [file EMS145860-supplement-Supplementary_Information.zip › TNT_ANALYSIS.log]

TNT - max. ram = 7000.00 Mbytes 
No ram used yet 
Reading from Morpho_matrix2.tnt 
final_matrix
Matrix (142x87, 16 states). Memory required for data: 0.32 Mbytes 
Again reading from /Users/eduardovillalobos/Desktop/2021/rates/Rev2/Supplements/TNT_analysis/TNT/Phylogeny_Batomorphii_morphological_characters_revisited_TNTANALYSIS_SCRIPT.tnt 
86 active, 1 inactive taxa 
Space for 700000 trees in memory 
Taxon names is ON 
Repl. Algor.     Tree        Score       Best Score   Time       Rearrangs.
1000  TBR     9949 of 9950   ------      386          0:00:14    2,169,458,807 
Completed 1000 random addition sequences.
Total rearrangements examined: 2,169,458,807. 
Best score hit 30 times out of 1000 (some replications overflowed).
Best score (TBR): 386.  250 trees retained. 
Tree file: Trad_search_trees.tre 
250 trees saved to Trad_search_trees.tre           
Closing Trad_search_trees.tre (with 250 trees saved)
 
Synapomorphies common to 250 trees 
   ,-- Doliodus
   |  ,--43 Ozarcus
   |  |-- Cobelodus
   |  |               ,--119,125 Harriotta
|--|  |--37,71,139,141---35 Chimaera
   |  |                            ,-- Tribodus
   |  |              ,--1,18,27,129|         ,--71 Hybodus
   |  |              |             `--9,14,39---105,134 Hamiltonichthys
   `--|              |                              ,--119 Mustelus
      |              |                        ,--100--- Scyliorhinus
      |              |                ,--14,39|          ,--97,119,129 Heterodontus
      |              |                |       `--17,33,92|        ,--36,117 Hemiscyllium
      |              |                |                  `--11,108---101 Ginglymostoma
      |              |    ,--57,71,125|               ,--10,36,135 Pristiophorus
      |              |    |           |       ,--18,48|              ,-- Pseudorhina
      `--2,12,112,140|    |           |       |       `--33,38,49,118---92 Squatina
                     |    |           `--15,40|               ,-- Protospinax
                     |    |                   |         ,--129--- Squalus
                     |    |                   `--100,101|     ,--16,100 Hexanchus
                     |    |                             `--104---97 Chlamydoselachus
                     |    |                                        ,--129,134 Belemnobatis
                     |    |                              ,--105,117|   ,--11,21 Spathobatis
                     |    |                              |         `--8|     ,-- Asterodermus
                     `--29|                              |             `--122--- Kimmerobatis
                          |                              |                           ,--27,110,111 Britobatos
                          |                              |                           |        ,-- Aptychotrema
                          |                              |                     ,--134|        |--55 Tlalocbatus
                          |                              |                     |     `--53,113+-- Stahlraja
                          |                              |                     |              |    ,-- Zapteryx
                          |                              |                     |              `--96---30 Trygonorrhina
                          |                              |                     |     ,--25 Rwhitfieldi
                          |                              |           ,--8,11,55|     |--12 Rhombopterygia
                          |                              |           |         |     |-- Iansan
                          `--21,22,36,38,42,45,46,106,114|           |         |     |--52 Rhakelensis
                                                         |           |         |     |-- Pseudorhinobatos
                                                         |           |         `--109+-- Eorhinobatos
                                                         |           |               |--98 Pseudobatos
                                                         |           |               |-- Rhinobatos
                                                         |           |               |--25,52 Glaucostegus
                                                         |           |               |    ,--55 Rmaronita
                                                         |           |               `--34|        ,-- Rhynchobatus
                                                         |           |                    `--25,119|        ,--28 Rlatus
                                                         |           |                             `--96,120|       ,--134 Rhina
                                                         |           |                                      `--52,54---34,70,71,135 Pristis
                                                         `--44,92,122|                                              ,--26 Ostarriraja
                                                                     |                                              |--24,107 Cyclobatis
                                                                     |                      ,--89,90,113,116,121,134+-- Bathyraja
                                                                     |                      |                       `-- Raja
                                                                     |                      |              ,-- Asflapristis
                                                                     |        ,--41,52,94,95|        ,--137--- Ptychotrygon
                                                                     |        |             |        |             ,-- Ischyrhiza
                                                                     |        |             `--10,115|     ,--5,134--- Onchopristis
                                                                     |        |                      `--135|     ,--137 Libanopristis
                                                                     |        |                            `--136--- Sclerorhynchus
                                                                     |        |                        ,--102 Tethybatis
                                                                     |        |                  ,--125|    ,--25,111,134 Platyrhina
                                                                     |        |                  |     `--34|    ,-- Tingitanius
                                                                     `--31,125|                  |          `--23|     ,--54,134 Platyrhinoidis
                                                                              |       ,--6,51,117|               `--125--- Eoplatyrhina
                                                                              |       |          |                                                                           ,-- Hypnos
                                                                              |       |          |                                                               ,--4,7,52,72--- Torpedo
                                                                              |       |          `--19,20,21,26,33,35,43,64,69,76,86,93,95,98,104,109,116,118,132|        ,-- Titanonarke
                                                                              |       |                                                                          `--23,122|    ,-- Narcine
                                                                              |       |                                                                                   `--71|                    ,--12 Temera
                                                                              |       |                                                                                        `--7,45,54,67,117,118---104 Narke
                                                                              `--28,70|                                            ,--26 Plesiozanobatus
                                                                                      |                          ,--102,112,113,122---134 Zanobatus
                                                                                      |                          |               ,-- Lessiniabatis
                                                                                      |                          |               |--113 Gymnura
                                                                                      |                          |               |-- Hypanus
                                                                                      |                          |               |-- Urobatis
                                                                                      `--24,94,95,111,119,126,127|               |--19,28,31,75 Hexatrygon
                                                                                                                 |               |-- Heliobatis
                                                                                                                 |               |--132 Asterotrygon
                                                                                                                 |               |     ,-- Tethytrygon
                                                                                                                 `--87,89,107,132+--138--- Neotrygon
                                                                                                                                 |    ,-- Arechia
                                                                                                                                 |--28--- Urolophus
                                                                                                                                 |         ,-- Potamotrygon
                                                                                                                                 |--132,134|    ,--3,4,33 Plesiobatis
                                                                                                                                 |         `--28---41,43,62,84,99,110 Urotrygon
                                                                                                                                 |    ,-- Promyliobatis
                                                                                                                                 `--60|     ,--64 Myliobatis
                                                                                                                                      `--113|       ,-- Aetobatus
                                                                                                                                            `--28,50|         ,--73,78 Mobula
                                                                                                                                                    `--3,12,61--- Rhinoptera
 
Synapomorphies common to 250 trees 
(Node numbers refer to nodes in consensus) 
 
   Doliodus : 
     All trees: 
       No autapomorphies: 
 
   Cobelodus : 
     All trees: 
       No autapomorphies: 
 
   Chimaera : 
     All trees: 
       Char. 35: 0 --> 1 
 
   Harriotta : 
     All trees: 
       Char. 119: 0 --> 1 
       Char. 125: 1 --> 0 
 
   Ozarcus : 
     All trees: 
       Char. 43: 0 --> 1 
     Some trees: 
       Char. 26: 0 --> 1 
 
   Chlamydoselachus : 
     All trees: 
       Char. 97: 0 --> 1 
 
   Hexanchus : 
     All trees: 
       Char. 16: 0 --> 1 
       Char. 100: 1 --> 0 
 
   Heterodontus : 
     All trees: 
       Char. 97: 0 --> 1 
       Char. 119: 0 --> 1 
       Char. 129: 0 --> 1 
 
   Squatina : 
     All trees: 
       Char. 92: 0 --> 2 
 
   Pristiophorus : 
     All trees: 
       Char. 10: 0 --> 1 
       Char. 36: 0 --> 1 
       Char. 135: 0 --> 1 
 
   Squalus : 
     All trees: 
       No autapomorphies: 
 
   Pseudorhina : 
     All trees: 
       No autapomorphies: 
 
   Protospinax : 
     All trees: 
       No autapomorphies: 
 
   Ginglymostoma : 
     All trees: 
       Char. 101: 0 --> 1 
 
   Hemiscyllium : 
     All trees: 
       Char. 36: 0 --> 1 
       Char. 117: 0 --> 1 
 
   Hamiltonichthys : 
     All trees: 
       Char. 105: 0 --> 1 
       Char. 134: 0 --> 1 
 
   Tribodus : 
     All trees: 
       No autapomorphies: 
 
   Hybodus : 
     All trees: 
       Char. 71: 1 --> 0 
 
   Scyliorhinus : 
     All trees: 
       No autapomorphies: 
 
   Mustelus : 
     All trees: 
       Char. 119: 0 --> 1 
 
   Raja : 
     All trees: 
       No autapomorphies: 
 
   Bathyraja : 
     All trees: 
       No autapomorphies: 
 
   Cyclobatis : 
     All trees: 
       Char. 24: 0 --> 1 
       Char. 107: 0 --> 2 
 
   Titanonarke : 
     All trees: 
       No autapomorphies: 
 
   Torpedo : 
     All trees: 
       No autapomorphies: 
 
   Hypnos : 
     All trees: 
       No autapomorphies: 
 
   Narcine : 
     All trees: 
       No autapomorphies: 
 
   Narke : 
     All trees: 
       Char. 104: 1 --> 0 
 
   Temera : 
     All trees: 
       Char. 12: 0 --> 1 
 
   Platyrhina : 
     All trees: 
       Char. 25: 0 --> 1 
       Char. 111: 0 --> 1 
       Char. 134: 0 --> 1 
 
   Eoplatyrhina : 
     All trees: 
       No autapomorphies: 
 
   Platyrhinoidis : 
     All trees: 
       Char. 54: 2 --> 0 
       Char. 134: 0 --> 1 
 
   Tingitanius : 
     All trees: 
       No autapomorphies: 
 
   Tethybatis : 
     All trees: 
       Char. 102: 0 --> 1 
 
   Kimmerobatis : 
     All trees: 
       No autapomorphies: 
 
   Asterodermus : 
     All trees: 
       No autapomorphies: 
 
   Spathobatis : 
     All trees: 
       Char. 11: 0 --> 1 
       Char. 21: 1 --> 0 
 
   Belemnobatis : 
     All trees: 
       Char. 129: 0 --> 1 
       Char. 134: 0 --> 1 
 
   Rmaronita : 
     All trees: 
       Char. 55: 1 --> 0 
 
   Stahlraja : 
     All trees: 
       No autapomorphies: 
 
   Tlalocbatus : 
     All trees: 
       Char. 55: 1 --> 0 
 
   Pristis : 
     All trees: 
       Char. 34: 1 --> 0 
       Char. 70: 0 --> 1 
       Char. 71: 0 --> 1 
       Char. 135: 0 --> 1 
 
   Rhynchobatus : 
     All trees: 
       No autapomorphies: 
 
   Rlatus : 
     All trees: 
       Char. 28: 0 --> 1 
 
   Rhina : 
     All trees: 
       Char. 134: 0 --> 1 
 
   Glaucostegus : 
     All trees: 
       Char. 25: 0 --> 1 
       Char. 52: 0 --> 1 
     Some trees: 
       Char. 71: 0 --> 1 
 
   Rhinobatos : 
     All trees: 
       No autapomorphies: 
 
   Pseudobatos : 
     All trees: 
       Char. 98: 0 --> 2 
 
   Eorhinobatos : 
     All trees: 
       No autapomorphies: 
 
   Pseudorhinobatos : 
     All trees: 
       No autapomorphies: 
 
   Trygonorrhina : 
     All trees: 
       Char. 30: 0 --> 1 
 
   Zapteryx : 
     All trees: 
       No autapomorphies: 
 
   Aptychotrema : 
     All trees: 
       No autapomorphies: 
 
   Britobatos : 
     All trees: 
       Char. 27: 0 --> 1 
       Char. 110: 0 --> 1 
       Char. 111: 0 --> 1 
     Some trees: 
       Char. 34: 0 --> 1 
 
   Zanobatus : 
     All trees: 
       Char. 134: 0 --> 1 
 
   Plesiozanobatus : 
     All trees: 
       Char. 26: 0 --> 1 
 
   Asterotrygon : 
     All trees: 
       Char. 132: 0 --> 1 
 
   Heliobatis : 
     Some trees: 
       Char. 3: 1 --> 0 
       Char. 4: 1 --> 0 
 
   Hexatrygon : 
     All trees: 
       Char. 19: 0 --> 1 
       Char. 28: 0 --> 1 
       Char. 31: 1 --> 0 
       Char. 75: 0 --> 1 
     Some trees: 
       Char. 4: 1 --> 0 
       Char. 73: 1 --> 0 
       Char. 90: 0 --> 1 
 
   Urolophus : 
     All trees: 
       No autapomorphies: 
 
   Urobatis : 
     Some trees: 
       Char. 41: 1 --> 0 
       Char. 62: 0 --> 1 
       Char. 74: 1 --> 0 
       Char. 84: 0 --> 1 
       Char. 99: 0 --> 1 
       Char. 137: 0 --> 1 
 
   Urotrygon : 
     All trees: 
       Char. 41: 1 --> 0 
       Char. 43: 0 --> 1 
       Char. 62: 0 --> 1 
       Char. 84: 0 --> 1 
       Char. 99: 0 --> 1 
       Char. 110: 0 --> 1 
 
   Plesiobatis : 
     All trees: 
       Char. 3: 1 --> 0 
       Char. 4: 1 --> 0 
       Char. 33: 1 --> 0 
 
   Hypanus : 
     Some trees: 
       Char. 81: 0 --> 1 
       Char. 102: 2 --> 0 
       Char. 126: 1 --> 0 
       Char. 128: 0 --> 1 
 
   Potamotrygon : 
     Some trees: 
       Char. 88: 0 --> 1 
 
   Neotrygon : 
     All trees: 
       No autapomorphies: 
 
   Gymnura : 
     All trees: 
       Char. 113: 0 --> 1 
     Some trees: 
       Char. 32: 1 --> 0 
       Char. 73: 1 --> 0 
       Char. 74: 1 --> 0 
       Char. 81: 0 --> 1 
       Char. 88: 0 --> 1 
       Char. 102: 02 --> 2 
       Char. 107: 1 --> 2 
       Char. 110: 0 --> 1 
 
   Myliobatis : 
     All trees: 
       Char. 64: 1 --> 0 
 
   Aetobatus : 
     All trees: 
       No autapomorphies: 
 
   Rhinoptera : 
     All trees: 
       No autapomorphies: 
 
   Mobula : 
     All trees: 
       Char. 73: 1 --> 0 
       Char. 78: 1 --> 0 
 
   Ptychotrygon : 
     All trees: 
       No autapomorphies: 
 
   Sclerorhynchus : 
     All trees: 
       No autapomorphies: 
 
   Libanopristis : 
     All trees: 
       Char. 137: 0 --> 1 
 
   Asflapristis : 
     All trees: 
       No autapomorphies: 
 
   Rhakelensis : 
     All trees: 
       Char. 52: 0 --> 1 
     Some trees: 
       Char. 124: 1 --> 0 
 
   Iansan : 
     All trees: 
       No autapomorphies: 
 
   Rhombopterygia : 
     All trees: 
       Char. 12: 0 --> 1 
     Some trees: 
       Char. 54: 1 --> 0 
 
   Rwhitfieldi : 
     All trees: 
       Char. 25: 0 --> 1 
     Some trees: 
       Char. 119: 0 --> 1 
 
   Onchopristis : 
     All trees: 
       No autapomorphies: 
 
   Ischyrhiza : 
     All trees: 
       No autapomorphies: 
 
   Promyliobatis : 
     All trees: 
       No autapomorphies: 
 
   Ostarriraja : 
     All trees: 
       Char. 26: 0 --> 1 
 
   Arechia : 
     All trees: 
       No autapomorphies: 
 
   Lessiniabatis : 
     Some trees: 
       Char. 131: 1 --> 0 
 
   Tethytrygon : 
     All trees: 
       No autapomorphies: 
 
   Node 88 : 
     All trees: 
       No synapomorphies 
 
   Node 89 : 
     All trees: 
       Char. 37: 1 --> 0 
       Char. 71: 1 --> 0 
       Char. 139: 1 --> 0 
       Char. 141: 1 --> 0 
     Some trees: 
       Char. 13: 2 --> 0 
       Char. 26: 0 --> 1 
       Char. 132: 1 --> 0 
 
   Node 90 : 
     All trees: 
       Char. 104: 0 --> 1 
 
   Node 91 : 
     All trees: 
       Char. 100: 2 --> 1 
       Char. 101: 3 --> 2 
 
   Node 92 : 
     All trees: 
       Char. 15: 0 --> 1 
       Char. 40: 0 --> 1 
 
   Node 93 : 
     All trees: 
       Char. 57: 0 --> 1 
       Char. 71: 1 --> 0 
       Char. 125: 1 --> 0 
 
   Node 94 : 
     All trees: 
       Char. 29: 1 --> 0 
 
   Node 95 : 
     All trees: 
       Char. 2: 0 --> 1 
       Char. 12: 1 --> 0 
       Char. 112: 1 --> 0 
       Char. 140: 0 --> 1 
     Some trees: 
       Char. 13: 2 --> 1 
       Char. 15: 1 --> 0 
 
   Node 96 : 
     All trees: 
       Char. 17: 0 --> 1 
       Char. 33: 0 --> 3 
       Char. 92: 0 --> 2 
 
   Node 97 : 
     All trees: 
       Char. 14: 0 --> 1 
       Char. 39: 0 --> 1 
 
   Node 98 : 
     All trees: 
       Char. 33: 0 --> 2 
       Char. 38: 0 --> 1 
       Char. 49: 0 --> 1 
       Char. 118: 0 --> 1 
 
   Node 99 : 
     All trees: 
       Char. 18: 0 --> 1 
       Char. 48: 0 --> 1 
 
   Node 100 : 
     All trees: 
       Char. 129: 0 --> 1 
 
   Node 101 : 
     All trees: 
       Char. 11: 0 --> 1 
       Char. 108: 1 --> 0 
 
   Node 102 : 
     All trees: 
       Char. 9: 0 --> 1 
       Char. 14: 0 --> 1 
       Char. 39: 0 --> 1 
 
   Node 103 : 
     All trees: 
       Char. 1: 0 --> 1 
       Char. 18: 0 --> 1 
       Char. 27: 0 --> 1 
       Char. 129: 0 --> 1 
 
   Node 104 : 
     All trees: 
       Char. 100: 2 --> 0 
 
   Node 105 : 
     All trees: 
       Char. 89: 1 --> 0 
       Char. 90: 0 --> 1 
       Char. 113: 0 --> 1 
       Char. 116: 0 --> 1 
       Char. 121: 0 --> 1 
       Char. 134: 0 --> 1 
 
   Node 106 : 
     All trees: 
       Char. 41: 0 --> 1 
       Char. 52: 0 --> 1 
       Char. 94: 0 --> 1 
       Char. 95: 1 --> 0 
 
   Node 107 : 
     All trees: 
       Char. 31: 0 --> 1 
       Char. 125: 1 --> 0 
 
   Node 108 : 
     All trees: 
       Char. 44: 0 --> 1 
       Char. 92: 0 --> 1 
       Char. 122: 0 --> 1 
 
   Node 109 : 
     All trees: 
       Char. 21: 0 --> 1 
       Char. 22: 0 --> 1 
       Char. 36: 0 --> 1 
       Char. 38: 0 --> 1 
       Char. 42: 0 --> 1 
       Char. 45: 0 --> 1 
       Char. 46: 0 --> 1 
       Char. 106: 0 --> 1 
       Char. 114: 0 --> 1 
 
   Node 110 : 
     All trees: 
       Char. 23: 0 --> 1 
       Char. 122: 1 --> 2 
 
   Node 111 : 
     All trees: 
       Char. 19: 0 --> 1 
       Char. 20: 0 --> 1 
       Char. 21: 1 --> 0 
       Char. 26: 0 --> 1 
       Char. 33: 0 --> 1 
       Char. 35: 0 --> 1 
       Char. 43: 0 --> 1 
       Char. 64: 0 --> 1 
       Char. 69: 0 --> 1 
       Char. 76: 1 --> 2 
       Char. 86: 0 --> 1 
       Char. 93: 0 --> 1 
       Char. 95: 1 --> 3 
       Char. 98: 0 --> 1 
       Char. 104: 0 --> 1 
       Char. 109: 0 --> 1 
       Char. 116: 0 --> 1 
       Char. 118: 0 --> 1 
       Char. 132: 1 --> 0 
 
   Node 112 : 
     All trees: 
       Char. 6: 0 --> 1 
       Char. 51: 0 --> 1 
       Char. 117: 0 --> 1 
 
   Node 113 : 
     All trees: 
       Char. 28: 1 --> 0 
       Char. 70: 0 --> 2 
 
   Node 114 : 
     All trees: 
       Char. 4: 1 --> 0 
       Char. 7: 2 --> 0 
       Char. 52: 0 --> 2 
       Char. 72: 0 --> 1 
 
   Node 115 : 
     All trees: 
       Char. 71: 1 --> 0 
 
   Node 116 : 
     All trees: 
       Char. 7: 2 --> 0 
       Char. 45: 1 --> 0 
       Char. 54: 2 --> 1 
       Char. 67: 0 --> 1 
       Char. 117: 1 --> 0 
       Char. 118: 1 --> 0 
 
   Node 117 : 
     All trees: 
       Char. 34: 0 --> 1 
 
   Node 118 : 
     All trees: 
       Char. 125: 0 --> 1 
 
   Node 119 : 
     All trees: 
       Char. 125: 1 --> 0 
 
   Node 120 : 
     All trees: 
       Char. 23: 0 --> 1 
 
   Node 121 : 
     All trees: 
       Char. 122: 0 --> 1 
 
   Node 122 : 
     All trees: 
       Char. 8: 0 --> 1 
 
   Node 123 : 
     All trees: 
       Char. 105: 0 --> 1 
       Char. 117: 0 --> 1 
 
   Node 124 : 
     All trees: 
       Char. 34: 0 --> 1 
 
   Node 125 : 
     All trees: 
       Char. 109: 0 --> 2 
     Some trees: 
       Char. 54: 2 --> 1 
 
   Node 126 : 
     All trees: 
       Char. 8: 0 --> 1 
       Char. 11: 0 --> 1 
       Char. 55: 0 --> 1 
 
   Node 127 : 
     All trees: 
       Char. 53: 0 --> 1 
       Char. 113: 0 --> 1 
     Some trees: 
       Char. 102: 0 --> 1 
       Char. 117: 0 --> 1 
 
   Node 128 : 
     All trees: 
       Char. 134: 0 --> 1 
     Some trees: 
       Char. 34: 0 --> 1 
 
   Node 129 : 
     All trees: 
       Char. 52: 0 --> 1 
       Char. 54: 1 --> 2 
 
   Node 130 : 
     All trees: 
       Char. 96: 1 --> 2 
       Char. 120: 0 --> 1 
 
   Node 131 : 
     All trees: 
       Char. 25: 0 --> 1 
       Char. 119: 0 --> 1 
 
   Node 132 : 
     All trees: 
       Char. 96: 1 --> 3 
     Some trees: 
       Char. 31: 0 --> 1 
       Char. 54: 2 --> 1 
       Char. 102: 1 --> 2 
 
   Node 133 : 
     All trees: 
       Char. 102: 0 --> 2 
       Char. 112: 0 --> 1 
       Char. 113: 0 --> 1 
       Char. 122: 1 --> 2 
 
   Node 134 : 
     All trees: 
       Char. 24: 0 --> 1 
       Char. 94: 0 --> 2 
       Char. 95: 1 --> 2 
       Char. 111: 0 --> 1 
       Char. 119: 0 --> 1 
       Char. 126: 0 --> 1 
       Char. 127: 0 --> 2 
     Some trees: 
       Char. 73: 0 --> 1 
 
   Node 135 : 
     All trees: 
       Char. 87: 0 --> 1 
       Char. 89: 1 --> 0 
       Char. 107: 0 --> 1 
       Char. 132: 1 --> 0 
     Some trees: 
       Char. 4: 1 --> 0 
       Char. 21: 1 --> 0 
       Char. 27: 0 --> 1 
       Char. 90: 0 --> 01 
       Char. 120: 0 --> 1 
       Char. 131: 0 --> 1 
 
   Node 136 : 
     All trees: 
       Char. 28: 0 --> 1 
     Some trees: 
       Char. 137: 0 --> 1 
 
   Node 137 : 
     All trees: 
       Char. 28: 0 --> 1 
 
   Node 138 : 
     All trees: 
       Char. 132: 0 --> 1 
       Char. 134: 0 --> 1 
 
   Node 139 : 
     All trees: 
       Char. 138: 0 --> 1 
     Some trees: 
       Char. 74: 1 --> 0 
       Char. 107: 12 --> 1 
       Char. 128: 0 --> 1 
 
   Node 140 : 
     All trees: 
       Char. 113: 0 --> 1 
 
   Node 141 : 
     All trees: 
       Char. 60: 0 --> 1 
     Some trees: 
       Char. 90: 01 --> 0 
       Char. 110: 0 --> 1 
 
   Node 142 : 
     All trees: 
       Char. 28: 0 --> 1 
       Char. 50: 1 --> 0 
 
   Node 143 : 
     All trees: 
       Char. 3: 0 --> 2 
       Char. 12: 0 --> 1 
       Char. 61: 0 --> 1 
 
   Node 144 : 
     All trees: 
       Char. 137: 0 --> 1 
 
   Node 145 : 
     All trees: 
       Char. 10: 0 --> 1 
       Char. 115: 0 --> 1 
 
   Node 146 : 
     All trees: 
       Char. 136: 0 --> 1 
 
   Node 147 : 
     All trees: 
       Char. 135: 0 --> 1 
 
   Node 148 : 
     All trees: 
       Char. 5: 0 --> 1 
       Char. 134: 0 --> 1 
 
Reading from STATS.RUN 
Macro language is ON 
Macros: 50.5 Kb in use, 51.8 Kb free
Report is ON 
Floating point printing uses 3 digits 
Consistency index  
 
             0      1      2      3      4      5      6      7      8      9 
                                                                              
      0  0.443  0.443  0.443  0.443  0.443  0.443  0.443  0.443  0.443  0.443 
     10  0.443  0.443  0.443  0.443  0.443  0.443  0.443  0.443  0.443  0.443 
     20  0.443  0.443  0.443  0.443  0.443  0.443  0.443  0.443  0.443  0.443 
     30  0.443  0.443  0.443  0.443  0.443  0.443  0.443  0.443  0.443  0.443 
     40  0.443  0.443  0.443  0.443  0.443  0.443  0.443  0.443  0.443  0.443 
     50  0.443  0.443  0.443  0.443  0.443  0.443  0.443  0.443  0.443  0.443 
     60  0.443  0.443  0.443  0.443  0.443  0.443  0.443  0.443  0.443  0.443 
     70  0.443  0.443  0.443  0.443  0.443  0.443  0.443  0.443  0.443  0.443 
     80  0.443  0.443  0.443  0.443  0.443  0.443  0.443  0.443  0.443  0.443 
     90  0.443  0.443  0.443  0.443  0.443  0.443  0.443  0.443  0.443  0.443 
    100  0.443  0.443  0.443  0.443  0.443  0.443  0.443  0.443  0.443  0.443 
    110  0.443  0.443  0.443  0.443  0.443  0.443  0.443  0.443  0.443  0.443 
    120  0.443  0.443  0.443  0.443  0.443  0.443  0.443  0.443  0.443  0.443 
    130  0.443  0.443  0.443  0.443  0.443  0.443  0.443  0.443  0.443  0.443 
    140  0.443  0.443  0.443  0.443  0.443  0.443  0.443  0.443  0.443  0.443 
    150  0.443  0.443  0.443  0.443  0.443  0.443  0.443  0.443  0.443  0.443 
    160  0.443  0.443  0.443  0.443  0.443  0.443  0.443  0.443  0.443  0.443 
    170  0.443  0.443  0.443  0.443  0.443  0.443  0.443  0.443  0.443  0.443 
    180  0.443  0.443  0.443  0.443  0.443  0.443  0.443  0.443  0.443  0.443 
    190  0.443  0.443  0.443  0.443  0.443  0.443  0.443  0.443  0.443  0.443 
    200  0.443  0.443  0.443  0.443  0.443  0.443  0.443  0.443  0.443  0.443 
    210  0.443  0.443  0.443  0.443  0.443  0.443  0.443  0.443  0.443  0.443 
    220  0.443  0.443  0.443  0.443  0.443  0.443  0.443  0.443  0.443  0.443 
    230  0.443  0.443  0.443  0.443  0.443  0.443  0.443  0.443  0.443  0.443 
    240  0.443  0.443  0.443  0.443  0.443  0.443  0.443  0.443  0.443  0.443 
 
Retention index  
 
             0      1      2      3      4      5      6      7      8      9 
                                                                              
      0  0.841  0.841  0.841  0.841  0.841  0.841  0.841  0.841  0.841  0.841 
     10  0.841  0.841  0.841  0.841  0.841  0.841  0.841  0.841  0.841  0.841 
     20  0.841  0.841  0.841  0.841  0.841  0.841  0.841  0.841  0.841  0.841 
     30  0.841  0.841  0.841  0.841  0.841  0.841  0.841  0.841  0.841  0.841 
     40  0.841  0.841  0.841  0.841  0.841  0.841  0.841  0.841  0.841  0.841 
     50  0.841  0.841  0.841  0.841  0.841  0.841  0.841  0.841  0.841  0.841 
     60  0.841  0.841  0.841  0.841  0.841  0.841  0.841  0.841  0.841  0.841 
     70  0.841  0.841  0.841  0.841  0.841  0.841  0.841  0.841  0.841  0.841 
     80  0.841  0.841  0.841  0.841  0.841  0.841  0.841  0.841  0.841  0.841 
     90  0.841  0.841  0.841  0.841  0.841  0.841  0.841  0.841  0.841  0.841 
    100  0.841  0.841  0.841  0.841  0.841  0.841  0.841  0.841  0.841  0.841 
    110  0.841  0.841  0.841  0.841  0.841  0.841  0.841  0.841  0.841  0.841 
    120  0.841  0.841  0.841  0.841  0.841  0.841  0.841  0.841  0.841  0.841 
    130  0.841  0.841  0.841  0.841  0.841  0.841  0.841  0.841  0.841  0.841 
    140  0.841  0.841  0.841  0.841  0.841  0.841  0.841  0.841  0.841  0.841 
    150  0.841  0.841  0.841  0.841  0.841  0.841  0.841  0.841  0.841  0.841 
    160  0.841  0.841  0.841  0.841  0.841  0.841  0.841  0.841  0.841  0.841 
    170  0.841  0.841  0.841  0.841  0.841  0.841  0.841  0.841  0.841  0.841 
    180  0.841  0.841  0.841  0.841  0.841  0.841  0.841  0.841  0.841  0.841 
    190  0.841  0.841  0.841  0.841  0.841  0.841  0.841  0.841  0.841  0.841 
    200  0.841  0.841  0.841  0.841  0.841  0.841  0.841  0.841  0.841  0.841 
    210  0.841  0.841  0.841  0.841  0.841  0.841  0.841  0.841  0.841  0.841 
    220  0.841  0.841  0.841  0.841  0.841  0.841  0.841  0.841  0.841  0.841 
    230  0.841  0.841  0.841  0.841  0.841  0.841  0.841  0.841  0.841  0.841 
    240  0.841  0.841  0.841  0.841  0.841  0.841  0.841  0.841  0.841  0.841 
 
Again reading from /Users/eduardovillalobos/Desktop/2021/rates/Rev2/Supplements/TNT_analysis/TNT/Phylogeny_Batomorphii_morphological_characters_revisited_TNTANALYSIS_SCRIPT.tnt 
Tree file: St_consensus_trad_search.tre 
 
Note: for consensus calculation, trees will be 
temporarily collapsed (when min. branch length = 0) 
Strict consensus of 250 trees (1 taxa excluded) calculated, as tree 250 
1 trees saved to St_consensus_trad_search.tre           
Closing St_consensus_trad_search.tre (with 1 trees saved)
 
Group freqs., 1000 replicates, cut=50 (tree 0) - Jacknifing (P=36) 
   ,-- Doliodus
   |     ,-- Cobelodus
   |     |         ,-- Ozarcus
|--|     |    ,--22|    ,-- Harriotta
   |     |    |    `--99--- Chimaera
   `--100|    |         ,-- Tribodus
         |    |    ,--93|    ,-- Hybodus
         |    |    |    `--86--- Hamiltonichthys
         |    |    |                   ,-- Mustelus
         `--13|    |              ,--34--- Scyliorhinus
              |    |         ,--70|    ,-- Heterodontus
              |    |         |    `--89|    ,-- Hemiscyllium
              |    |         |         `--81--- Ginglymostoma
              |    |    ,--38|         ,-- Pristiophorus
              |    |    |    |    ,--60|    ,-- Pseudorhina
              `--68|    |    |    |    `--98--- Squatina
                   |    |    `--62|         ,-- Protospinax
                   |    |         |    ,--57--- Squalus
                   |    |         `--34|    ,-- Hexanchus
                   |    |              `--42--- Chlamydoselachus
                   |    |         ,-- Belemnobatis
                   |    |    ,--50|    ,-- Spathobatis
                   |    |    |    `--17|    ,-- Asterodermus
                   `--39|    |         `--14--- Kimmerobatis
                        |    |             ,-- Britobatos
                        |    |             |    ,-- Aptychotrema
                        |    |         ,--2|    |        ,-- Zapteryx
                        |    |         |   `--42|   ,--76--- Trygonorrhina
                        |    |         |        `--0|    ,-- Tlalocbatus
                        |    |         |            `--32--- Stahlraja
                        |    |    ,--14|        ,-- Rhombopterygia
                        |    |    |    |    ,--3|   ,-- Rwhitfieldi
                        `--90|    |    |    |   `--1--- Iansan
                             |    |    |    |   ,-- Rhakelensis
                             |    |    `--34|   |       ,-- Eorhinobatos
                             |    |         |   |   ,--0|   ,-- Pseudorhinobatos
                             |    |         `--5|   |   `--0|   ,-- Pseudobatos
                             |    |             |   |       `--7|    ,-- Rhinobatos
                             |    |             `--2|           `--12--- Glaucostegus
                             |    |                 |    ,-- Rmaronita
                             |    |                 `--19|    ,-- Rhynchobatus
                             |    |                      `--30|    ,-- Rlatus
                             |    |                           `--44|    ,-- Rhina
                             `--36|                                `--61--- Pristis
                                  |             ,-- Ostarriraja
                                  |        ,--88|   ,-- Cyclobatis
                                  |        |    `--0|    ,-- Bathyraja
                                  |        |        `--18--- Raja
                                  |   ,--37|         ,-- Asflapristis
                                  |   |    |    ,--28--- Ptychotrygon
                                  |   |    |    |         ,-- Ischyrhiza
                                  |   |    `--56|    ,--75--- Onchopristis
                                  |   |         `--33|    ,-- Libanopristis
                                  |   |              `--49--- Sclerorhynchus
                                  |   |             ,-- Tethybatis
                                  |   |        ,--18|    ,-- Platyrhina
                                  `--3|        |    `--50|    ,-- Tingitanius
                                      |        |         `--39|    ,-- Platyrhinoidis
                                      |   ,--13|              `--26--- Eoplatyrhina
                                      |   |    |         ,-- Hypnos
                                      |   |    |    ,--90--- Torpedo
                                      |   |    `--99|    ,-- Titanonarke
                                      |   |         `--71|    ,-- Narcine
                                      `--4|              `--59|    ,-- Temera
                                          |                   `--97--- Narke
                                          |         ,-- Plesiozanobatus
                                          |    ,--89--- Zanobatus
                                          |    |    ,-- Hexatrygon
                                          `--61|    |    ,-- Gymnura
                                               `--95|    |        ,-- Potamotrygon
                                                    |    |   ,--15|   ,-- Plesiobatis
                                                    `--22|   |    `--7--- Urotrygon
                                                         |   |            ,-- Arechia
                                                         `--6|       ,--34--- Urolophus
                                                             |   ,--5|    ,-- Heliobatis
                                                             |   |   `--32--- Asterotrygon
                                                             `--0|   ,-- Lessiniabatis
                                                                 |   |   ,-- Urobatis
                                                                 `--1|   |         ,-- Tethytrygon
                                                                     `--3|    ,--79--- Neotrygon
                                                                         `--21|    ,-- Hypanus
                                                                              `--16|    ,-- Promyliobatis
                                                                                   `--64|    ,-- Myliobatis
                                                                                        `--50|    ,-- Aetobatus
                                                                                             `--75|    ,-- Mobula
                                                                                                  `--78--- Rhinoptera
 
GC values, 1000 replicates, cut=0 (tree 1) - Jacknifing (P=36) 
   ,-- Doliodus
   |     ,-- Cobelodus
   |     |           ,-- Ozarcus
|--|     |    ,--[33]|    ,-- Harriotta
   |     |    |      `--99--- Chimaera
   `--100|    |         ,-- Tribodus
         |    |    ,--93|    ,-- Hybodus
         |    |    |    `--82--- Hamiltonichthys
         |    |    |                   ,-- Mustelus
         `--12|    |              ,--31--- Scyliorhinus
              |    |         ,--66|    ,-- Heterodontus
              |    |         |    `--86|    ,-- Hemiscyllium
              |    |         |         `--79--- Ginglymostoma
              |    |    ,--32|         ,-- Pristiophorus
              |    |    |    |    ,--48|    ,-- Pseudorhina
              `--48|    |    |    |    `--98--- Squatina
                   |    |    `--56|         ,-- Protospinax
                   |    |         |    ,--57--- Squalus
                   |    |         `--28|    ,-- Hexanchus
                   |    |              `--32--- Chlamydoselachus
                   |    |         ,-- Belemnobatis
                   |    |    ,--34|   ,-- Spathobatis
                   |    |    |    `--1|    ,-- Asterodermus
                   `--24|    |        `--10--- Kimmerobatis
                        |    |               ,-- Britobatos
                        |    |               |    ,-- Aptychotrema
                        |    |        ,--[15]|    |           ,-- Zapteryx
                        |    |        |      `--37|      ,--76--- Trygonorrhina
                        |    |        |           `--[11]|    ,-- Tlalocbatus
                        |    |        |                  `--30--- Stahlraja
                        |    |    ,--1|           ,-- Rhombopterygia
                        |    |    |   |    ,--[10]|      ,-- Rwhitfieldi
                        `--87|    |   |    |      `--[12]--- Iansan
                             |    |   |    |     ,-- Rhakelensis
                             |    |   `--28|     |            ,-- Eorhinobatos
                             |    |        |     |      ,--[6]|     ,-- Pseudorhinobatos
                             |    |        `--[8]|      |     `--[6]|   ,-- Pseudobatos
                             |    |              |      |           `--1|   ,-- Rhinobatos
                             |    |              `--[11]|               `--5--- Glaucostegus
                             |    |                     |   ,-- Rmaronita
                             |    |                     `--5|    ,-- Rhynchobatus
                             |    |                         `--24|    ,-- Rlatus
                             |    |                              `--38|    ,-- Rhina
                             `--28|                                   `--54--- Pristis
                                  |                ,-- Ostarriraja
                                  |           ,--87|      ,-- Cyclobatis
                                  |           |    `--[21]|    ,-- Bathyraja
                                  |           |           `--18--- Raja
                                  |      ,--28|         ,-- Asflapristis
                                  |      |    |    ,--27--- Ptychotrygon
                                  |      |    |    |         ,-- Ischyrhiza
                                  |      |    `--47|    ,--72--- Onchopristis
                                  |      |         `--11|    ,-- Libanopristis
                                  |      |              `--32--- Sclerorhynchus
                                  |      |             ,-- Tethybatis
                                  |      |         ,--5|    ,-- Platyrhina
                                  `--[10]|         |   `--45|    ,-- Tingitanius
                                         |         |        `--31|    ,-- Platyrhinoidis
                                         |     ,--0|             `--13--- Eoplatyrhina
                                         |     |   |         ,-- Hypnos
                                         |     |   |    ,--87--- Torpedo
                                         |     |   `--99|    ,-- Titanonarke
                                         |     |        `--67|    ,-- Narcine
                                         `--[8]|             `--55|    ,-- Temera
                                               |                  `--96--- Narke
                                               |         ,-- Plesiozanobatus
                                               |    ,--88--- Zanobatus
                                               |    |    ,-- Hexatrygon
                                               `--49|    |   ,-- Gymnura
                                                    `--94|   |          ,-- Potamotrygon
                                                         |   |      ,--1|     ,-- Plesiobatis
                                                         `--7|      |   `--[7]--- Urotrygon
                                                             |      |                 ,-- Arechia
                                                             `--[29]|            ,--26--- Urolophus
                                                                    |      ,--[3]|    ,-- Heliobatis
                                                                    |      |     `--28--- Asterotrygon
                                                                    `--[35]|      ,-- Lessiniabatis
                                                                           |      |      ,-- Urobatis
                                                                           `--[34]|      |           ,-- Tethytrygon
                                                                                  `--[32]|      ,--79--- Neotrygon
                                                                                         `--[14]|      ,-- Hypanus
                                                                                                `--[19]|    ,-- Promyliobatis
                                                                                                       `--47|    ,-- Myliobatis
                                                                                                            `--47|    ,-- Aetobatus
                                                                                                                 `--72|    ,-- Mobula
                                                                                                                      `--66--- Rhinoptera
 
