# Supplementary material for: The Phylogeny of Rays and Skates (Chondrichthyes: Elasmobranchii) Based on Morphological Characters Revisited
Source: Diversity (Basel). Author manuscript; Available in PMC 2022 Jun 22. (PMC7612883; doi:10.3390/d14060456)
Supplement: Supplementary Information [file EMS145860-supplement-Supplementary_Information.zip › TNT_ANALYSIS_SCRIPT.tnt]

cdir [put folder path and delete this note]

log trad_search.log;
mxram 7000;

procedure TNT_Data_matrix.tnt;

ccode
/1-[0 1 2 3 4 5 6 7 8 9 10 11 12 13 14 15 16 17 18 19 20 21 22 23 24 25 26 27 28 29 30 31 32 33 34 35 36 37 38 39 40 41 42 43 44 45 46 47 48 49 50 51 52 53 54 55 56 57 58 60 61 62 63 64 65 66 67 68 69 70 71 72 73 74 75 76 77 78 79 80 81 82 83 84 85 86 87 88 89 90 91 92 93 94 95 96 97 98 99 100 102 101 103 104 105 106 107 108 109 110 111 112 113 114 115 116 117 118 119 121 122 123 124 125 126 127 128 129 130 131 132 133 134 135 136 137 138 139 140 141;

taxcode
-Rtenuirostris; 

hold 700000;
taxname= ;
mult= tbr replic 1000 hold 10;	
tsave *Trad_search_trees.tre;
save;
tsave/;
apo [;
apo[-;

procedure STATS.RUN;

tsave *St_consensus_trad_search.tre;
NELSEN*;
save/;
tsave/;


RESAMPLE jak from 240 replications 1000 frequency;


proc /;
;

procedure STATS.RUN;

tsave *St_consensus_trad_search.tre;
NELSEN*;
save/;
tsave/;

tsave *Mrt_consensus_trad_search.tre;
Majority*;
save/;
tsave/;
;
