# Supplementary material for: The Phylogeny of Rays and Skates (Chondrichthyes: Elasmobranchii) Based on Morphological Characters Revisited
Source: Diversity (Basel). Author manuscript; Available in PMC 2022 Jun 22. (PMC7612883; doi:10.3390/d14060456)
Supplement: Supplementary Information [file EMS145860-supplement-Supplementary_Information.zip › TNT_map.log]

Reading from Morpho_matrix2.tnt 
final_matrix
Matrix (142x87, 16 states). Memory required for data: 0.32 Mbytes 
Again reading from /Users/eduardovillalobos/Desktop/2021/rates/Rev2/Supplements/TNT_analysis/TNT/map.tnt 
1 trees read (trees 0-0) 
 
Synapomorphies common to 1 trees 
   ,-- Doliodus
   |  ,--26,43 Ozarcus
   |  |-- Cobelodus
   |  |                                ,--125 Harriotta
|--|  |--13,16,26,37,71,104,132,139,141---35 Chimaera
   |  |                                     ,-- Tribodus
   |  |                       ,--1,18,27,129|         ,--71 Hybodus
   |  |                       |             `--9,14,39---105,134 Hamiltonichthys
   `--|                       |                                  ,--119 Mustelus
      |                       |                            ,--100--- Scyliorhinus
      |                       |                    ,--14,39|          ,--97,119,129 Heterodontus
      |                       |                    |       `--17,33,92|        ,--36,117 Hemiscyllium
      |                       |                    |                  `--11,108---101 Ginglymostoma
      |                       |        ,--57,71,125|               ,--10,36,135 Pristiophorus
      |                       |        |           |       ,--18,48|              ,-- Pseudorhina
      `--2,12,13,15,16,112,140|        |           |       |       `--33,38,49,118---92 Squatina
                              |        |           `--15,40|               ,-- Protospinax
                              |        |                   |         ,--129--- Squalus
                              |        |                   `--100,101|     ,--16,100 Hexanchus
                              |        |                             `--104---97 Chlamydoselachus
                              |        |                                    ,--129,134 Belemnobatis
                              |        |                          ,--105,117|   ,--11,21 Spathobatis
                              |        |                          |         `--8|     ,-- Asterodermus
                              `--29,104|                          |             `--122--- Kimmerobatis
                                       |                          |                     ,--27,110,111 Britobatos
                                       |                          |                     |            ,-- Aptychotrema
                                       |                          |                     |            |--55 Tlalocbatus
                                       |                          |                     |--53,102,117+-- Stahlraja
                                       |                          |                     |            |              ,-- Zapteryx
                                       |                          |                     |            `--31,54,96,102---30 Trygonorrhina
                                       |                          |           ,--8,11,55|        ,--25,28,113,119 Rwhitfieldi
                                       |                          |           |         |        |--12,54,113 Rhombopterygia
                                       |                          |           |         |        |--28,113 Iansan
                                       `--21,22,36,38,42,45,46,106|           |         |        |--52,124 Rhakelensis
                                                                  |           |         |        |-- Pseudorhinobatos
                                                                  |           |         `--54,109+-- Eorhinobatos
                                                                  |           |                  |--71,98,117 Pseudobatos
                                                                  |           |                  |--71,117,120 Rhinobatos
                                                                  |           |                  |--25,52,117,120 Glaucostegus
                                                                  |           |                  |       ,--55 Rmaronita
                                                                  |           |                  `--34,71|        ,-- Rhynchobatus
                                                                  |           |                          `--25,119|        ,--28 Rlatus
                                                                  |           |                                   `--96,120|       ,--134 Rhina
                                                                  |           |                                            `--52,54---34,70,71,135 Pristis
                                                                  `--44,92,122|                                                     ,--26 Ostarriraja
                                                                              |                                                     |--24,107 Cyclobatis
                                                                              |                      ,--56,89,90,113,116,121,133,134+-- Bathyraja
                                                                              |                      |                              `-- Raja
                                                                              |                      |              ,-- Asflapristis
                                                                              |        ,--41,52,94,95|        ,--137--- Ptychotrygon
                                                                              |        |             |        |             ,-- Ischyrhiza
                                                                              |        |             `--10,115|     ,--5,134--- Onchopristis
                                                                              |        |                      `--135|     ,--137 Libanopristis
                                                                              |        |                            `--136--- Sclerorhynchus
                                                                              |        |                     ,--102 Tethybatis
                                                                              |        |               ,--125|    ,--25,111,134 Platyrhina
                                                                              |        |               |     `--34|    ,-- Tingitanius
                                                                              `--31,125|               |          `--23|     ,--54,134 Platyrhinoidis
                                                                                       |    ,--6,51,117|               `--125--- Eoplatyrhina
                                                                                       |    |          |                                                                           ,-- Hypnos
                                                                                       |    |          |                                                               ,--4,7,52,72--- Torpedo
                                                                                       |    |          `--19,20,21,26,33,35,43,64,69,76,86,93,95,98,104,109,116,118,132|        ,-- Titanonarke
                                                                                       |    |                                                                          `--23,122|    ,-- Narcine
                                                                                       |    |                                                                                   `--71|                    ,--12 Temera
                                                                                       |    |                                                                                        `--7,45,54,67,117,118---104 Narke
                                                                                       `--70|                                                  ,--26 Plesiozanobatus
                                                                                            |                                ,--102,112,113,122---134 Zanobatus
                                                                                            |                                |                                                       ,--131 Lessiniabatis
                                                                                            |                                |                                                       |--3,4,32,73,74,81,88,90,102,107,110,113 Gymnura
                                                                                            |                                |                                                       |--58,81,88,99,107,126,128 Hypanus
                                                                                            |                                |                                                       |--41,62,74,84,99,137 Urobatis
                                                                                            `--24,73,74,94,95,111,119,126,127|                                                       |--19,28,30,31,32,33,41,44,73,74,75 Hexatrygon
                                                                                                                             |                                                       |--107,119,122 Heliobatis
                                                                                                                             |                                                       |--3,4,107,119,122,132 Asterotrygon
                                                                                                                             |                                                       |               ,-- Tethytrygon
                                                                                                                             `--4,21,27,33,41,44,64,67,80,85,87,89,90,107,120,131,132+--74,88,128,138--- Neotrygon
                                                                                                                                                                                     |        ,-- Arechia
                                                                                                                                                                                     |--28,137--- Urolophus
                                                                                                                                                                                     |         ,--88 Potamotrygon
                                                                                                                                                                                     |--132,134|    ,--33 Plesiobatis
                                                                                                                                                                                     |         `--28---41,43,62,84,99,110 Urotrygon
                                                                                                                                                                                     |                  ,-- Promyliobatis
                                                                                                                                                                                     `--60,88,90,107,110|     ,--64 Myliobatis
                                                                                                                                                                                                        `--113|       ,-- Aetobatus
                                                                                                                                                                                                              `--28,50|         ,--73,78 Mobula
                                                                                                                                                                                                                      `--3,12,61--- Rhinoptera
 
Tree 0, char. 0 (1 steps) 
    ,--?=0 Doliodus
    |   ,--?=0 Ozarcus
    |   |--?=0 Cobelodus
    |   |   ,--0 Harriotta
|--0|   |--0---0 Chimaera
    |   |       ,--?=0 Tribodus
    |   |   ,--0|   ,--?=0 Hybodus
    |   |   |   `--0---?=0 Hamiltonichthys
    `--0|   |               ,--0 Mustelus
        |   |           ,--0---0 Scyliorhinus
        |   |       ,--0|   ,--0 Heterodontus
        |   |       |   `--0|   ,--0 Hemiscyllium
        |   |       |       `--0---0 Ginglymostoma
        |   |   ,--0|       ,--0 Pristiophorus
        |   |   |   |   ,--0|   ,--?=0 Pseudorhina
        `--0|   |   |   |   `--0---0 Squatina
            |   |   `--0|       ,--?=0 Protospinax
            |   |       |   ,--0---0 Squalus
            |   |       `--0|   ,--0 Hexanchus
            |   |           `--0---0 Chlamydoselachus
            |   |         ,--?=01 Belemnobatis
            |   |    ,--01|    ,--?=01 Spathobatis
            |   |    |    `--01|    ,--?=01 Asterodermus
            `--0|    |         `--01---?=01 Kimmerobatis
                |    |           ,--?=1 Britobatos
                |    |           |   ,--1 Aptychotrema
                |    |       ,--1|   |--?=1 Tlalocbatus
                |    |       |   `--1+--?=1 Stahlraja
                |    |       |       |   ,--1 Zapteryx
                |    |       |       `--1---1 Trygonorrhina
                |    |       |   ,--?=1 Rwhitfieldi
                |    |   ,--1|   |--?=1 Rhombopterygia
                |    |   |   |   |--?=1 Iansan
                `--01|   |   |   |--?=1 Rhakelensis
                     |   |   |   |--?=1 Pseudorhinobatos
                     |   |   `--1+--?=1 Eorhinobatos
                     |   |       |--1 Pseudobatos
                     |   |       |--1 Rhinobatos
                     |   |       |--1 Glaucostegus
                     |   |       |   ,--?=1 Rmaronita
                     |   |       `--1|   ,--1 Rhynchobatus
                     |   |           `--1|   ,--?=1 Rlatus
                     |   |               `--1|   ,--1 Rhina
                     |   |                   `--1---1 Pristis
                     `--1|           ,--?=1 Ostarriraja
                         |           |--?=1 Cyclobatis
                         |       ,--1+--1 Bathyraja
                         |       |   `--1 Raja
                         |       |       ,--?=1 Asflapristis
                         |   ,--1|   ,--1---?=1 Ptychotrygon
                         |   |   |   |       ,--?=1 Ischyrhiza
                         |   |   `--1|   ,--1---?=1 Onchopristis
                         |   |       `--1|   ,--?=1 Libanopristis
                         |   |           `--1---?=1 Sclerorhynchus
                         |   |           ,--?=1 Tethybatis
                         |   |       ,--1|   ,--1 Platyrhina
                         |   |       |   `--1|   ,--?=1 Tingitanius
                         `--1|       |       `--1|   ,--1 Platyrhinoidis
                             |   ,--1|           `--1---?=1 Eoplatyrhina
                             |   |   |       ,--1 Hypnos
                             |   |   |   ,--1---1 Torpedo
                             |   |   `--1|   ,--?=1 Titanonarke
                             |   |       `--1|   ,--1 Narcine
                             |   |           `--1|   ,--1 Temera
                             |   |               `--1---1 Narke
                             `--1|       ,--?=1 Plesiozanobatus
                                 |   ,--1---1 Zanobatus
                                 |   |   ,--?=1 Lessiniabatis
                                 |   |   |--1 Gymnura
                                 |   |   |--1 Hypanus
                                 |   |   |--1 Urobatis
                                 `--1|   |--1 Hexatrygon
                                     |   |--?=1 Heliobatis
                                     |   |--?=1 Asterotrygon
                                     |   |   ,--?=1 Tethytrygon
                                     `--1+--1---1 Neotrygon
                                         |   ,--?=1 Arechia
                                         |--1---1 Urolophus
                                         |   ,--1 Potamotrygon
                                         |--1|   ,--1 Plesiobatis
                                         |   `--1---1 Urotrygon
                                         |   ,--?=1 Promyliobatis
                                         `--1|   ,--1 Myliobatis
                                             `--1|   ,--1 Aetobatus
                                                 `--1|   ,--1 Mobula
                                                     `--1---1 Rhinoptera
 
Tree 0, char. 1 (1 steps) 
    ,--0 Doliodus
    |   ,--0 Ozarcus
    |   |--0 Cobelodus
    |   |   ,--0 Harriotta
|--0|   |--0---0 Chimaera
    |   |       ,--1 Tribodus
    |   |   ,--1|   ,--1 Hybodus
    |   |   |   `--1---1 Hamiltonichthys
    `--0|   |               ,--0 Mustelus
        |   |           ,--0---0 Scyliorhinus
        |   |       ,--0|   ,--0 Heterodontus
        |   |       |   `--0|   ,--0 Hemiscyllium
        |   |       |       `--0---0 Ginglymostoma
        |   |   ,--0|       ,--0 Pristiophorus
        |   |   |   |   ,--0|   ,--0 Pseudorhina
        `--0|   |   |   |   `--0---0 Squatina
            |   |   `--0|       ,--0 Protospinax
            |   |       |   ,--0---0 Squalus
            |   |       `--0|   ,--0 Hexanchus
            |   |           `--0---0 Chlamydoselachus
            |   |       ,--0 Belemnobatis
            |   |   ,--0|   ,--0 Spathobatis
            |   |   |   `--0|   ,--0 Asterodermus
            `--0|   |       `--0---0 Kimmerobatis
                |   |           ,--0 Britobatos
                |   |           |   ,--0 Aptychotrema
                |   |       ,--0|   |--0 Tlalocbatus
                |   |       |   `--0+--0 Stahlraja
                |   |       |       |   ,--0 Zapteryx
                |   |       |       `--0---0 Trygonorrhina
                |   |       |   ,--0 Rwhitfieldi
                |   |   ,--0|   |--0 Rhombopterygia
                |   |   |   |   |--0 Iansan
                `--0|   |   |   |--0 Rhakelensis
                    |   |   |   |--0 Pseudorhinobatos
                    |   |   `--0+--0 Eorhinobatos
                    |   |       |--0 Pseudobatos
                    |   |       |--0 Rhinobatos
                    |   |       |--0 Glaucostegus
                    |   |       |   ,--0 Rmaronita
                    |   |       `--0|   ,--0 Rhynchobatus
                    |   |           `--0|   ,--0 Rlatus
                    |   |               `--0|   ,--0 Rhina
                    |   |                   `--0---0 Pristis
                    `--0|           ,--?=0 Ostarriraja
                        |           |--0 Cyclobatis
                        |       ,--0+--0 Bathyraja
                        |       |   `--0 Raja
                        |       |       ,--0 Asflapristis
                        |   ,--0|   ,--0---0 Ptychotrygon
                        |   |   |   |       ,--0 Ischyrhiza
                        |   |   `--0|   ,--0---0 Onchopristis
                        |   |       `--0|   ,--0 Libanopristis
                        |   |           `--0---0 Sclerorhynchus
                        |   |           ,--0 Tethybatis
                        |   |       ,--0|   ,--0 Platyrhina
                        |   |       |   `--0|   ,--0 Tingitanius
                        `--0|       |       `--0|   ,--0 Platyrhinoidis
                            |   ,--0|           `--0---0 Eoplatyrhina
                            |   |   |       ,--0 Hypnos
                            |   |   |   ,--0---0 Torpedo
                            |   |   `--0|   ,--0 Titanonarke
                            |   |       `--0|   ,--0 Narcine
                            |   |           `--0|   ,--0 Temera
                            |   |               `--0---0 Narke
                            `--0|       ,--0 Plesiozanobatus
                                |   ,--0---0 Zanobatus
                                |   |   ,--0 Lessiniabatis
                                |   |   |--0 Gymnura
                                |   |   |--0 Hypanus
                                |   |   |--0 Urobatis
                                `--0|   |--0 Hexatrygon
                                    |   |--0 Heliobatis
                                    |   |--0 Asterotrygon
                                    |   |   ,--0 Tethytrygon
                                    `--0+--0---0 Neotrygon
                                        |   ,--?=0 Arechia
                                        |--0---0 Urolophus
                                        |   ,--0 Potamotrygon
                                        |--0|   ,--0 Plesiobatis
                                        |   `--0---0 Urotrygon
                                        |   ,--0 Promyliobatis
                                        `--0|   ,--0 Myliobatis
                                            `--0|   ,--0 Aetobatus
                                                `--0|   ,--0 Mobula
                                                    `--0---0 Rhinoptera
 
Tree 0, char. 2 (1 steps) 
    ,--?=0 Doliodus
    |   ,--0 Ozarcus
    |   |--0 Cobelodus
    |   |   ,--0 Harriotta
|--0|   |--0---0 Chimaera
    |   |       ,--1 Tribodus
    |   |   ,--1|   ,--1 Hybodus
    |   |   |   `--1---1 Hamiltonichthys
    `--0|   |               ,--1 Mustelus
        |   |           ,--1---1 Scyliorhinus
        |   |       ,--1|   ,--1 Heterodontus
        |   |       |   `--1|   ,--1 Hemiscyllium
        |   |       |       `--1---1 Ginglymostoma
        |   |   ,--1|       ,--1 Pristiophorus
        |   |   |   |   ,--1|   ,--1 Pseudorhina
        `--1|   |   |   |   `--1---1 Squatina
            |   |   `--1|       ,--1 Protospinax
            |   |       |   ,--1---1 Squalus
            |   |       `--1|   ,--1 Hexanchus
            |   |           `--1---1 Chlamydoselachus
            |   |       ,--1 Belemnobatis
            |   |   ,--1|   ,--1 Spathobatis
            |   |   |   `--1|   ,--1 Asterodermus
            `--1|   |       `--1---1 Kimmerobatis
                |   |           ,--1 Britobatos
                |   |           |   ,--1 Aptychotrema
                |   |       ,--1|   |--1 Tlalocbatus
                |   |       |   `--1+--1 Stahlraja
                |   |       |       |   ,--1 Zapteryx
                |   |       |       `--1---1 Trygonorrhina
                |   |       |   ,--1 Rwhitfieldi
                |   |   ,--1|   |--1 Rhombopterygia
                |   |   |   |   |--1 Iansan
                `--1|   |   |   |--1 Rhakelensis
                    |   |   |   |--1 Pseudorhinobatos
                    |   |   `--1+--1 Eorhinobatos
                    |   |       |--1 Pseudobatos
                    |   |       |--1 Rhinobatos
                    |   |       |--1 Glaucostegus
                    |   |       |   ,--1 Rmaronita
                    |   |       `--1|   ,--1 Rhynchobatus
                    |   |           `--1|   ,--1 Rlatus
                    |   |               `--1|   ,--1 Rhina
                    |   |                   `--1---1 Pristis
                    `--1|           ,--?=1 Ostarriraja
                        |           |--1 Cyclobatis
                        |       ,--1+--1 Bathyraja
                        |       |   `--1 Raja
                        |       |       ,--1 Asflapristis
                        |   ,--1|   ,--1---1 Ptychotrygon
                        |   |   |   |       ,--1 Ischyrhiza
                        |   |   `--1|   ,--1---1 Onchopristis
                        |   |       `--1|   ,--1 Libanopristis
                        |   |           `--1---1 Sclerorhynchus
                        |   |           ,--1 Tethybatis
                        |   |       ,--1|   ,--1 Platyrhina
                        |   |       |   `--1|   ,--1 Tingitanius
                        `--1|       |       `--1|   ,--1 Platyrhinoidis
                            |   ,--1|           `--1---1 Eoplatyrhina
                            |   |   |       ,--?=1 Hypnos
                            |   |   |   ,--1---1 Torpedo
                            |   |   `--1|   ,--1 Titanonarke
                            |   |       `--1|   ,--1 Narcine
                            |   |           `--1|   ,--1 Temera
                            |   |               `--1---1 Narke
                            `--1|       ,--1 Plesiozanobatus
                                |   ,--1---1 Zanobatus
                                |   |   ,--1 Lessiniabatis
                                |   |   |--1 Gymnura
                                |   |   |--1 Hypanus
                                |   |   |--1 Urobatis
                                `--1|   |--?=1 Hexatrygon
                                    |   |--1 Heliobatis
                                    |   |--1 Asterotrygon
                                    |   |   ,--1 Tethytrygon
                                    `--1+--1---1 Neotrygon
                                        |   ,--?=1 Arechia
                                        |--1---1 Urolophus
                                        |   ,--1 Potamotrygon
                                        |--1|   ,--1 Plesiobatis
                                        |   `--1---1 Urotrygon
                                        |   ,--1 Promyliobatis
                                        `--1|   ,--1 Myliobatis
                                            `--1|   ,--1 Aetobatus
                                                `--1|   ,--1 Mobula
                                                    `--1---1 Rhinoptera
 
Tree 0, char. 3 (6 steps) 
    ,--?=0 Doliodus
    |   ,--?=0 Ozarcus
    |   |--?=0 Cobelodus
    |   |   ,--?=0 Harriotta
|--0|   |--0---?=0 Chimaera
    |   |       ,--0 Tribodus
    |   |   ,--0|   ,--0 Hybodus
    |   |   |   `--0---0 Hamiltonichthys
    `--0|   |               ,--0 Mustelus
        |   |           ,--0---0 Scyliorhinus
        |   |       ,--0|   ,--0 Heterodontus
        |   |       |   `--0|   ,--0 Hemiscyllium
        |   |       |       `--0---0 Ginglymostoma
        |   |   ,--0|       ,--0 Pristiophorus
        |   |   |   |   ,--0|   ,--0 Pseudorhina
        `--0|   |   |   |   `--0---0 Squatina
            |   |   `--0|       ,--0 Protospinax
            |   |       |   ,--0---0 Squalus
            |   |       `--0|   ,--0 Hexanchus
            |   |           `--0---0 Chlamydoselachus
            |   |       ,--0 Belemnobatis
            |   |   ,--0|   ,--0 Spathobatis
            |   |   |   `--0|   ,--0 Asterodermus
            `--0|   |       `--0---0 Kimmerobatis
                |   |           ,--0 Britobatos
                |   |           |   ,--0 Aptychotrema
                |   |       ,--0|   |--0 Tlalocbatus
                |   |       |   `--0+--0 Stahlraja
                |   |       |       |   ,--0 Zapteryx
                |   |       |       `--0---0 Trygonorrhina
                |   |       |   ,--0 Rwhitfieldi
                |   |   ,--0|   |--0 Rhombopterygia
                |   |   |   |   |--0 Iansan
                `--0|   |   |   |--0 Rhakelensis
                    |   |   |   |--0 Pseudorhinobatos
                    |   |   `--0+--?=0 Eorhinobatos
                    |   |       |--0 Pseudobatos
                    |   |       |--0 Rhinobatos
                    |   |       |--0 Glaucostegus
                    |   |       |   ,--0 Rmaronita
                    |   |       `--0|   ,--0 Rhynchobatus
                    |   |           `--0|   ,--0 Rlatus
                    |   |               `--0|   ,--0 Rhina
                    |   |                   `--0---0 Pristis
                    `--0|           ,--?=0 Ostarriraja
                        |           |--0 Cyclobatis
                        |       ,--0+--0 Bathyraja
                        |       |   `--0 Raja
                        |       |       ,--0 Asflapristis
                        |   ,--0|   ,--0---0 Ptychotrygon
                        |   |   |   |       ,--0 Ischyrhiza
                        |   |   `--0|   ,--0---0 Onchopristis
                        |   |       `--0|   ,--0 Libanopristis
                        |   |           `--0---0 Sclerorhynchus
                        |   |           ,--0 Tethybatis
                        |   |       ,--0|   ,--0 Platyrhina
                        |   |       |   `--0|   ,--0 Tingitanius
                        `--0|       |       `--0|   ,--0 Platyrhinoidis
                            |   ,--0|           `--0---0 Eoplatyrhina
                            |   |   |       ,--?=0 Hypnos
                            |   |   |   ,--0---0 Torpedo
                            |   |   `--0|   ,--0 Titanonarke
                            |   |       `--0|   ,--0 Narcine
                            |   |           `--0|   ,--0 Temera
                            |   |               `--0---0 Narke
                            `--0|       ,--0 Plesiozanobatus
                                |   ,--0---0 Zanobatus
                                |   |   ,--0 Lessiniabatis
                                |   |   |--1 Gymnura
                                |   |   |--0 Hypanus
                                |   |   |--0 Urobatis
                                `--0|   |--?=0 Hexatrygon
                                    |   |--0 Heliobatis
                                    |   |--1 Asterotrygon
                                    |   |   ,--0 Tethytrygon
                                    `--0+--0---0 Neotrygon
                                        |    ,--?=01 Arechia
                                        |--01---1 Urolophus
                                        |    ,--1 Potamotrygon
                                        |--01|    ,--0 Plesiobatis
                                        |    `--01---1 Urotrygon
                                        |   ,--?=0 Promyliobatis
                                        `--0|   ,--0 Myliobatis
                                            `--0|   ,--0 Aetobatus
                                                `--0|   ,--2 Mobula
                                                    `--2---2 Rhinoptera
 
Tree 0, char. 4 (7 steps) 
    ,--1 Doliodus
    |   ,--?=1 Ozarcus
    |   |--?=1 Cobelodus
    |   |   ,--?=1 Harriotta
|--1|   |--1---?=1 Chimaera
    |   |       ,--1 Tribodus
    |   |   ,--1|   ,--1 Hybodus
    |   |   |   `--1---1 Hamiltonichthys
    `--1|   |               ,--1 Mustelus
        |   |           ,--1---1 Scyliorhinus
        |   |       ,--1|   ,--1 Heterodontus
        |   |       |   `--1|   ,--1 Hemiscyllium
        |   |       |       `--1---1 Ginglymostoma
        |   |   ,--1|       ,--1 Pristiophorus
        |   |   |   |   ,--1|   ,--1 Pseudorhina
        `--1|   |   |   |   `--1---1 Squatina
            |   |   `--1|       ,--1 Protospinax
            |   |       |   ,--1---1 Squalus
            |   |       `--1|   ,--1 Hexanchus
            |   |           `--1---1 Chlamydoselachus
            |   |       ,--1 Belemnobatis
            |   |   ,--1|   ,--1 Spathobatis
            |   |   |   `--1|   ,--1 Asterodermus
            `--1|   |       `--1---1 Kimmerobatis
                |   |           ,--1 Britobatos
                |   |           |   ,--1 Aptychotrema
                |   |       ,--1|   |--1 Tlalocbatus
                |   |       |   `--1+--1 Stahlraja
                |   |       |       |   ,--1 Zapteryx
                |   |       |       `--1---1 Trygonorrhina
                |   |       |   ,--1 Rwhitfieldi
                |   |   ,--1|   |--1 Rhombopterygia
                |   |   |   |   |--1 Iansan
                `--1|   |   |   |--1 Rhakelensis
                    |   |   |   |--1 Pseudorhinobatos
                    |   |   `--1+--1 Eorhinobatos
                    |   |       |--1 Pseudobatos
                    |   |       |--1 Rhinobatos
                    |   |       |--1 Glaucostegus
                    |   |       |   ,--1 Rmaronita
                    |   |       `--1|   ,--1 Rhynchobatus
                    |   |           `--1|   ,--1 Rlatus
                    |   |               `--1|   ,--1 Rhina
                    |   |                   `--1---1 Pristis
                    `--1|           ,--?=1 Ostarriraja
                        |           |--1 Cyclobatis
                        |       ,--1+--1 Bathyraja
                        |       |   `--1 Raja
                        |       |       ,--1 Asflapristis
                        |   ,--1|   ,--1---1 Ptychotrygon
                        |   |   |   |       ,--1 Ischyrhiza
                        |   |   `--1|   ,--1---1 Onchopristis
                        |   |       `--1|   ,--1 Libanopristis
                        |   |           `--1---1 Sclerorhynchus
                        |   |           ,--1 Tethybatis
                        |   |       ,--1|   ,--1 Platyrhina
                        |   |       |   `--1|   ,--1 Tingitanius
                        `--1|       |       `--1|   ,--1 Platyrhinoidis
                            |   ,--1|           `--1---1 Eoplatyrhina
                            |   |   |       ,--0 Hypnos
                            |   |   |   ,--0---0 Torpedo
                            |   |   `--1|   ,--1 Titanonarke
                            |   |       `--1|   ,--1 Narcine
                            |   |           `--1|   ,--1 Temera
                            |   |               `--1---1 Narke
                            `--1|       ,--1 Plesiozanobatus
                                |   ,--1---1 Zanobatus
                                |   |   ,--0 Lessiniabatis
                                |   |   |--1 Gymnura
                                |   |   |--0 Hypanus
                                |   |   |--0 Urobatis
                                `--1|   |--0 Hexatrygon
                                    |   |--0 Heliobatis
                                    |   |--1 Asterotrygon
                                    |   |   ,--0 Tethytrygon
                                    `--0+--0---0 Neotrygon
                                        |    ,--?=01 Arechia
                                        |--01---1 Urolophus
                                        |    ,--1 Potamotrygon
                                        |--01|    ,--0 Plesiobatis
                                        |    `--01---1 Urotrygon
                                        |   ,--0 Promyliobatis
                                        `--0|   ,--0 Myliobatis
                                            `--0|   ,--0 Aetobatus
                                                `--0|   ,--0 Mobula
                                                    `--0---0 Rhinoptera
 
Tree 0, char. 5 (1 steps) 
    ,--?=0 Doliodus
    |   ,--?=0 Ozarcus
    |   |--?=0 Cobelodus
    |   |   ,--?=0 Harriotta
|--0|   |--0---?=0 Chimaera
    |   |       ,--0 Tribodus
    |   |   ,--0|   ,--0 Hybodus
    |   |   |   `--0---0 Hamiltonichthys
    `--0|   |               ,--0 Mustelus
        |   |           ,--0---0 Scyliorhinus
        |   |       ,--0|   ,--0 Heterodontus
        |   |       |   `--0|   ,--0 Hemiscyllium
        |   |       |       `--0---0 Ginglymostoma
        |   |   ,--0|       ,--0 Pristiophorus
        |   |   |   |   ,--0|   ,--0 Pseudorhina
        `--0|   |   |   |   `--0---0 Squatina
            |   |   `--0|       ,--0 Protospinax
            |   |       |   ,--0---0 Squalus
            |   |       `--0|   ,--0 Hexanchus
            |   |           `--0---0 Chlamydoselachus
            |   |       ,--0 Belemnobatis
            |   |   ,--0|   ,--0 Spathobatis
            |   |   |   `--0|   ,--0 Asterodermus
            `--0|   |       `--0---0 Kimmerobatis
                |   |           ,--0 Britobatos
                |   |           |   ,--0 Aptychotrema
                |   |       ,--0|   |--0 Tlalocbatus
                |   |       |   `--0+--0 Stahlraja
                |   |       |       |   ,--0 Zapteryx
                |   |       |       `--0---0 Trygonorrhina
                |   |       |   ,--0 Rwhitfieldi
                |   |   ,--0|   |--0 Rhombopterygia
                |   |   |   |   |--0 Iansan
                `--0|   |   |   |--0 Rhakelensis
                    |   |   |   |--0 Pseudorhinobatos
                    |   |   `--0+--0 Eorhinobatos
                    |   |       |--0 Pseudobatos
                    |   |       |--0 Rhinobatos
                    |   |       |--0 Glaucostegus
                    |   |       |   ,--0 Rmaronita
                    |   |       `--0|   ,--0 Rhynchobatus
                    |   |           `--0|   ,--0 Rlatus
                    |   |               `--0|   ,--0 Rhina
                    |   |                   `--0---0 Pristis
                    `--0|           ,--?=0 Ostarriraja
                        |           |--0 Cyclobatis
                        |       ,--0+--0 Bathyraja
                        |       |   `--0 Raja
                        |       |       ,--0 Asflapristis
                        |   ,--0|   ,--0---0 Ptychotrygon
                        |   |   |   |       ,--1 Ischyrhiza
                        |   |   `--0|   ,--1---1 Onchopristis
                        |   |       `--0|   ,--0 Libanopristis
                        |   |           `--0---0 Sclerorhynchus
                        |   |           ,--0 Tethybatis
                        |   |       ,--0|   ,--0 Platyrhina
                        |   |       |   `--0|   ,--0 Tingitanius
                        `--0|       |       `--0|   ,--0 Platyrhinoidis
                            |   ,--0|           `--0---0 Eoplatyrhina
                            |   |   |       ,--0 Hypnos
                            |   |   |   ,--0---0 Torpedo
                            |   |   `--0|   ,--0 Titanonarke
                            |   |       `--0|   ,--0 Narcine
                            |   |           `--0|   ,--0 Temera
                            |   |               `--0---0 Narke
                            `--0|       ,--0 Plesiozanobatus
                                |   ,--0---0 Zanobatus
                                |   |   ,--?=0 Lessiniabatis
                                |   |   |--0 Gymnura
                                |   |   |--0 Hypanus
                                |   |   |--0 Urobatis
                                `--0|   |--0 Hexatrygon
                                    |   |--0 Heliobatis
                                    |   |--0 Asterotrygon
                                    |   |   ,--?=0 Tethytrygon
                                    `--0+--0---0 Neotrygon
                                        |   ,--?=0 Arechia
                                        |--0---0 Urolophus
                                        |   ,--0 Potamotrygon
                                        |--0|   ,--0 Plesiobatis
                                        |   `--0---0 Urotrygon
                                        |   ,--0 Promyliobatis
                                        `--0|   ,--0 Myliobatis
                                            `--0|   ,--0 Aetobatus
                                                `--0|   ,--0 Mobula
                                                    `--0---0 Rhinoptera
 
Tree 0, char. 6 (1 steps) 
    ,--0 Doliodus
    |   ,--0 Ozarcus
    |   |--0 Cobelodus
    |   |   ,--?=0 Harriotta
|--0|   |--0---?=0 Chimaera
    |   |       ,--?=0 Tribodus
    |   |   ,--0|   ,--?=0 Hybodus
    |   |   |   `--0---?=0 Hamiltonichthys
    `--0|   |               ,--0 Mustelus
        |   |           ,--0---0 Scyliorhinus
        |   |       ,--0|   ,--0 Heterodontus
        |   |       |   `--0|   ,--0 Hemiscyllium
        |   |       |       `--0---0 Ginglymostoma
        |   |   ,--0|       ,--0 Pristiophorus
        |   |   |   |   ,--0|   ,--0 Pseudorhina
        `--0|   |   |   |   `--0---0 Squatina
            |   |   `--0|       ,--0 Protospinax
            |   |       |   ,--0---0 Squalus
            |   |       `--0|   ,--0 Hexanchus
            |   |           `--0---0 Chlamydoselachus
            |   |       ,--0 Belemnobatis
            |   |   ,--0|   ,--0 Spathobatis
            |   |   |   `--0|   ,--0 Asterodermus
            `--0|   |       `--0---0 Kimmerobatis
                |   |           ,--0 Britobatos
                |   |           |   ,--0 Aptychotrema
                |   |       ,--0|   |--0 Tlalocbatus
                |   |       |   `--0+--0 Stahlraja
                |   |       |       |   ,--0 Zapteryx
                |   |       |       `--0---0 Trygonorrhina
                |   |       |   ,--0 Rwhitfieldi
                |   |   ,--0|   |--0 Rhombopterygia
                |   |   |   |   |--0 Iansan
                `--0|   |   |   |--0 Rhakelensis
                    |   |   |   |--0 Pseudorhinobatos
                    |   |   `--0+--?=0 Eorhinobatos
                    |   |       |--0 Pseudobatos
                    |   |       |--0 Rhinobatos
                    |   |       |--0 Glaucostegus
                    |   |       |   ,--0 Rmaronita
                    |   |       `--0|   ,--0 Rhynchobatus
                    |   |           `--0|   ,--0 Rlatus
                    |   |               `--0|   ,--0 Rhina
                    |   |                   `--0---0 Pristis
                    `--0|           ,--?=0 Ostarriraja
                        |           |--0 Cyclobatis
                        |       ,--0+--0 Bathyraja
                        |       |   `--0 Raja
                        |       |       ,--0 Asflapristis
                        |   ,--0|   ,--0---0 Ptychotrygon
                        |   |   |   |       ,--0 Ischyrhiza
                        |   |   `--0|   ,--0---0 Onchopristis
                        |   |       `--0|   ,--0 Libanopristis
                        |   |           `--0---0 Sclerorhynchus
                        |   |           ,--?=1 Tethybatis
                        |   |       ,--1|   ,--1 Platyrhina
                        |   |       |   `--1|   ,--?=1 Tingitanius
                        `--0|       |       `--1|   ,--1 Platyrhinoidis
                            |   ,--1|           `--1---1 Eoplatyrhina
                            |   |   |       ,--1 Hypnos
                            |   |   |   ,--1---1 Torpedo
                            |   |   `--1|   ,--1 Titanonarke
                            |   |       `--1|   ,--1 Narcine
                            |   |           `--1|   ,--1 Temera
                            |   |               `--1---1 Narke
                            `--0|       ,--0 Plesiozanobatus
                                |   ,--0---0 Zanobatus
                                |   |   ,--0 Lessiniabatis
                                |   |   |--0 Gymnura
                                |   |   |--0 Hypanus
                                |   |   |--0 Urobatis
                                `--0|   |--0 Hexatrygon
                                    |   |--0 Heliobatis
                                    |   |--0 Asterotrygon
                                    |   |   ,--0 Tethytrygon
                                    `--0+--0---0 Neotrygon
                                        |   ,--?=0 Arechia
                                        |--0---0 Urolophus
                                        |   ,--0 Potamotrygon
                                        |--0|   ,--0 Plesiobatis
                                        |   `--0---0 Urotrygon
                                        |   ,--0 Promyliobatis
                                        `--0|   ,--0 Myliobatis
                                            `--0|   ,--0 Aetobatus
                                                `--0|   ,--0 Mobula
                                                    `--0---0 Rhinoptera
 
Tree 0, char. 7 (2 steps) 
    ,--?=2 Doliodus
    |   ,--?=2 Ozarcus
    |   |--?=2 Cobelodus
    |   |   ,--?=2 Harriotta
|--2|   |--2---?=2 Chimaera
    |   |       ,--?=2 Tribodus
    |   |   ,--2|   ,--?=2 Hybodus
    |   |   |   `--2---?=2 Hamiltonichthys
    `--2|   |               ,--?=2 Mustelus
        |   |           ,--2---?=2 Scyliorhinus
        |   |       ,--2|   ,--?=2 Heterodontus
        |   |       |   `--2|   ,--?=2 Hemiscyllium
        |   |       |       `--2---?=2 Ginglymostoma
        |   |   ,--2|       ,--?=2 Pristiophorus
        |   |   |   |   ,--2|   ,--?=2 Pseudorhina
        `--2|   |   |   |   `--2---?=2 Squatina
            |   |   `--2|       ,--?=2 Protospinax
            |   |       |   ,--2---?=2 Squalus
            |   |       `--2|   ,--?=2 Hexanchus
            |   |           `--2---?=2 Chlamydoselachus
            |   |       ,--?=2 Belemnobatis
            |   |   ,--2|   ,--?=2 Spathobatis
            |   |   |   `--2|   ,--?=2 Asterodermus
            `--2|   |       `--2---?=2 Kimmerobatis
                |   |           ,--?=2 Britobatos
                |   |           |   ,--?=2 Aptychotrema
                |   |       ,--2|   |--?=2 Tlalocbatus
                |   |       |   `--2+--?=2 Stahlraja
                |   |       |       |   ,--?=2 Zapteryx
                |   |       |       `--2---?=2 Trygonorrhina
                |   |       |   ,--?=2 Rwhitfieldi
                |   |   ,--2|   |--?=2 Rhombopterygia
                |   |   |   |   |--?=2 Iansan
                `--2|   |   |   |--?=2 Rhakelensis
                    |   |   |   |--?=2 Pseudorhinobatos
                    |   |   `--2+--?=2 Eorhinobatos
                    |   |       |--?=2 Pseudobatos
                    |   |       |--?=2 Rhinobatos
                    |   |       |--?=2 Glaucostegus
                    |   |       |   ,--?=2 Rmaronita
                    |   |       `--2|   ,--?=2 Rhynchobatus
                    |   |           `--2|   ,--?=2 Rlatus
                    |   |               `--2|   ,--?=2 Rhina
                    |   |                   `--2---?=2 Pristis
                    `--2|           ,--?=2 Ostarriraja
                        |           |--?=2 Cyclobatis
                        |       ,--2+--?=2 Bathyraja
                        |       |   `--?=2 Raja
                        |       |       ,--?=2 Asflapristis
                        |   ,--2|   ,--2---?=2 Ptychotrygon
                        |   |   |   |       ,--?=2 Ischyrhiza
                        |   |   `--2|   ,--2---?=2 Onchopristis
                        |   |       `--2|   ,--?=2 Libanopristis
                        |   |           `--2---?=2 Sclerorhynchus
                        |   |           ,--?=2 Tethybatis
                        |   |       ,--2|   ,--2 Platyrhina
                        |   |       |   `--2|   ,--?=2 Tingitanius
                        `--2|       |       `--2|   ,--2 Platyrhinoidis
                            |   ,--2|           `--2---2 Eoplatyrhina
                            |   |   |       ,--0 Hypnos
                            |   |   |   ,--0---0 Torpedo
                            |   |   `--2|   ,--2 Titanonarke
                            |   |       `--2|   ,--2 Narcine
                            |   |           `--2|   ,--0 Temera
                            |   |               `--0---01 Narke
                            `--2|       ,--?=2 Plesiozanobatus
                                |   ,--2---?=2 Zanobatus
                                |   |   ,--?=2 Lessiniabatis
                                |   |   |--?=2 Gymnura
                                |   |   |--?=2 Hypanus
                                |   |   |--?=2 Urobatis
                                `--2|   |--?=2 Hexatrygon
                                    |   |--?=2 Heliobatis
                                    |   |--?=2 Asterotrygon
                                    |   |   ,--?=2 Tethytrygon
                                    `--2+--2---?=2 Neotrygon
                                        |   ,--?=2 Arechia
                                        |--2---?=2 Urolophus
                                        |   ,--?=2 Potamotrygon
                                        |--2|   ,--?=2 Plesiobatis
                                        |   `--2---?=2 Urotrygon
                                        |   ,--?=2 Promyliobatis
                                        `--2|   ,--?=2 Myliobatis
                                            `--2|   ,--?=2 Aetobatus
                                                `--2|   ,--?=2 Mobula
                                                    `--2---?=2 Rhinoptera
 
Tree 0, char. 8 (4 steps) 
    ,--0 Doliodus
    |   ,--0 Ozarcus
    |   |--0 Cobelodus
    |   |   ,--?=0 Harriotta
|--0|   |--0---?=0 Chimaera
    |   |       ,--?=0 Tribodus
    |   |   ,--0|   ,--?=0 Hybodus
    |   |   |   `--0---?=0 Hamiltonichthys
    `--0|   |               ,--0 Mustelus
        |   |           ,--0---0 Scyliorhinus
        |   |       ,--0|   ,--0 Heterodontus
        |   |       |   `--0|   ,--0 Hemiscyllium
        |   |       |       `--0---0 Ginglymostoma
        |   |   ,--0|       ,--0 Pristiophorus
        |   |   |   |   ,--0|   ,--0 Pseudorhina
        `--0|   |   |   |   `--0---0 Squatina
            |   |   `--0|       ,--0 Protospinax
            |   |       |   ,--0---0 Squalus
            |   |       `--0|   ,--0 Hexanchus
            |   |           `--0---0 Chlamydoselachus
            |   |       ,--0 Belemnobatis
            |   |   ,--0|   ,--1 Spathobatis
            |   |   |   `--1|   ,--1 Asterodermus
            `--0|   |       `--1---?=1 Kimmerobatis
                |   |           ,--1 Britobatos
                |   |           |   ,--1 Aptychotrema
                |   |       ,--1|   |--1 Tlalocbatus
                |   |       |   `--1+--1 Stahlraja
                |   |       |       |   ,--1 Zapteryx
                |   |       |       `--1---1 Trygonorrhina
                |   |       |   ,--?=1 Rwhitfieldi
                |   |   ,--1|   |--1 Rhombopterygia
                |   |   |   |   |--1 Iansan
                `--0|   |   |   |--1 Rhakelensis
                    |   |   |   |--1 Pseudorhinobatos
                    |   |   `--1+--?=1 Eorhinobatos
                    |   |       |--1 Pseudobatos
                    |   |       |--1 Rhinobatos
                    |   |       |--1 Glaucostegus
                    |   |       |   ,--1 Rmaronita
                    |   |       `--1|   ,--1 Rhynchobatus
                    |   |           `--1|   ,--1 Rlatus
                    |   |               `--1|   ,--1 Rhina
                    |   |                   `--1---1 Pristis
                    `--0|            ,--?=01 Ostarriraja
                        |            |--0 Cyclobatis
                        |       ,--01+--1 Bathyraja
                        |       |    `--1 Raja
                        |       |       ,--?=0 Asflapristis
                        |   ,--0|   ,--0---0 Ptychotrygon
                        |   |   |   |       ,--0 Ischyrhiza
                        |   |   `--0|   ,--0---0 Onchopristis
                        |   |       `--0|   ,--0 Libanopristis
                        |   |           `--0---0 Sclerorhynchus
                        |   |           ,--0 Tethybatis
                        |   |       ,--0|   ,--0 Platyrhina
                        |   |       |   `--0|   ,--0 Tingitanius
                        `--0|       |       `--0|   ,--0 Platyrhinoidis
                            |   ,--0|           `--0---0 Eoplatyrhina
                            |   |   |       ,--0 Hypnos
                            |   |   |   ,--0---0 Torpedo
                            |   |   `--0|   ,--0 Titanonarke
                            |   |       `--0|   ,--0 Narcine
                            |   |           `--0|   ,--0 Temera
                            |   |               `--0---0 Narke
                            `--0|       ,--0 Plesiozanobatus
                                |   ,--0---0 Zanobatus
                                |   |   ,--0 Lessiniabatis
                                |   |   |--?=0 Gymnura
                                |   |   |--0 Hypanus
                                |   |   |--0 Urobatis
                                `--0|   |--0 Hexatrygon
                                    |   |--0 Heliobatis
                                    |   |--0 Asterotrygon
                                    |   |   ,--0 Tethytrygon
                                    `--0+--0---0 Neotrygon
                                        |   ,--?=0 Arechia
                                        |--0---?=0 Urolophus
                                        |   ,--?=0 Potamotrygon
                                        |--0|   ,--?=0 Plesiobatis
                                        |   `--0---?=0 Urotrygon
                                        |   ,--?=0 Promyliobatis
                                        `--0|   ,--0 Myliobatis
                                            `--0|   ,--0 Aetobatus
                                                `--0|   ,--0 Mobula
                                                    `--0---0 Rhinoptera
 
Tree 0, char. 9 (1 steps) 
    ,--0 Doliodus
    |   ,--0 Ozarcus
    |   |--0 Cobelodus
    |   |   ,--0 Harriotta
|--0|   |--0---0 Chimaera
    |   |       ,--0 Tribodus
    |   |   ,--0|   ,--1 Hybodus
    |   |   |   `--1---1 Hamiltonichthys
    `--0|   |               ,--0 Mustelus
        |   |           ,--0---0 Scyliorhinus
        |   |       ,--0|   ,--0 Heterodontus
        |   |       |   `--0|   ,--0 Hemiscyllium
        |   |       |       `--0---0 Ginglymostoma
        |   |   ,--0|       ,--0 Pristiophorus
        |   |   |   |   ,--0|   ,--0 Pseudorhina
        `--0|   |   |   |   `--0---0 Squatina
            |   |   `--0|       ,--0 Protospinax
            |   |       |   ,--0---0 Squalus
            |   |       `--0|   ,--0 Hexanchus
            |   |           `--0---0 Chlamydoselachus
            |   |       ,--0 Belemnobatis
            |   |   ,--0|   ,--0 Spathobatis
            |   |   |   `--0|   ,--0 Asterodermus
            `--0|   |       `--0---0 Kimmerobatis
                |   |           ,--0 Britobatos
                |   |           |   ,--0 Aptychotrema
                |   |       ,--0|   |--0 Tlalocbatus
                |   |       |   `--0+--0 Stahlraja
                |   |       |       |   ,--0 Zapteryx
                |   |       |       `--0---0 Trygonorrhina
                |   |       |   ,--0 Rwhitfieldi
                |   |   ,--0|   |--0 Rhombopterygia
                |   |   |   |   |--0 Iansan
                `--0|   |   |   |--0 Rhakelensis
                    |   |   |   |--0 Pseudorhinobatos
                    |   |   `--0+--0 Eorhinobatos
                    |   |       |--0 Pseudobatos
                    |   |       |--0 Rhinobatos
                    |   |       |--0 Glaucostegus
                    |   |       |   ,--0 Rmaronita
                    |   |       `--0|   ,--0 Rhynchobatus
                    |   |           `--0|   ,--0 Rlatus
                    |   |               `--0|   ,--0 Rhina
                    |   |                   `--0---0 Pristis
                    `--0|           ,--0 Ostarriraja
                        |           |--0 Cyclobatis
                        |       ,--0+--0 Bathyraja
                        |       |   `--0 Raja
                        |       |       ,--0 Asflapristis
                        |   ,--0|   ,--0---0 Ptychotrygon
                        |   |   |   |       ,--?=0 Ischyrhiza
                        |   |   `--0|   ,--0---0 Onchopristis
                        |   |       `--0|   ,--0 Libanopristis
                        |   |           `--0---0 Sclerorhynchus
                        |   |           ,--0 Tethybatis
                        |   |       ,--0|   ,--0 Platyrhina
                        |   |       |   `--0|   ,--0 Tingitanius
                        `--0|       |       `--0|   ,--0 Platyrhinoidis
                            |   ,--0|           `--0---0 Eoplatyrhina
                            |   |   |       ,--0 Hypnos
                            |   |   |   ,--0---0 Torpedo
                            |   |   `--0|   ,--0 Titanonarke
                            |   |       `--0|   ,--0 Narcine
                            |   |           `--0|   ,--0 Temera
                            |   |               `--0---0 Narke
                            `--0|       ,--0 Plesiozanobatus
                                |   ,--0---0 Zanobatus
                                |   |   ,--0 Lessiniabatis
                                |   |   |--0 Gymnura
                                |   |   |--0 Hypanus
                                |   |   |--0 Urobatis
                                `--0|   |--0 Hexatrygon
                                    |   |--0 Heliobatis
                                    |   |--0 Asterotrygon
                                    |   |   ,--0 Tethytrygon
                                    `--0+--0---0 Neotrygon
                                        |   ,--0 Arechia
                                        |--0---0 Urolophus
                                        |   ,--0 Potamotrygon
                                        |--0|   ,--0 Plesiobatis
                                        |   `--0---0 Urotrygon
                                        |   ,--0 Promyliobatis
                                        `--0|   ,--0 Myliobatis
                                            `--0|   ,--0 Aetobatus
                                                `--0|   ,--0 Mobula
                                                    `--0---0 Rhinoptera
 
Tree 0, char. 10 (3 steps) 
    ,--0 Doliodus
    |   ,--0 Ozarcus
    |   |--0 Cobelodus
    |   |   ,--0 Harriotta
|--0|   |--0---0 Chimaera
    |   |       ,--0 Tribodus
    |   |   ,--0|   ,--0 Hybodus
    |   |   |   `--0---0 Hamiltonichthys
    `--0|   |               ,--0 Mustelus
        |   |           ,--0---0 Scyliorhinus
        |   |       ,--0|   ,--0 Heterodontus
        |   |       |   `--0|   ,--0 Hemiscyllium
        |   |       |       `--0---0 Ginglymostoma
        |   |   ,--0|       ,--1 Pristiophorus
        |   |   |   |   ,--0|   ,--0 Pseudorhina
        `--0|   |   |   |   `--0---0 Squatina
            |   |   `--0|       ,--0 Protospinax
            |   |       |   ,--0---0 Squalus
            |   |       `--0|   ,--0 Hexanchus
            |   |           `--0---0 Chlamydoselachus
            |   |       ,--0 Belemnobatis
            |   |   ,--0|   ,--0 Spathobatis
            |   |   |   `--0|   ,--0 Asterodermus
            `--0|   |       `--0---0 Kimmerobatis
                |   |           ,--0 Britobatos
                |   |           |   ,--0 Aptychotrema
                |   |       ,--0|   |--0 Tlalocbatus
                |   |       |   `--0+--0 Stahlraja
                |   |       |       |   ,--0 Zapteryx
                |   |       |       `--0---0 Trygonorrhina
                |   |       |   ,--0 Rwhitfieldi
                |   |   ,--0|   |--0 Rhombopterygia
                |   |   |   |   |--0 Iansan
                `--0|   |   |   |--0 Rhakelensis
                    |   |   |   |--0 Pseudorhinobatos
                    |   |   `--0+--0 Eorhinobatos
                    |   |       |--0 Pseudobatos
                    |   |       |--0 Rhinobatos
                    |   |       |--0 Glaucostegus
                    |   |       |   ,--0 Rmaronita
                    |   |       `--0|   ,--0 Rhynchobatus
                    |   |           `--0|   ,--0 Rlatus
                    |   |               `--0|   ,--0 Rhina
                    |   |                   `--0---0 Pristis
                    `--0|           ,--?=0 Ostarriraja
                        |           |--?=0 Cyclobatis
                        |       ,--0+--0 Bathyraja
                        |       |   `--0 Raja
                        |       |       ,--?=1 Asflapristis
                        |   ,--0|   ,--1---1 Ptychotrygon
                        |   |   |   |       ,--1 Ischyrhiza
                        |   |   `--1|   ,--1---1 Onchopristis
                        |   |       `--1|   ,--1 Libanopristis
                        |   |           `--1---1 Sclerorhynchus
                        |   |           ,--0 Tethybatis
                        |   |       ,--0|   ,--0 Platyrhina
                        |   |       |   `--0|   ,--?=0 Tingitanius
                        `--0|       |       `--0|   ,--0 Platyrhinoidis
                            |   ,--0|           `--0---0 Eoplatyrhina
                            |   |   |        ,--?=01 Hypnos
                            |   |   |   ,--01---1 Torpedo
                            |   |   `--0|   ,--0 Titanonarke
                            |   |       `--0|   ,--?=0 Narcine
                            |   |           `--0|   ,--?=0 Temera
                            |   |               `--0---?=0 Narke
                            `--0|       ,--?=0 Plesiozanobatus
                                |   ,--0---0 Zanobatus
                                |   |   ,--?=0 Lessiniabatis
                                |   |   |--0 Gymnura
                                |   |   |--0 Hypanus
                                |   |   |--0 Urobatis
                                `--0|   |--0 Hexatrygon
                                    |   |--0 Heliobatis
                                    |   |--0 Asterotrygon
                                    |   |   ,--?=0 Tethytrygon
                                    `--0+--0---0 Neotrygon
                                        |   ,--?=0 Arechia
                                        |--0---0 Urolophus
                                        |   ,--0 Potamotrygon
                                        |--0|   ,--0 Plesiobatis
                                        |   `--0---0 Urotrygon
                                        |   ,--?=0 Promyliobatis
                                        `--0|   ,--0 Myliobatis
                                            `--0|   ,--0 Aetobatus
                                                `--0|   ,--0 Mobula
                                                    `--0---0 Rhinoptera
 
Tree 0, char. 11 (4 steps) 
    ,--?=0 Doliodus
    |   ,--?=0 Ozarcus
    |   |--?=0 Cobelodus
    |   |   ,--?=0 Harriotta
|--0|   |--0---?=0 Chimaera
    |   |       ,--?=0 Tribodus
    |   |   ,--0|   ,--?=0 Hybodus
    |   |   |   `--0---?=0 Hamiltonichthys
    `--0|   |               ,--?=0 Mustelus
        |   |           ,--0---?=0 Scyliorhinus
        |   |       ,--0|   ,--0 Heterodontus
        |   |       |   `--0|   ,--1 Hemiscyllium
        |   |       |       `--1---1 Ginglymostoma
        |   |   ,--0|       ,--0 Pristiophorus
        |   |   |   |   ,--0|   ,--0 Pseudorhina
        `--0|   |   |   |   `--0---0 Squatina
            |   |   `--0|       ,--0 Protospinax
            |   |       |   ,--0---0 Squalus
            |   |       `--0|   ,--0 Hexanchus
            |   |           `--0---0 Chlamydoselachus
            |   |       ,--?=0 Belemnobatis
            |   |   ,--0|   ,--1 Spathobatis
            |   |   |   `--0|   ,--?=0 Asterodermus
            `--0|   |       `--0---0 Kimmerobatis
                |   |           ,--?=1 Britobatos
                |   |           |   ,--1 Aptychotrema
                |   |       ,--1|   |--1 Tlalocbatus
                |   |       |   `--1+--1 Stahlraja
                |   |       |       |   ,--1 Zapteryx
                |   |       |       `--1---1 Trygonorrhina
                |   |       |   ,--?=1 Rwhitfieldi
                |   |   ,--1|   |--?=1 Rhombopterygia
                |   |   |   |   |--1 Iansan
                `--0|   |   |   |--?=1 Rhakelensis
                    |   |   |   |--1 Pseudorhinobatos
                    |   |   `--1+--1 Eorhinobatos
                    |   |       |--1 Pseudobatos
                    |   |       |--1 Rhinobatos
                    |   |       |--1 Glaucostegus
                    |   |       |   ,--?=1 Rmaronita
                    |   |       `--1|   ,--1 Rhynchobatus
                    |   |           `--1|   ,--1 Rlatus
                    |   |               `--1|   ,--1 Rhina
                    |   |                   `--1---1 Pristis
                    `--0|           ,--?=0 Ostarriraja
                        |           |--?=0 Cyclobatis
                        |       ,--0+--0 Bathyraja
                        |       |   `--0 Raja
                        |       |       ,--?=0 Asflapristis
                        |   ,--0|   ,--0---?=0 Ptychotrygon
                        |   |   |   |       ,--?=0 Ischyrhiza
                        |   |   `--0|   ,--0---?=0 Onchopristis
                        |   |       `--0|   ,--?=0 Libanopristis
                        |   |           `--0---?=0 Sclerorhynchus
                        |   |           ,--?=0 Tethybatis
                        |   |       ,--0|   ,--0 Platyrhina
                        |   |       |   `--0|   ,--0 Tingitanius
                        `--0|       |       `--0|   ,--0 Platyrhinoidis
                            |   ,--0|           `--0---?=0 Eoplatyrhina
                            |   |   |       ,--0 Hypnos
                            |   |   |   ,--0---?=0 Torpedo
                            |   |   `--0|   ,--?=0 Titanonarke
                            |   |       `--0|   ,--0 Narcine
                            |   |           `--0|   ,--?=0 Temera
                            |   |               `--0---0 Narke
                            `--0|       ,--?=0 Plesiozanobatus
                                |   ,--0---0 Zanobatus
                                |   |   ,--?=0 Lessiniabatis
                                |   |   |--0 Gymnura
                                |   |   |--0 Hypanus
                                |   |   |--0 Urobatis
                                `--0|   |--0 Hexatrygon
                                    |   |--?=0 Heliobatis
                                    |   |--?=0 Asterotrygon
                                    |   |   ,--?=0 Tethytrygon
                                    `--0+--0---0 Neotrygon
                                        |   ,--?=0 Arechia
                                        |--0---0 Urolophus
                                        |   ,--0 Potamotrygon
                                        |--0|   ,--0 Plesiobatis
                                        |   `--0---0 Urotrygon
                                        |    ,--?=01 Promyliobatis
                                        `--01|   ,--1 Myliobatis
                                             `--1|   ,--1 Aetobatus
                                                 `--1|   ,--1 Mobula
                                                     `--1---1 Rhinoptera
 
Tree 0, char. 12 (4 steps) 
    ,--1 Doliodus
    |   ,--1 Ozarcus
    |   |--1 Cobelodus
    |   |   ,--1 Harriotta
|--1|   |--1---1 Chimaera
    |   |       ,--0 Tribodus
    |   |   ,--0|   ,--0 Hybodus
    |   |   |   `--0---0 Hamiltonichthys
    `--1|   |               ,--0 Mustelus
        |   |           ,--0---0 Scyliorhinus
        |   |       ,--0|   ,--0 Heterodontus
        |   |       |   `--0|   ,--0 Hemiscyllium
        |   |       |       `--0---0 Ginglymostoma
        |   |   ,--0|       ,--0 Pristiophorus
        |   |   |   |   ,--0|   ,--0 Pseudorhina
        `--0|   |   |   |   `--0---0 Squatina
            |   |   `--0|       ,--0 Protospinax
            |   |       |   ,--0---0 Squalus
            |   |       `--0|   ,--0 Hexanchus
            |   |           `--0---0 Chlamydoselachus
            |   |       ,--0 Belemnobatis
            |   |   ,--0|   ,--0 Spathobatis
            |   |   |   `--0|   ,--0 Asterodermus
            `--0|   |       `--0---0 Kimmerobatis
                |   |           ,--0 Britobatos
                |   |           |   ,--0 Aptychotrema
                |   |       ,--0|   |--0 Tlalocbatus
                |   |       |   `--0+--0 Stahlraja
                |   |       |       |   ,--0 Zapteryx
                |   |       |       `--0---0 Trygonorrhina
                |   |       |   ,--0 Rwhitfieldi
                |   |   ,--0|   |--1 Rhombopterygia
                |   |   |   |   |--0 Iansan
                `--0|   |   |   |--?=0 Rhakelensis
                    |   |   |   |--0 Pseudorhinobatos
                    |   |   `--0+--0 Eorhinobatos
                    |   |       |--0 Pseudobatos
                    |   |       |--0 Rhinobatos
                    |   |       |--0 Glaucostegus
                    |   |       |   ,--0 Rmaronita
                    |   |       `--0|   ,--0 Rhynchobatus
                    |   |           `--0|   ,--0 Rlatus
                    |   |               `--0|   ,--0 Rhina
                    |   |                   `--0---0 Pristis
                    `--0|           ,--?=0 Ostarriraja
                        |           |--0 Cyclobatis
                        |       ,--0+--0 Bathyraja
                        |       |   `--0 Raja
                        |       |       ,--0 Asflapristis
                        |   ,--0|   ,--0---0 Ptychotrygon
                        |   |   |   |       ,--?=0 Ischyrhiza
                        |   |   `--0|   ,--0---0 Onchopristis
                        |   |       `--0|   ,--0 Libanopristis
                        |   |           `--0---0 Sclerorhynchus
                        |   |           ,--0 Tethybatis
                        |   |       ,--0|   ,--0 Platyrhina
                        |   |       |   `--0|   ,--0 Tingitanius
                        `--0|       |       `--0|   ,--0 Platyrhinoidis
                            |   ,--0|           `--0---?=0 Eoplatyrhina
                            |   |   |       ,--0 Hypnos
                            |   |   |   ,--0---0 Torpedo
                            |   |   `--0|   ,--?=0 Titanonarke
                            |   |       `--0|   ,--0 Narcine
                            |   |           `--0|   ,--1 Temera
                            |   |               `--0---0 Narke
                            `--0|       ,--?=0 Plesiozanobatus
                                |   ,--0---0 Zanobatus
                                |   |   ,--?=0 Lessiniabatis
                                |   |   |--0 Gymnura
                                |   |   |--0 Hypanus
                                |   |   |--0 Urobatis
                                `--0|   |--0 Hexatrygon
                                    |   |--0 Heliobatis
                                    |   |--0 Asterotrygon
                                    |   |   ,--0 Tethytrygon
                                    `--0+--0---0 Neotrygon
                                        |   ,--0 Arechia
                                        |--0---0 Urolophus
                                        |   ,--0 Potamotrygon
                                        |--0|   ,--0 Plesiobatis
                                        |   `--0---0 Urotrygon
                                        |   ,--?=0 Promyliobatis
                                        `--0|   ,--0 Myliobatis
                                            `--0|   ,--0 Aetobatus
                                                `--0|   ,--1 Mobula
                                                    `--1---1 Rhinoptera
 
Tree 0, char. 13 (2 steps) 
    ,--2 Doliodus
    |   ,--2 Ozarcus
    |   |--2 Cobelodus
    |   |   ,--0 Harriotta
|--2|   |--0---0 Chimaera
    |   |       ,--1 Tribodus
    |   |   ,--1|   ,--1 Hybodus
    |   |   |   `--1---1 Hamiltonichthys
    `--2|   |               ,--1 Mustelus
        |   |           ,--1---1 Scyliorhinus
        |   |       ,--1|   ,--1 Heterodontus
        |   |       |   `--1|   ,--1 Hemiscyllium
        |   |       |       `--1---1 Ginglymostoma
        |   |   ,--1|       ,--1 Pristiophorus
        |   |   |   |   ,--1|   ,--1 Pseudorhina
        `--1|   |   |   |   `--1---1 Squatina
            |   |   `--1|       ,--1 Protospinax
            |   |       |   ,--1---1 Squalus
            |   |       `--1|   ,--1 Hexanchus
            |   |           `--1---1 Chlamydoselachus
            |   |       ,--1 Belemnobatis
            |   |   ,--1|   ,--1 Spathobatis
            |   |   |   `--1|   ,--1 Asterodermus
            `--1|   |       `--1---1 Kimmerobatis
                |   |           ,--1 Britobatos
                |   |           |   ,--1 Aptychotrema
                |   |       ,--1|   |--1 Tlalocbatus
                |   |       |   `--1+--1 Stahlraja
                |   |       |       |   ,--1 Zapteryx
                |   |       |       `--1---1 Trygonorrhina
                |   |       |   ,--1 Rwhitfieldi
                |   |   ,--1|   |--1 Rhombopterygia
                |   |   |   |   |--1 Iansan
                `--1|   |   |   |--1 Rhakelensis
                    |   |   |   |--1 Pseudorhinobatos
                    |   |   `--1+--1 Eorhinobatos
                    |   |       |--1 Pseudobatos
                    |   |       |--1 Rhinobatos
                    |   |       |--1 Glaucostegus
                    |   |       |   ,--1 Rmaronita
                    |   |       `--1|   ,--1 Rhynchobatus
                    |   |           `--1|   ,--1 Rlatus
                    |   |               `--1|   ,--1 Rhina
                    |   |                   `--1---1 Pristis
                    `--1|           ,--1 Ostarriraja
                        |           |--1 Cyclobatis
                        |       ,--1+--1 Bathyraja
                        |       |   `--1 Raja
                        |       |       ,--1 Asflapristis
                        |   ,--1|   ,--1---1 Ptychotrygon
                        |   |   |   |       ,--?=1 Ischyrhiza
                        |   |   `--1|   ,--1---1 Onchopristis
                        |   |       `--1|   ,--1 Libanopristis
                        |   |           `--1---1 Sclerorhynchus
                        |   |           ,--1 Tethybatis
                        |   |       ,--1|   ,--1 Platyrhina
                        |   |       |   `--1|   ,--1 Tingitanius
                        `--1|       |       `--1|   ,--1 Platyrhinoidis
                            |   ,--1|           `--1---1 Eoplatyrhina
                            |   |   |       ,--1 Hypnos
                            |   |   |   ,--1---1 Torpedo
                            |   |   `--1|   ,--1 Titanonarke
                            |   |       `--1|   ,--1 Narcine
                            |   |           `--1|   ,--1 Temera
                            |   |               `--1---1 Narke
                            `--1|       ,--1 Plesiozanobatus
                                |   ,--1---1 Zanobatus
                                |   |   ,--1 Lessiniabatis
                                |   |   |--1 Gymnura
                                |   |   |--1 Hypanus
                                |   |   |--1 Urobatis
                                `--1|   |--1 Hexatrygon
                                    |   |--1 Heliobatis
                                    |   |--1 Asterotrygon
                                    |   |   ,--1 Tethytrygon
                                    `--1+--1---1 Neotrygon
                                        |   ,--1 Arechia
                                        |--1---1 Urolophus
                                        |   ,--1 Potamotrygon
                                        |--1|   ,--1 Plesiobatis
                                        |   `--1---1 Urotrygon
                                        |   ,--1 Promyliobatis
                                        `--1|   ,--1 Myliobatis
                                            `--1|   ,--1 Aetobatus
                                                `--1|   ,--1 Mobula
                                                    `--1---1 Rhinoptera
 
Tree 0, char. 14 (2 steps) 
    ,--0 Doliodus
    |   ,--0 Ozarcus
    |   |--0 Cobelodus
    |   |   ,--?=0 Harriotta
|--0|   |--0---?=0 Chimaera
    |   |       ,--0 Tribodus
    |   |   ,--0|   ,--1 Hybodus
    |   |   |   `--1---1 Hamiltonichthys
    `--0|   |               ,--1 Mustelus
        |   |           ,--1---1 Scyliorhinus
        |   |       ,--1|   ,--1 Heterodontus
        |   |       |   `--1|   ,--1 Hemiscyllium
        |   |       |       `--1---1 Ginglymostoma
        |   |   ,--0|       ,--0 Pristiophorus
        |   |   |   |   ,--0|   ,--0 Pseudorhina
        `--0|   |   |   |   `--0---0 Squatina
            |   |   `--0|       ,--0 Protospinax
            |   |       |   ,--0---0 Squalus
            |   |       `--0|   ,--0 Hexanchus
            |   |           `--0---0 Chlamydoselachus
            |   |       ,--0 Belemnobatis
            |   |   ,--0|   ,--0 Spathobatis
            |   |   |   `--0|   ,--0 Asterodermus
            `--0|   |       `--0---0 Kimmerobatis
                |   |           ,--0 Britobatos
                |   |           |   ,--0 Aptychotrema
                |   |       ,--0|   |--0 Tlalocbatus
                |   |       |   `--0+--0 Stahlraja
                |   |       |       |   ,--0 Zapteryx
                |   |       |       `--0---0 Trygonorrhina
                |   |       |   ,--0 Rwhitfieldi
                |   |   ,--0|   |--0 Rhombopterygia
                |   |   |   |   |--0 Iansan
                `--0|   |   |   |--0 Rhakelensis
                    |   |   |   |--0 Pseudorhinobatos
                    |   |   `--0+--0 Eorhinobatos
                    |   |       |--0 Pseudobatos
                    |   |       |--0 Rhinobatos
                    |   |       |--0 Glaucostegus
                    |   |       |   ,--0 Rmaronita
                    |   |       `--0|   ,--0 Rhynchobatus
                    |   |           `--0|   ,--0 Rlatus
                    |   |               `--0|   ,--0 Rhina
                    |   |                   `--0---0 Pristis
                    `--0|           ,--0 Ostarriraja
                        |           |--0 Cyclobatis
                        |       ,--0+--0 Bathyraja
                        |       |   `--0 Raja
                        |       |       ,--0 Asflapristis
                        |   ,--0|   ,--0---0 Ptychotrygon
                        |   |   |   |       ,--?=0 Ischyrhiza
                        |   |   `--0|   ,--0---0 Onchopristis
                        |   |       `--0|   ,--0 Libanopristis
                        |   |           `--0---0 Sclerorhynchus
                        |   |           ,--0 Tethybatis
                        |   |       ,--0|   ,--0 Platyrhina
                        |   |       |   `--0|   ,--0 Tingitanius
                        `--0|       |       `--0|   ,--0 Platyrhinoidis
                            |   ,--0|           `--0---0 Eoplatyrhina
                            |   |   |       ,--0 Hypnos
                            |   |   |   ,--0---0 Torpedo
                            |   |   `--0|   ,--0 Titanonarke
                            |   |       `--0|   ,--0 Narcine
                            |   |           `--0|   ,--0 Temera
                            |   |               `--0---0 Narke
                            `--0|       ,--0 Plesiozanobatus
                                |   ,--0---0 Zanobatus
                                |   |   ,--0 Lessiniabatis
                                |   |   |--0 Gymnura
                                |   |   |--0 Hypanus
                                |   |   |--0 Urobatis
                                `--0|   |--0 Hexatrygon
                                    |   |--0 Heliobatis
                                    |   |--0 Asterotrygon
                                    |   |   ,--0 Tethytrygon
                                    `--0+--0---0 Neotrygon
                                        |   ,--0 Arechia
                                        |--0---0 Urolophus
                                        |   ,--0 Potamotrygon
                                        |--0|   ,--0 Plesiobatis
                                        |   `--0---0 Urotrygon
                                        |   ,--0 Promyliobatis
                                        `--0|   ,--0 Myliobatis
                                            `--0|   ,--0 Aetobatus
                                                `--0|   ,--0 Mobula
                                                    `--0---0 Rhinoptera
 
Tree 0, char. 15 (2 steps) 
    ,--1 Doliodus
    |   ,--1 Ozarcus
    |   |--1 Cobelodus
    |   |   ,--?=1 Harriotta
|--1|   |--1---?=1 Chimaera
    |   |       ,--0 Tribodus
    |   |   ,--0|   ,--0 Hybodus
    |   |   |   `--0---0 Hamiltonichthys
    `--1|   |               ,--0 Mustelus
        |   |           ,--0---0 Scyliorhinus
        |   |       ,--0|   ,--0 Heterodontus
        |   |       |   `--0|   ,--0 Hemiscyllium
        |   |       |       `--0---0 Ginglymostoma
        |   |   ,--0|       ,--1 Pristiophorus
        |   |   |   |   ,--1|   ,--1 Pseudorhina
        `--0|   |   |   |   `--1---1 Squatina
            |   |   `--1|       ,--1 Protospinax
            |   |       |   ,--1---1 Squalus
            |   |       `--1|   ,--1 Hexanchus
            |   |           `--1---1 Chlamydoselachus
            |   |       ,--0 Belemnobatis
            |   |   ,--0|   ,--0 Spathobatis
            |   |   |   `--0|   ,--0 Asterodermus
            `--0|   |       `--0---0 Kimmerobatis
                |   |           ,--0 Britobatos
                |   |           |   ,--0 Aptychotrema
                |   |       ,--0|   |--0 Tlalocbatus
                |   |       |   `--0+--0 Stahlraja
                |   |       |       |   ,--0 Zapteryx
                |   |       |       `--0---0 Trygonorrhina
                |   |       |   ,--0 Rwhitfieldi
                |   |   ,--0|   |--0 Rhombopterygia
                |   |   |   |   |--0 Iansan
                `--0|   |   |   |--0 Rhakelensis
                    |   |   |   |--0 Pseudorhinobatos
                    |   |   `--0+--0 Eorhinobatos
                    |   |       |--0 Pseudobatos
                    |   |       |--0 Rhinobatos
                    |   |       |--0 Glaucostegus
                    |   |       |   ,--0 Rmaronita
                    |   |       `--0|   ,--0 Rhynchobatus
                    |   |           `--0|   ,--0 Rlatus
                    |   |               `--0|   ,--0 Rhina
                    |   |                   `--0---0 Pristis
                    `--0|           ,--0 Ostarriraja
                        |           |--0 Cyclobatis
                        |       ,--0+--0 Bathyraja
                        |       |   `--0 Raja
                        |       |       ,--0 Asflapristis
                        |   ,--0|   ,--0---0 Ptychotrygon
                        |   |   |   |       ,--?=0 Ischyrhiza
                        |   |   `--0|   ,--0---0 Onchopristis
                        |   |       `--0|   ,--0 Libanopristis
                        |   |           `--0---0 Sclerorhynchus
                        |   |           ,--0 Tethybatis
                        |   |       ,--0|   ,--0 Platyrhina
                        |   |       |   `--0|   ,--0 Tingitanius
                        `--0|       |       `--0|   ,--0 Platyrhinoidis
                            |   ,--0|           `--0---0 Eoplatyrhina
                            |   |   |       ,--0 Hypnos
                            |   |   |   ,--0---0 Torpedo
                            |   |   `--0|   ,--0 Titanonarke
                            |   |       `--0|   ,--0 Narcine
                            |   |           `--0|   ,--0 Temera
                            |   |               `--0---0 Narke
                            `--0|       ,--0 Plesiozanobatus
                                |   ,--0---0 Zanobatus
                                |   |   ,--0 Lessiniabatis
                                |   |   |--0 Gymnura
                                |   |   |--0 Hypanus
                                |   |   |--0 Urobatis
                                `--0|   |--0 Hexatrygon
                                    |   |--0 Heliobatis
                                    |   |--0 Asterotrygon
                                    |   |   ,--0 Tethytrygon
                                    `--0+--0---0 Neotrygon
                                        |   ,--0 Arechia
                                        |--0---0 Urolophus
                                        |   ,--0 Potamotrygon
                                        |--0|   ,--0 Plesiobatis
                                        |   `--0---0 Urotrygon
                                        |   ,--0 Promyliobatis
                                        `--0|   ,--0 Myliobatis
                                            `--0|   ,--0 Aetobatus
                                                `--0|   ,--0 Mobula
                                                    `--0---0 Rhinoptera
 
Tree 0, char. 16 (3 steps) 
    ,--2 Doliodus
    |   ,--2 Ozarcus
    |   |--2 Cobelodus
    |   |   ,--0 Harriotta
|--2|   |--0---0 Chimaera
    |   |       ,--0 Tribodus
    |   |   ,--0|   ,--0 Hybodus
    |   |   |   `--0---0 Hamiltonichthys
    `--2|   |               ,--0 Mustelus
        |   |           ,--0---0 Scyliorhinus
        |   |       ,--0|   ,--0 Heterodontus
        |   |       |   `--0|   ,--0 Hemiscyllium
        |   |       |       `--0---0 Ginglymostoma
        |   |   ,--0|       ,--0 Pristiophorus
        |   |   |   |   ,--0|   ,--0 Pseudorhina
        `--0|   |   |   |   `--0---0 Squatina
            |   |   `--0|       ,--0 Protospinax
            |   |       |   ,--0---0 Squalus
            |   |       `--0|   ,--1 Hexanchus
            |   |           `--0---0 Chlamydoselachus
            |   |       ,--0 Belemnobatis
            |   |   ,--0|   ,--0 Spathobatis
            |   |   |   `--0|   ,--0 Asterodermus
            `--0|   |       `--0---0 Kimmerobatis
                |   |           ,--0 Britobatos
                |   |           |   ,--0 Aptychotrema
                |   |       ,--0|   |--0 Tlalocbatus
                |   |       |   `--0+--0 Stahlraja
                |   |       |       |   ,--0 Zapteryx
                |   |       |       `--0---0 Trygonorrhina
                |   |       |   ,--0 Rwhitfieldi
                |   |   ,--0|   |--0 Rhombopterygia
                |   |   |   |   |--0 Iansan
                `--0|   |   |   |--0 Rhakelensis
                    |   |   |   |--0 Pseudorhinobatos
                    |   |   `--0+--0 Eorhinobatos
                    |   |       |--0 Pseudobatos
                    |   |       |--0 Rhinobatos
                    |   |       |--0 Glaucostegus
                    |   |       |   ,--0 Rmaronita
                    |   |       `--0|   ,--0 Rhynchobatus
                    |   |           `--0|   ,--0 Rlatus
                    |   |               `--0|   ,--0 Rhina
                    |   |                   `--0---0 Pristis
                    `--0|           ,--0 Ostarriraja
                        |           |--0 Cyclobatis
                        |       ,--0+--0 Bathyraja
                        |       |   `--0 Raja
                        |       |       ,--0 Asflapristis
                        |   ,--0|   ,--0---0 Ptychotrygon
                        |   |   |   |       ,--?=0 Ischyrhiza
                        |   |   `--0|   ,--0---0 Onchopristis
                        |   |       `--0|   ,--0 Libanopristis
                        |   |           `--0---0 Sclerorhynchus
                        |   |           ,--0 Tethybatis
                        |   |       ,--0|   ,--0 Platyrhina
                        |   |       |   `--0|   ,--0 Tingitanius
                        `--0|       |       `--0|   ,--0 Platyrhinoidis
                            |   ,--0|           `--0---0 Eoplatyrhina
                            |   |   |       ,--0 Hypnos
                            |   |   |   ,--0---0 Torpedo
                            |   |   `--0|   ,--0 Titanonarke
                            |   |       `--0|   ,--0 Narcine
                            |   |           `--0|   ,--0 Temera
                            |   |               `--0---0 Narke
                            `--0|       ,--0 Plesiozanobatus
                                |   ,--0---0 Zanobatus
                                |   |   ,--0 Lessiniabatis
                                |   |   |--0 Gymnura
                                |   |   |--0 Hypanus
                                |   |   |--0 Urobatis
                                `--0|   |--0 Hexatrygon
                                    |   |--0 Heliobatis
                                    |   |--0 Asterotrygon
                                    |   |   ,--0 Tethytrygon
                                    `--0+--0---0 Neotrygon
                                        |   ,--0 Arechia
                                        |--0---0 Urolophus
                                        |   ,--0 Potamotrygon
                                        |--0|   ,--0 Plesiobatis
                                        |   `--0---0 Urotrygon
                                        |   ,--0 Promyliobatis
                                        `--0|   ,--0 Myliobatis
                                            `--0|   ,--0 Aetobatus
                                                `--0|   ,--0 Mobula
                                                    `--0---0 Rhinoptera
 
Tree 0, char. 17 (1 steps) 
    ,--0 Doliodus
    |   ,--0 Ozarcus
    |   |--0 Cobelodus
    |   |   ,--0 Harriotta
|--0|   |--0---0 Chimaera
    |   |       ,--0 Tribodus
    |   |   ,--0|   ,--0 Hybodus
    |   |   |   `--0---0 Hamiltonichthys
    `--0|   |               ,--0 Mustelus
        |   |           ,--0---0 Scyliorhinus
        |   |       ,--0|   ,--1 Heterodontus
        |   |       |   `--1|   ,--1 Hemiscyllium
        |   |       |       `--1---1 Ginglymostoma
        |   |   ,--0|       ,--0 Pristiophorus
        |   |   |   |   ,--0|   ,--0 Pseudorhina
        `--0|   |   |   |   `--0---0 Squatina
            |   |   `--0|       ,--0 Protospinax
            |   |       |   ,--0---0 Squalus
            |   |       `--0|   ,--0 Hexanchus
            |   |           `--0---0 Chlamydoselachus
            |   |       ,--0 Belemnobatis
            |   |   ,--0|   ,--0 Spathobatis
            |   |   |   `--0|   ,--0 Asterodermus
            `--0|   |       `--0---0 Kimmerobatis
                |   |           ,--0 Britobatos
                |   |           |   ,--0 Aptychotrema
                |   |       ,--0|   |--0 Tlalocbatus
                |   |       |   `--0+--0 Stahlraja
                |   |       |       |   ,--0 Zapteryx
                |   |       |       `--0---0 Trygonorrhina
                |   |       |   ,--0 Rwhitfieldi
                |   |   ,--0|   |--0 Rhombopterygia
                |   |   |   |   |--0 Iansan
                `--0|   |   |   |--0 Rhakelensis
                    |   |   |   |--0 Pseudorhinobatos
                    |   |   `--0+--0 Eorhinobatos
                    |   |       |--0 Pseudobatos
                    |   |       |--0 Rhinobatos
                    |   |       |--0 Glaucostegus
                    |   |       |   ,--0 Rmaronita
                    |   |       `--0|   ,--0 Rhynchobatus
                    |   |           `--0|   ,--0 Rlatus
                    |   |               `--0|   ,--0 Rhina
                    |   |                   `--0---0 Pristis
                    `--0|           ,--0 Ostarriraja
                        |           |--0 Cyclobatis
                        |       ,--0+--0 Bathyraja
                        |       |   `--0 Raja
                        |       |       ,--0 Asflapristis
                        |   ,--0|   ,--0---0 Ptychotrygon
                        |   |   |   |       ,--?=0 Ischyrhiza
                        |   |   `--0|   ,--0---0 Onchopristis
                        |   |       `--0|   ,--0 Libanopristis
                        |   |           `--0---0 Sclerorhynchus
                        |   |           ,--0 Tethybatis
                        |   |       ,--0|   ,--0 Platyrhina
                        |   |       |   `--0|   ,--0 Tingitanius
                        `--0|       |       `--0|   ,--0 Platyrhinoidis
                            |   ,--0|           `--0---0 Eoplatyrhina
                            |   |   |       ,--0 Hypnos
                            |   |   |   ,--0---0 Torpedo
                            |   |   `--0|   ,--0 Titanonarke
                            |   |       `--0|   ,--0 Narcine
                            |   |           `--0|   ,--0 Temera
                            |   |               `--0---0 Narke
                            `--0|       ,--0 Plesiozanobatus
                                |   ,--0---0 Zanobatus
                                |   |   ,--0 Lessiniabatis
                                |   |   |--0 Gymnura
                                |   |   |--0 Hypanus
                                |   |   |--0 Urobatis
                                `--0|   |--0 Hexatrygon
                                    |   |--0 Heliobatis
                                    |   |--0 Asterotrygon
                                    |   |   ,--0 Tethytrygon
                                    `--0+--0---0 Neotrygon
                                        |   ,--0 Arechia
                                        |--0---0 Urolophus
                                        |   ,--0 Potamotrygon
                                        |--0|   ,--0 Plesiobatis
                                        |   `--0---0 Urotrygon
                                        |   ,--0 Promyliobatis
                                        `--0|   ,--0 Myliobatis
                                            `--0|   ,--0 Aetobatus
                                                `--0|   ,--0 Mobula
                                                    `--0---0 Rhinoptera
 
Tree 0, char. 18 (2 steps) 
    ,--0 Doliodus
    |   ,--0 Ozarcus
    |   |--0 Cobelodus
    |   |   ,--0 Harriotta
|--0|   |--0---0 Chimaera
    |   |       ,--1 Tribodus
    |   |   ,--1|   ,--1 Hybodus
    |   |   |   `--1---1 Hamiltonichthys
    `--0|   |               ,--0 Mustelus
        |   |           ,--0---0 Scyliorhinus
        |   |       ,--0|   ,--0 Heterodontus
        |   |       |   `--0|   ,--0 Hemiscyllium
        |   |       |       `--0---0 Ginglymostoma
        |   |   ,--0|       ,--1 Pristiophorus
        |   |   |   |   ,--1|   ,--1 Pseudorhina
        `--0|   |   |   |   `--1---1 Squatina
            |   |   `--0|       ,--0 Protospinax
            |   |       |   ,--0---0 Squalus
            |   |       `--0|   ,--0 Hexanchus
            |   |           `--0---0 Chlamydoselachus
            |   |       ,--0 Belemnobatis
            |   |   ,--0|   ,--0 Spathobatis
            |   |   |   `--0|   ,--0 Asterodermus
            `--0|   |       `--0---0 Kimmerobatis
                |   |           ,--0 Britobatos
                |   |           |   ,--0 Aptychotrema
                |   |       ,--0|   |--0 Tlalocbatus
                |   |       |   `--0+--0 Stahlraja
                |   |       |       |   ,--0 Zapteryx
                |   |       |       `--0---0 Trygonorrhina
                |   |       |   ,--0 Rwhitfieldi
                |   |   ,--0|   |--0 Rhombopterygia
                |   |   |   |   |--0 Iansan
                `--0|   |   |   |--0 Rhakelensis
                    |   |   |   |--0 Pseudorhinobatos
                    |   |   `--0+--0 Eorhinobatos
                    |   |       |--0 Pseudobatos
                    |   |       |--0 Rhinobatos
                    |   |       |--0 Glaucostegus
                    |   |       |   ,--0 Rmaronita
                    |   |       `--0|   ,--0 Rhynchobatus
                    |   |           `--0|   ,--0 Rlatus
                    |   |               `--0|   ,--0 Rhina
                    |   |                   `--0---0 Pristis
                    `--0|           ,--0 Ostarriraja
                        |           |--0 Cyclobatis
                        |       ,--0+--0 Bathyraja
                        |       |   `--0 Raja
                        |       |       ,--0 Asflapristis
                        |   ,--0|   ,--0---0 Ptychotrygon
                        |   |   |   |       ,--?=0 Ischyrhiza
                        |   |   `--0|   ,--0---0 Onchopristis
                        |   |       `--0|   ,--0 Libanopristis
                        |   |           `--0---0 Sclerorhynchus
                        |   |           ,--0 Tethybatis
                        |   |       ,--0|   ,--0 Platyrhina
                        |   |       |   `--0|   ,--0 Tingitanius
                        `--0|       |       `--0|   ,--0 Platyrhinoidis
                            |   ,--0|           `--0---0 Eoplatyrhina
                            |   |   |       ,--0 Hypnos
                            |   |   |   ,--0---0 Torpedo
                            |   |   `--0|   ,--0 Titanonarke
                            |   |       `--0|   ,--0 Narcine
                            |   |           `--0|   ,--0 Temera
                            |   |               `--0---0 Narke
                            `--0|       ,--0 Plesiozanobatus
                                |   ,--0---0 Zanobatus
                                |   |   ,--0 Lessiniabatis
                                |   |   |--0 Gymnura
                                |   |   |--0 Hypanus
                                |   |   |--0 Urobatis
                                `--0|   |--?=0 Hexatrygon
                                    |   |--0 Heliobatis
                                    |   |--0 Asterotrygon
                                    |   |   ,--0 Tethytrygon
                                    `--0+--0---0 Neotrygon
                                        |   ,--0 Arechia
                                        |--0---0 Urolophus
                                        |   ,--0 Potamotrygon
                                        |--0|   ,--0 Plesiobatis
                                        |   `--0---0 Urotrygon
                                        |   ,--0 Promyliobatis
                                        `--0|   ,--0 Myliobatis
                                            `--0|   ,--0 Aetobatus
                                                `--0|   ,--0 Mobula
                                                    `--0---0 Rhinoptera
 
Tree 0, char. 19 (2 steps) 
    ,--0 Doliodus
    |   ,--0 Ozarcus
    |   |--0 Cobelodus
    |   |   ,--0 Harriotta
|--0|   |--0---0 Chimaera
    |   |       ,--0 Tribodus
    |   |   ,--0|   ,--0 Hybodus
    |   |   |   `--0---?=0 Hamiltonichthys
    `--0|   |               ,--0 Mustelus
        |   |           ,--0---0 Scyliorhinus
        |   |       ,--0|   ,--0 Heterodontus
        |   |       |   `--0|   ,--0 Hemiscyllium
        |   |       |       `--0---0 Ginglymostoma
        |   |   ,--0|       ,--0 Pristiophorus
        |   |   |   |   ,--0|   ,--0 Pseudorhina
        `--0|   |   |   |   `--0---0 Squatina
            |   |   `--0|       ,--0 Protospinax
            |   |       |   ,--0---0 Squalus
            |   |       `--0|   ,--0 Hexanchus
            |   |           `--0---0 Chlamydoselachus
            |   |       ,--0 Belemnobatis
            |   |   ,--0|   ,--0 Spathobatis
            |   |   |   `--0|   ,--0 Asterodermus
            `--0|   |       `--0---0 Kimmerobatis
                |   |           ,--0 Britobatos
                |   |           |   ,--0 Aptychotrema
                |   |       ,--0|   |--0 Tlalocbatus
                |   |       |   `--0+--0 Stahlraja
                |   |       |       |   ,--0 Zapteryx
                |   |       |       `--0---0 Trygonorrhina
                |   |       |   ,--0 Rwhitfieldi
                |   |   ,--0|   |--0 Rhombopterygia
                |   |   |   |   |--0 Iansan
                `--0|   |   |   |--0 Rhakelensis
                    |   |   |   |--0 Pseudorhinobatos
                    |   |   `--0+--0 Eorhinobatos
                    |   |       |--0 Pseudobatos
                    |   |       |--0 Rhinobatos
                    |   |       |--0 Glaucostegus
                    |   |       |   ,--0 Rmaronita
                    |   |       `--0|   ,--0 Rhynchobatus
                    |   |           `--0|   ,--0 Rlatus
                    |   |               `--0|   ,--0 Rhina
                    |   |                   `--0---0 Pristis
                    `--0|           ,--?=0 Ostarriraja
                        |           |--0 Cyclobatis
                        |       ,--0+--0 Bathyraja
                        |       |   `--0 Raja
                        |       |       ,--0 Asflapristis
                        |   ,--0|   ,--0---0 Ptychotrygon
                        |   |   |   |       ,--?=0 Ischyrhiza
                        |   |   `--0|   ,--0---0 Onchopristis
                        |   |       `--0|   ,--0 Libanopristis
                        |   |           `--0---0 Sclerorhynchus
                        |   |           ,--?=0 Tethybatis
                        |   |       ,--0|   ,--0 Platyrhina
                        |   |       |   `--0|   ,--0 Tingitanius
                        `--0|       |       `--0|   ,--0 Platyrhinoidis
                            |   ,--0|           `--0---0 Eoplatyrhina
                            |   |   |       ,--1 Hypnos
                            |   |   |   ,--1---1 Torpedo
                            |   |   `--1|   ,--1 Titanonarke
                            |   |       `--1|   ,--1 Narcine
                            |   |           `--1|   ,--1 Temera
                            |   |               `--1---1 Narke
                            `--0|       ,--0 Plesiozanobatus
                                |   ,--0---0 Zanobatus
                                |   |   ,--?=0 Lessiniabatis
                                |   |   |--0 Gymnura
                                |   |   |--0 Hypanus
                                |   |   |--0 Urobatis
                                `--0|   |--1 Hexatrygon
                                    |   |--0 Heliobatis
                                    |   |--0 Asterotrygon
                                    |   |   ,--0 Tethytrygon
                                    `--0+--0---0 Neotrygon
                                        |   ,--0 Arechia
                                        |--0---0 Urolophus
                                        |   ,--0 Potamotrygon
                                        |--0|   ,--0 Plesiobatis
                                        |   `--0---0 Urotrygon
                                        |   ,--0 Promyliobatis
                                        `--0|   ,--0 Myliobatis
                                            `--0|   ,--0 Aetobatus
                                                `--0|   ,--0 Mobula
                                                    `--0---0 Rhinoptera
 
Tree 0, char. 20 (1 steps) 
    ,--0 Doliodus
    |   ,--0 Ozarcus
    |   |--0 Cobelodus
    |   |   ,--0 Harriotta
|--0|   |--0---0 Chimaera
    |   |       ,--0 Tribodus
    |   |   ,--0|   ,--0 Hybodus
    |   |   |   `--0---0 Hamiltonichthys
    `--0|   |               ,--0 Mustelus
        |   |           ,--0---0 Scyliorhinus
        |   |       ,--0|   ,--0 Heterodontus
        |   |       |   `--0|   ,--0 Hemiscyllium
        |   |       |       `--0---0 Ginglymostoma
        |   |   ,--0|       ,--0 Pristiophorus
        |   |   |   |   ,--0|   ,--0 Pseudorhina
        `--0|   |   |   |   `--0---0 Squatina
            |   |   `--0|       ,--0 Protospinax
            |   |       |   ,--0---0 Squalus
            |   |       `--0|   ,--0 Hexanchus
            |   |           `--0---0 Chlamydoselachus
            |   |       ,--0 Belemnobatis
            |   |   ,--0|   ,--0 Spathobatis
            |   |   |   `--0|   ,--0 Asterodermus
            `--0|   |       `--0---0 Kimmerobatis
                |   |           ,--0 Britobatos
                |   |           |   ,--0 Aptychotrema
                |   |       ,--0|   |--0 Tlalocbatus
                |   |       |   `--0+--0 Stahlraja
                |   |       |       |   ,--0 Zapteryx
                |   |       |       `--0---0 Trygonorrhina
                |   |       |   ,--0 Rwhitfieldi
                |   |   ,--0|   |--0 Rhombopterygia
                |   |   |   |   |--0 Iansan
                `--0|   |   |   |--0 Rhakelensis
                    |   |   |   |--0 Pseudorhinobatos
                    |   |   `--0+--0 Eorhinobatos
                    |   |       |--0 Pseudobatos
                    |   |       |--0 Rhinobatos
                    |   |       |--0 Glaucostegus
                    |   |       |   ,--0 Rmaronita
                    |   |       `--0|   ,--0 Rhynchobatus
                    |   |           `--0|   ,--0 Rlatus
                    |   |               `--0|   ,--0 Rhina
                    |   |                   `--0---0 Pristis
                    `--0|           ,--0 Ostarriraja
                        |           |--0 Cyclobatis
                        |       ,--0+--0 Bathyraja
                        |       |   `--0 Raja
                        |       |       ,--0 Asflapristis
                        |   ,--0|   ,--0---0 Ptychotrygon
                        |   |   |   |       ,--?=0 Ischyrhiza
                        |   |   `--0|   ,--0---0 Onchopristis
                        |   |       `--0|   ,--0 Libanopristis
                        |   |           `--0---0 Sclerorhynchus
                        |   |           ,--0 Tethybatis
                        |   |       ,--0|   ,--0 Platyrhina
                        |   |       |   `--0|   ,--0 Tingitanius
                        `--0|       |       `--0|   ,--0 Platyrhinoidis
                            |   ,--0|           `--0---0 Eoplatyrhina
                            |   |   |       ,--1 Hypnos
                            |   |   |   ,--1---1 Torpedo
                            |   |   `--1|   ,--1 Titanonarke
                            |   |       `--1|   ,--1 Narcine
                            |   |           `--1|   ,--1 Temera
                            |   |               `--1---1 Narke
                            `--0|       ,--0 Plesiozanobatus
                                |   ,--0---0 Zanobatus
                                |   |   ,--0 Lessiniabatis
                                |   |   |--0 Gymnura
                                |   |   |--0 Hypanus
                                |   |   |--0 Urobatis
                                `--0|   |--0 Hexatrygon
                                    |   |--0 Heliobatis
                                    |   |--0 Asterotrygon
                                    |   |   ,--0 Tethytrygon
                                    `--0+--0---0 Neotrygon
                                        |   ,--0 Arechia
                                        |--0---0 Urolophus
                                        |   ,--0 Potamotrygon
                                        |--0|   ,--0 Plesiobatis
                                        |   `--0---0 Urotrygon
                                        |   ,--0 Promyliobatis
                                        `--0|   ,--0 Myliobatis
                                            `--0|   ,--0 Aetobatus
                                                `--0|   ,--0 Mobula
                                                    `--0---0 Rhinoptera
 
Tree 0, char. 21 (4 steps) 
    ,--0 Doliodus
    |   ,--0 Ozarcus
    |   |--0 Cobelodus
    |   |   ,--0 Harriotta
|--0|   |--0---0 Chimaera
    |   |       ,--0 Tribodus
    |   |   ,--0|   ,--0 Hybodus
    |   |   |   `--0---0 Hamiltonichthys
    `--0|   |               ,--0 Mustelus
        |   |           ,--0---0 Scyliorhinus
        |   |       ,--0|   ,--0 Heterodontus
        |   |       |   `--0|   ,--0 Hemiscyllium
        |   |       |       `--0---0 Ginglymostoma
        |   |   ,--0|       ,--0 Pristiophorus
        |   |   |   |   ,--0|   ,--0 Pseudorhina
        `--0|   |   |   |   `--0---0 Squatina
            |   |   `--0|       ,--?=0 Protospinax
            |   |       |   ,--0---0 Squalus
            |   |       `--0|   ,--0 Hexanchus
            |   |           `--0---0 Chlamydoselachus
            |   |       ,--1 Belemnobatis
            |   |   ,--1|   ,--0 Spathobatis
            |   |   |   `--1|   ,--1 Asterodermus
            `--0|   |       `--1---1 Kimmerobatis
                |   |           ,--?=1 Britobatos
                |   |           |   ,--1 Aptychotrema
                |   |       ,--1|   |--1 Tlalocbatus
                |   |       |   `--1+--1 Stahlraja
                |   |       |       |   ,--1 Zapteryx
                |   |       |       `--1---1 Trygonorrhina
                |   |       |   ,--?=1 Rwhitfieldi
                |   |   ,--1|   |--?=1 Rhombopterygia
                |   |   |   |   |--1 Iansan
                `--1|   |   |   |--1 Rhakelensis
                    |   |   |   |--?=1 Pseudorhinobatos
                    |   |   `--1+--?=1 Eorhinobatos
                    |   |       |--1 Pseudobatos
                    |   |       |--1 Rhinobatos
                    |   |       |--1 Glaucostegus
                    |   |       |   ,--?=1 Rmaronita
                    |   |       `--1|   ,--1 Rhynchobatus
                    |   |           `--1|   ,--?=1 Rlatus
                    |   |               `--1|   ,--1 Rhina
                    |   |                   `--1---1 Pristis
                    `--1|           ,--?=1 Ostarriraja
                        |           |--?=1 Cyclobatis
                        |       ,--1+--1 Bathyraja
                        |       |   `--1 Raja
                        |       |       ,--1 Asflapristis
                        |   ,--1|   ,--1---?=1 Ptychotrygon
                        |   |   |   |       ,--?=1 Ischyrhiza
                        |   |   `--1|   ,--1---1 Onchopristis
                        |   |       `--1|   ,--?=1 Libanopristis
                        |   |           `--1---?=1 Sclerorhynchus
                        |   |           ,--?=1 Tethybatis
                        |   |       ,--1|   ,--1 Platyrhina
                        |   |       |   `--1|   ,--1 Tingitanius
                        `--1|       |       `--1|   ,--1 Platyrhinoidis
                            |   ,--1|           `--1---?=1 Eoplatyrhina
                            |   |   |       ,--0 Hypnos
                            |   |   |   ,--0---0 Torpedo
                            |   |   `--0|   ,--0 Titanonarke
                            |   |       `--0|   ,--0 Narcine
                            |   |           `--0|   ,--0 Temera
                            |   |               `--0---0 Narke
                            `--1|       ,--?=1 Plesiozanobatus
                                |   ,--1---1 Zanobatus
                                |   |   ,--?=0 Lessiniabatis
                                |   |   |--0 Gymnura
                                |   |   |--0 Hypanus
                                |   |   |--0 Urobatis
                                `--1|   |--0 Hexatrygon
                                    |   |--0 Heliobatis
                                    |   |--0 Asterotrygon
                                    |   |   ,--?=0 Tethytrygon
                                    `--0+--0---0 Neotrygon
                                        |   ,--0 Arechia
                                        |--0---0 Urolophus
                                        |   ,--0 Potamotrygon
                                        |--0|   ,--0 Plesiobatis
                                        |   `--0---0 Urotrygon
                                        |   ,--?=0 Promyliobatis
                                        `--0|   ,--0 Myliobatis
                                            `--0|   ,--0 Aetobatus
                                                `--0|   ,--0 Mobula
                                                    `--0---0 Rhinoptera
 
Tree 0, char. 22 (1 steps) 
    ,--0 Doliodus
    |   ,--0 Ozarcus
    |   |--0 Cobelodus
    |   |   ,--0 Harriotta
|--0|   |--0---0 Chimaera
    |   |       ,--0 Tribodus
    |   |   ,--0|   ,--0 Hybodus
    |   |   |   `--0---0 Hamiltonichthys
    `--0|   |               ,--0 Mustelus
        |   |           ,--0---0 Scyliorhinus
        |   |       ,--0|   ,--0 Heterodontus
        |   |       |   `--0|   ,--0 Hemiscyllium
        |   |       |       `--0---0 Ginglymostoma
        |   |   ,--0|       ,--0 Pristiophorus
        |   |   |   |   ,--0|   ,--0 Pseudorhina
        `--0|   |   |   |   `--0---0 Squatina
            |   |   `--0|       ,--0 Protospinax
            |   |       |   ,--0---0 Squalus
            |   |       `--0|   ,--0 Hexanchus
            |   |           `--0---0 Chlamydoselachus
            |   |       ,--1 Belemnobatis
            |   |   ,--1|   ,--1 Spathobatis
            |   |   |   `--1|   ,--1 Asterodermus
            `--0|   |       `--1---1 Kimmerobatis
                |   |           ,--1 Britobatos
                |   |           |   ,--1 Aptychotrema
                |   |       ,--1|   |--1 Tlalocbatus
                |   |       |   `--1+--1 Stahlraja
                |   |       |       |   ,--1 Zapteryx
                |   |       |       `--1---1 Trygonorrhina
                |   |       |   ,--1 Rwhitfieldi
                |   |   ,--1|   |--1 Rhombopterygia
                |   |   |   |   |--1 Iansan
                `--1|   |   |   |--1 Rhakelensis
                    |   |   |   |--1 Pseudorhinobatos
                    |   |   `--1+--1 Eorhinobatos
                    |   |       |--1 Pseudobatos
                    |   |       |--1 Rhinobatos
                    |   |       |--1 Glaucostegus
                    |   |       |   ,--1 Rmaronita
                    |   |       `--1|   ,--1 Rhynchobatus
                    |   |           `--1|   ,--1 Rlatus
                    |   |               `--1|   ,--1 Rhina
                    |   |                   `--1---1 Pristis
                    `--1|           ,--1 Ostarriraja
                        |           |--1 Cyclobatis
                        |       ,--1+--1 Bathyraja
                        |       |   `--1 Raja
                        |       |       ,--1 Asflapristis
                        |   ,--1|   ,--1---1 Ptychotrygon
                        |   |   |   |       ,--?=1 Ischyrhiza
                        |   |   `--1|   ,--1---1 Onchopristis
                        |   |       `--1|   ,--1 Libanopristis
                        |   |           `--1---1 Sclerorhynchus
                        |   |           ,--?=1 Tethybatis
                        |   |       ,--1|   ,--1 Platyrhina
                        |   |       |   `--1|   ,--1 Tingitanius
                        `--1|       |       `--1|   ,--1 Platyrhinoidis
                            |   ,--1|           `--1---1 Eoplatyrhina
                            |   |   |       ,--1 Hypnos
                            |   |   |   ,--1---1 Torpedo
                            |   |   `--1|   ,--1 Titanonarke
                            |   |       `--1|   ,--1 Narcine
                            |   |           `--1|   ,--1 Temera
                            |   |               `--1---1 Narke
                            `--1|       ,--1 Plesiozanobatus
                                |   ,--1---1 Zanobatus
                                |   |   ,--1 Lessiniabatis
                                |   |   |--1 Gymnura
                                |   |   |--1 Hypanus
                                |   |   |--1 Urobatis
                                `--1|   |--1 Hexatrygon
                                    |   |--1 Heliobatis
                                    |   |--1 Asterotrygon
                                    |   |   ,--1 Tethytrygon
                                    `--1+--1---1 Neotrygon
                                        |   ,--1 Arechia
                                        |--1---1 Urolophus
                                        |   ,--1 Potamotrygon
                                        |--1|   ,--1 Plesiobatis
                                        |   `--1---1 Urotrygon
                                        |   ,--?=1 Promyliobatis
                                        `--1|   ,--1 Myliobatis
                                            `--1|   ,--1 Aetobatus
                                                `--1|   ,--1 Mobula
                                                    `--1---1 Rhinoptera
 
Tree 0, char. 23 (2 steps) 
    ,--?=0 Doliodus
    |   ,--?=0 Ozarcus
    |   |--?=0 Cobelodus
    |   |   ,--?=0 Harriotta
|--0|   |--0---?=0 Chimaera
    |   |       ,--?=0 Tribodus
    |   |   ,--0|   ,--?=0 Hybodus
    |   |   |   `--0---?=0 Hamiltonichthys
    `--0|   |               ,--?=0 Mustelus
        |   |           ,--0---?=0 Scyliorhinus
        |   |       ,--0|   ,--?=0 Heterodontus
        |   |       |   `--0|   ,--?=0 Hemiscyllium
        |   |       |       `--0---?=0 Ginglymostoma
        |   |   ,--0|       ,--?=0 Pristiophorus
        |   |   |   |   ,--0|   ,--?=0 Pseudorhina
        `--0|   |   |   |   `--0---?=0 Squatina
            |   |   `--0|       ,--?=0 Protospinax
            |   |       |   ,--0---?=0 Squalus
            |   |       `--0|   ,--?=0 Hexanchus
            |   |           `--0---?=0 Chlamydoselachus
            |   |       ,--0 Belemnobatis
            |   |   ,--0|   ,--0 Spathobatis
            |   |   |   `--0|   ,--0 Asterodermus
            `--0|   |       `--0---?=0 Kimmerobatis
                |   |           ,--0 Britobatos
                |   |           |   ,--0 Aptychotrema
                |   |       ,--0|   |--0 Tlalocbatus
                |   |       |   `--0+--0 Stahlraja
                |   |       |       |   ,--0 Zapteryx
                |   |       |       `--0---0 Trygonorrhina
                |   |       |   ,--0 Rwhitfieldi
                |   |   ,--0|   |--0 Rhombopterygia
                |   |   |   |   |--0 Iansan
                `--0|   |   |   |--0 Rhakelensis
                    |   |   |   |--0 Pseudorhinobatos
                    |   |   `--0+--0 Eorhinobatos
                    |   |       |--0 Pseudobatos
                    |   |       |--0 Rhinobatos
                    |   |       |--0 Glaucostegus
                    |   |       |   ,--0 Rmaronita
                    |   |       `--0|   ,--0 Rhynchobatus
                    |   |           `--0|   ,--0 Rlatus
                    |   |               `--0|   ,--0 Rhina
                    |   |                   `--0---0 Pristis
                    `--0|           ,--0 Ostarriraja
                        |           |--0 Cyclobatis
                        |       ,--0+--0 Bathyraja
                        |       |   `--0 Raja
                        |       |       ,--0 Asflapristis
                        |   ,--0|   ,--0---0 Ptychotrygon
                        |   |   |   |       ,--?=0 Ischyrhiza
                        |   |   `--0|   ,--0---0 Onchopristis
                        |   |       `--0|   ,--0 Libanopristis
                        |   |           `--0---0 Sclerorhynchus
                        |   |           ,--?=0 Tethybatis
                        |   |       ,--0|   ,--0 Platyrhina
                        |   |       |   `--0|   ,--1 Tingitanius
                        `--0|       |       `--1|   ,--1 Platyrhinoidis
                            |   ,--0|           `--1---1 Eoplatyrhina
                            |   |   |       ,--0 Hypnos
                            |   |   |   ,--0---0 Torpedo
                            |   |   `--0|   ,--1 Titanonarke
                            |   |       `--1|   ,--1 Narcine
                            |   |           `--1|   ,--1 Temera
                            |   |               `--1---1 Narke
                            `--0|       ,--0 Plesiozanobatus
                                |   ,--0---0 Zanobatus
                                |   |   ,--0 Lessiniabatis
                                |   |   |--0 Gymnura
                                |   |   |--0 Hypanus
                                |   |   |--0 Urobatis
                                `--0|   |--0 Hexatrygon
                                    |   |--0 Heliobatis
                                    |   |--0 Asterotrygon
                                    |   |   ,--0 Tethytrygon
                                    `--0+--0---0 Neotrygon
                                        |   ,--0 Arechia
                                        |--0---0 Urolophus
                                        |   ,--0 Potamotrygon
                                        |--0|   ,--0 Plesiobatis
                                        |   `--0---0 Urotrygon
                                        |   ,--?=0 Promyliobatis
                                        `--0|   ,--0 Myliobatis
                                            `--0|   ,--0 Aetobatus
                                                `--0|   ,--0 Mobula
                                                    `--0---0 Rhinoptera
 
Tree 0, char. 24 (2 steps) 
    ,--?=0 Doliodus
    |   ,--?=0 Ozarcus
    |   |--?=0 Cobelodus
    |   |   ,--?=0 Harriotta
|--0|   |--0---?=0 Chimaera
    |   |       ,--?=0 Tribodus
    |   |   ,--0|   ,--?=0 Hybodus
    |   |   |   `--0---?=0 Hamiltonichthys
    `--0|   |               ,--?=0 Mustelus
        |   |           ,--0---?=0 Scyliorhinus
        |   |       ,--0|   ,--?=0 Heterodontus
        |   |       |   `--0|   ,--?=0 Hemiscyllium
        |   |       |       `--0---?=0 Ginglymostoma
        |   |   ,--0|       ,--?=0 Pristiophorus
        |   |   |   |   ,--0|   ,--?=0 Pseudorhina
        `--0|   |   |   |   `--0---?=0 Squatina
            |   |   `--0|       ,--?=0 Protospinax
            |   |       |   ,--0---?=0 Squalus
            |   |       `--0|   ,--?=0 Hexanchus
            |   |           `--0---?=0 Chlamydoselachus
            |   |       ,--0 Belemnobatis
            |   |   ,--0|   ,--0 Spathobatis
            |   |   |   `--0|   ,--0 Asterodermus
            `--0|   |       `--0---?=0 Kimmerobatis
                |   |           ,--0 Britobatos
                |   |           |   ,--0 Aptychotrema
                |   |       ,--0|   |--0 Tlalocbatus
                |   |       |   `--0+--0 Stahlraja
                |   |       |       |   ,--0 Zapteryx
                |   |       |       `--0---0 Trygonorrhina
                |   |       |   ,--0 Rwhitfieldi
                |   |   ,--0|   |--0 Rhombopterygia
                |   |   |   |   |--0 Iansan
                `--0|   |   |   |--0 Rhakelensis
                    |   |   |   |--0 Pseudorhinobatos
                    |   |   `--0+--0 Eorhinobatos
                    |   |       |--0 Pseudobatos
                    |   |       |--0 Rhinobatos
                    |   |       |--0 Glaucostegus
                    |   |       |   ,--0 Rmaronita
                    |   |       `--0|   ,--0 Rhynchobatus
                    |   |           `--0|   ,--0 Rlatus
                    |   |               `--0|   ,--0 Rhina
                    |   |                   `--0---0 Pristis
                    `--0|           ,--0 Ostarriraja
                        |           |--1 Cyclobatis
                        |       ,--0+--0 Bathyraja
                        |       |   `--0 Raja
                        |       |       ,--0 Asflapristis
                        |   ,--0|   ,--0---0 Ptychotrygon
                        |   |   |   |       ,--?=0 Ischyrhiza
                        |   |   `--0|   ,--0---0 Onchopristis
                        |   |       `--0|   ,--0 Libanopristis
                        |   |           `--0---0 Sclerorhynchus
                        |   |           ,--?=0 Tethybatis
                        |   |       ,--0|   ,--0 Platyrhina
                        |   |       |   `--0|   ,--?=0 Tingitanius
                        `--0|       |       `--0|   ,--?=0 Platyrhinoidis
                            |   ,--0|           `--0---?=0 Eoplatyrhina
                            |   |   |       ,--0 Hypnos
                            |   |   |   ,--0---0 Torpedo
                            |   |   `--0|   ,--?=0 Titanonarke
                            |   |       `--0|   ,--?=0 Narcine
                            |   |           `--0|   ,--?=0 Temera
                            |   |               `--0---?=0 Narke
                            `--0|       ,--1 Plesiozanobatus
                                |   ,--1---1 Zanobatus
                                |   |   ,--1 Lessiniabatis
                                |   |   |--1 Gymnura
                                |   |   |--1 Hypanus
                                |   |   |--1 Urobatis
                                `--1|   |--1 Hexatrygon
                                    |   |--1 Heliobatis
                                    |   |--1 Asterotrygon
                                    |   |   ,--1 Tethytrygon
                                    `--1+--1---1 Neotrygon
                                        |   ,--1 Arechia
                                        |--1---1 Urolophus
                                        |   ,--1 Potamotrygon
                                        |--1|   ,--1 Plesiobatis
                                        |   `--1---1 Urotrygon
                                        |   ,--?=1 Promyliobatis
                                        `--1|   ,--1 Myliobatis
                                            `--1|   ,--1 Aetobatus
                                                `--1|   ,--1 Mobula
                                                    `--1---1 Rhinoptera
 
Tree 0, char. 25 (5 steps) 
    ,--?=0 Doliodus
    |   ,--?=0 Ozarcus
    |   |--?=0 Cobelodus
    |   |   ,--?=0 Harriotta
|--0|   |--0---?=0 Chimaera
    |   |       ,--?=0 Tribodus
    |   |   ,--0|   ,--?=0 Hybodus
    |   |   |   `--0---?=0 Hamiltonichthys
    `--0|   |               ,--?=0 Mustelus
        |   |           ,--0---?=0 Scyliorhinus
        |   |       ,--0|   ,--?=0 Heterodontus
        |   |       |   `--0|   ,--?=0 Hemiscyllium
        |   |       |       `--0---?=0 Ginglymostoma
        |   |   ,--0|       ,--?=0 Pristiophorus
        |   |   |   |   ,--0|   ,--?=0 Pseudorhina
        `--0|   |   |   |   `--0---?=0 Squatina
            |   |   `--0|       ,--?=0 Protospinax
            |   |       |   ,--0---?=0 Squalus
            |   |       `--0|   ,--?=0 Hexanchus
            |   |           `--0---?=0 Chlamydoselachus
            |   |       ,--0 Belemnobatis
            |   |   ,--0|   ,--0 Spathobatis
            |   |   |   `--0|   ,--0 Asterodermus
            `--0|   |       `--0---?=0 Kimmerobatis
                |   |           ,--0 Britobatos
                |   |           |   ,--0 Aptychotrema
                |   |       ,--0|   |--0 Tlalocbatus
                |   |       |   `--0+--0 Stahlraja
                |   |       |       |   ,--0 Zapteryx
                |   |       |       `--0---0 Trygonorrhina
                |   |       |   ,--1 Rwhitfieldi
                |   |   ,--0|   |--0 Rhombopterygia
                |   |   |   |   |--0 Iansan
                `--0|   |   |   |--0 Rhakelensis
                    |   |   |   |--0 Pseudorhinobatos
                    |   |   `--0+--0 Eorhinobatos
                    |   |       |--0 Pseudobatos
                    |   |       |--0 Rhinobatos
                    |   |       |--1 Glaucostegus
                    |   |       |   ,--0 Rmaronita
                    |   |       `--0|   ,--1 Rhynchobatus
                    |   |           `--1|   ,--1 Rlatus
                    |   |               `--1|   ,--1 Rhina
                    |   |                   `--1---1 Pristis
                    `--0|           ,--0 Ostarriraja
                        |           |--0 Cyclobatis
                        |       ,--0+--0 Bathyraja
                        |       |   `--0 Raja
                        |       |       ,--0 Asflapristis
                        |   ,--0|   ,--0---0 Ptychotrygon
                        |   |   |   |       ,--?=0 Ischyrhiza
                        |   |   `--0|   ,--0---0 Onchopristis
                        |   |       `--0|   ,--0 Libanopristis
                        |   |           `--0---0 Sclerorhynchus
                        |   |           ,--?=0 Tethybatis
                        |   |       ,--0|   ,--1 Platyrhina
                        |   |       |   `--0|   ,--0 Tingitanius
                        `--0|       |       `--0|   ,--0 Platyrhinoidis
                            |   ,--0|           `--0---0 Eoplatyrhina
                            |   |   |       ,--0 Hypnos
                            |   |   |   ,--0---0 Torpedo
                            |   |   `--0|   ,--0 Titanonarke
                            |   |       `--0|   ,--0 Narcine
                            |   |           `--0|   ,--0 Temera
                            |   |               `--0---0 Narke
                            `--0|        ,--?=01 Plesiozanobatus
                                |   ,--01---1 Zanobatus
                                |   |   ,--0 Lessiniabatis
                                |   |   |--0 Gymnura
                                |   |   |--0 Hypanus
                                |   |   |--0 Urobatis
                                `--0|   |--0 Hexatrygon
                                    |   |--0 Heliobatis
                                    |   |--0 Asterotrygon
                                    |   |   ,--0 Tethytrygon
                                    `--0+--0---0 Neotrygon
                                        |   ,--0 Arechia
                                        |--0---0 Urolophus
                                        |   ,--0 Potamotrygon
                                        |--0|   ,--0 Plesiobatis
                                        |   `--0---0 Urotrygon
                                        |   ,--?=0 Promyliobatis
                                        `--0|   ,--0 Myliobatis
                                            `--0|   ,--0 Aetobatus
                                                `--0|   ,--0 Mobula
                                                    `--0---0 Rhinoptera
 
Tree 0, char. 26 (5 steps) 
    ,--0 Doliodus
    |   ,--1 Ozarcus
    |   |--0 Cobelodus
    |   |   ,--1 Harriotta
|--0|   |--1---1 Chimaera
    |   |       ,--0 Tribodus
    |   |   ,--0|   ,--0 Hybodus
    |   |   |   `--0---0 Hamiltonichthys
    `--0|   |               ,--0 Mustelus
        |   |           ,--0---0 Scyliorhinus
        |   |       ,--0|   ,--0 Heterodontus
        |   |       |   `--0|   ,--0 Hemiscyllium
        |   |       |       `--0---0 Ginglymostoma
        |   |   ,--0|       ,--0 Pristiophorus
        |   |   |   |   ,--0|   ,--0 Pseudorhina
        `--0|   |   |   |   `--0---0 Squatina
            |   |   `--0|       ,--0 Protospinax
            |   |       |   ,--0---0 Squalus
            |   |       `--0|   ,--0 Hexanchus
            |   |           `--0---0 Chlamydoselachus
            |   |       ,--0 Belemnobatis
            |   |   ,--0|   ,--0 Spathobatis
            |   |   |   `--0|   ,--0 Asterodermus
            `--0|   |       `--0---0 Kimmerobatis
                |   |           ,--0 Britobatos
                |   |           |   ,--0 Aptychotrema
                |   |       ,--0|   |--0 Tlalocbatus
                |   |       |   `--0+--0 Stahlraja
                |   |       |       |   ,--0 Zapteryx
                |   |       |       `--0---0 Trygonorrhina
                |   |       |   ,--0 Rwhitfieldi
                |   |   ,--0|   |--?=0 Rhombopterygia
                |   |   |   |   |--0 Iansan
                `--0|   |   |   |--0 Rhakelensis
                    |   |   |   |--0 Pseudorhinobatos
                    |   |   `--0+--0 Eorhinobatos
                    |   |       |--0 Pseudobatos
                    |   |       |--0 Rhinobatos
                    |   |       |--0 Glaucostegus
                    |   |       |   ,--0 Rmaronita
                    |   |       `--0|   ,--0 Rhynchobatus
                    |   |           `--0|   ,--0 Rlatus
                    |   |               `--0|   ,--0 Rhina
                    |   |                   `--0---0 Pristis
                    `--0|           ,--1 Ostarriraja
                        |           |--0 Cyclobatis
                        |       ,--0+--0 Bathyraja
                        |       |   `--0 Raja
                        |       |       ,--0 Asflapristis
                        |   ,--0|   ,--0---0 Ptychotrygon
                        |   |   |   |       ,--?=0 Ischyrhiza
                        |   |   `--0|   ,--0---0 Onchopristis
                        |   |       `--0|   ,--0 Libanopristis
                        |   |           `--0---0 Sclerorhynchus
                        |   |           ,--0 Tethybatis
                        |   |       ,--0|   ,--0 Platyrhina
                        |   |       |   `--0|   ,--0 Tingitanius
                        `--0|       |       `--0|   ,--0 Platyrhinoidis
                            |   ,--0|           `--0---0 Eoplatyrhina
                            |   |   |       ,--1 Hypnos
                            |   |   |   ,--1---1 Torpedo
                            |   |   `--1|   ,--1 Titanonarke
                            |   |       `--1|   ,--1 Narcine
                            |   |           `--1|   ,--1 Temera
                            |   |               `--1---1 Narke
                            `--0|       ,--1 Plesiozanobatus
                                |   ,--0---0 Zanobatus
                                |   |   ,--?=0 Lessiniabatis
                                |   |   |--0 Gymnura
                                |   |   |--0 Hypanus
                                |   |   |--0 Urobatis
                                `--0|   |--0 Hexatrygon
                                    |   |--0 Heliobatis
                                    |   |--0 Asterotrygon
                                    |   |   ,--0 Tethytrygon
                                    `--0+--0---0 Neotrygon
                                        |   ,--0 Arechia
                                        |--0---0 Urolophus
                                        |   ,--0 Potamotrygon
                                        |--0|   ,--0 Plesiobatis
                                        |   `--0---0 Urotrygon
                                        |   ,--0 Promyliobatis
                                        `--0|   ,--0 Myliobatis
                                            `--0|   ,--0 Aetobatus
                                                `--0|   ,--0 Mobula
                                                    `--0---0 Rhinoptera
 
Tree 0, char. 27 (5 steps) 
    ,--0 Doliodus
    |   ,--?=0 Ozarcus
    |   |--0 Cobelodus
    |   |   ,--?=0 Harriotta
|--0|   |--0---?=0 Chimaera
    |   |       ,--1 Tribodus
    |   |   ,--1|   ,--1 Hybodus
    |   |   |   `--1---1 Hamiltonichthys
    `--0|   |               ,--0 Mustelus
        |   |           ,--0---0 Scyliorhinus
        |   |       ,--0|   ,--0 Heterodontus
        |   |       |   `--0|   ,--0 Hemiscyllium
        |   |       |       `--0---0 Ginglymostoma
        |   |   ,--0|         ,--0 Pristiophorus
        |   |   |   |    ,--01|   ,--1 Pseudorhina
        `--0|   |   |    |    `--1---1 Squatina
            |   |   `--01|       ,--1 Protospinax
            |   |        |   ,--1---1 Squalus
            |   |        `--1|   ,--1 Hexanchus
            |   |            `--1---1 Chlamydoselachus
            |   |       ,--0 Belemnobatis
            |   |   ,--0|   ,--0 Spathobatis
            |   |   |   `--0|   ,--0 Asterodermus
            `--0|   |       `--0---0 Kimmerobatis
                |   |           ,--1 Britobatos
                |   |           |   ,--0 Aptychotrema
                |   |       ,--0|   |--0 Tlalocbatus
                |   |       |   `--0+--0 Stahlraja
                |   |       |       |   ,--0 Zapteryx
                |   |       |       `--0---0 Trygonorrhina
                |   |       |   ,--0 Rwhitfieldi
                |   |   ,--0|   |--?=0 Rhombopterygia
                |   |   |   |   |--0 Iansan
                `--0|   |   |   |--0 Rhakelensis
                    |   |   |   |--0 Pseudorhinobatos
                    |   |   `--0+--0 Eorhinobatos
                    |   |       |--0 Pseudobatos
                    |   |       |--0 Rhinobatos
                    |   |       |--0 Glaucostegus
                    |   |       |   ,--0 Rmaronita
                    |   |       `--0|   ,--0 Rhynchobatus
                    |   |           `--0|   ,--0 Rlatus
                    |   |               `--0|   ,--0 Rhina
                    |   |                   `--0---0 Pristis
                    `--0|           ,--0 Ostarriraja
                        |           |--0 Cyclobatis
                        |       ,--0+--0 Bathyraja
                        |       |   `--0 Raja
                        |       |       ,--0 Asflapristis
                        |   ,--0|   ,--0---0 Ptychotrygon
                        |   |   |   |       ,--?=0 Ischyrhiza
                        |   |   `--0|   ,--0---0 Onchopristis
                        |   |       `--0|   ,--0 Libanopristis
                        |   |           `--0---0 Sclerorhynchus
                        |   |           ,--0 Tethybatis
                        |   |       ,--0|   ,--0 Platyrhina
                        |   |       |   `--0|   ,--0 Tingitanius
                        `--0|       |       `--0|   ,--0 Platyrhinoidis
                            |   ,--0|           `--0---0 Eoplatyrhina
                            |   |   |       ,--?=0 Hypnos
                            |   |   |   ,--0---?=0 Torpedo
                            |   |   `--0|   ,--?=0 Titanonarke
                            |   |       `--0|   ,--?=0 Narcine
                            |   |           `--0|   ,--?=0 Temera
                            |   |               `--0---?=0 Narke
                            `--0|       ,--?=0 Plesiozanobatus
                                |   ,--0---0 Zanobatus
                                |   |   ,--?=1 Lessiniabatis
                                |   |   |--1 Gymnura
                                |   |   |--1 Hypanus
                                |   |   |--1 Urobatis
                                `--0|   |--1 Hexatrygon
                                    |   |--1 Heliobatis
                                    |   |--1 Asterotrygon
                                    |   |   ,--1 Tethytrygon
                                    `--1+--1---1 Neotrygon
                                        |   ,--1 Arechia
                                        |--1---1 Urolophus
                                        |   ,--1 Potamotrygon
                                        |--1|   ,--1 Plesiobatis
                                        |   `--1---1 Urotrygon
                                        |   ,--1 Promyliobatis
                                        `--1|   ,--1 Myliobatis
                                            `--1|   ,--1 Aetobatus
                                                `--1|   ,--1 Mobula
                                                    `--1---1 Rhinoptera
 
Tree 0, char. 28 (11 steps) 
    ,--?=1 Doliodus
    |   ,--?=1 Ozarcus
    |   |--?=1 Cobelodus
    |   |   ,--?=1 Harriotta
|--1|   |--1---?=1 Chimaera
    |   |       ,--1 Tribodus
    |   |   ,--1|   ,--1 Hybodus
    |   |   |   `--1---1 Hamiltonichthys
    `--1|   |               ,--1 Mustelus
        |   |           ,--1---1 Scyliorhinus
        |   |       ,--1|   ,--1 Heterodontus
        |   |       |   `--1|   ,--1 Hemiscyllium
        |   |       |       `--1---1 Ginglymostoma
        |   |   ,--1|       ,--1 Pristiophorus
        |   |   |   |   ,--1|   ,--1 Pseudorhina
        `--1|   |   |   |   `--1---1 Squatina
            |   |   `--1|       ,--1 Protospinax
            |   |       |   ,--1---1 Squalus
            |   |       `--1|   ,--1 Hexanchus
            |   |           `--1---1 Chlamydoselachus
            |   |       ,--1 Belemnobatis
            |   |   ,--1|   ,--1 Spathobatis
            |   |   |   `--1|   ,--1 Asterodermus
            `--1|   |       `--1---1 Kimmerobatis
                |   |              ,--?=01 Britobatos
                |   |              |   ,--1 Aptychotrema
                |   |         ,--01|   |--1 Tlalocbatus
                |   |         |    `--1+--1 Stahlraja
                |   |         |        |   ,--1 Zapteryx
                |   |         |        `--1---1 Trygonorrhina
                |   |         |   ,--1 Rwhitfieldi
                |   |    ,--01|   |--?=0 Rhombopterygia
                |   |    |    |   |--1 Iansan
                `--1|    |    |   |--?=0 Rhakelensis
                    |    |    |   |--?=0 Pseudorhinobatos
                    |    |    `--0+--0 Eorhinobatos
                    |    |        |--0 Pseudobatos
                    |    |        |--0 Rhinobatos
                    |    |        |--0 Glaucostegus
                    |    |        |   ,--0 Rmaronita
                    |    |        `--0|   ,--0 Rhynchobatus
                    |    |            `--0|   ,--1 Rlatus
                    |    |                `--0|   ,--0 Rhina
                    |    |                    `--0---0 Pristis
                    `--01|              ,--?=01 Ostarriraja
                         |              |--1 Cyclobatis
                         |         ,--01+--0 Bathyraja
                         |         |    `--0 Raja
                         |         |       ,--1 Asflapristis
                         |    ,--01|   ,--1---1 Ptychotrygon
                         |    |    |   |       ,--?=1 Ischyrhiza
                         |    |    `--1|   ,--1---1 Onchopristis
                         |    |        `--1|   ,--1 Libanopristis
                         |    |            `--1---1 Sclerorhynchus
                         |    |           ,--?=0 Tethybatis
                         |    |       ,--0|   ,--0 Platyrhina
                         |    |       |   `--0|   ,--0 Tingitanius
                         `--01|       |       `--0|   ,--0 Platyrhinoidis
                              |   ,--0|           `--0---0 Eoplatyrhina
                              |   |   |       ,--?=0 Hypnos
                              |   |   |   ,--0---?=0 Torpedo
                              |   |   `--0|   ,--?=0 Titanonarke
                              |   |       `--0|   ,--?=0 Narcine
                              |   |           `--0|   ,--?=0 Temera
                              |   |               `--0---?=0 Narke
                              `--0|       ,--?=0 Plesiozanobatus
                                  |   ,--0---0 Zanobatus
                                  |   |   ,--?=0 Lessiniabatis
                                  |   |   |--0 Gymnura
                                  |   |   |--0 Hypanus
                                  |   |   |--0 Urobatis
                                  `--0|   |--1 Hexatrygon
                                      |   |--?=0 Heliobatis
                                      |   |--0 Asterotrygon
                                      |   |   ,--0 Tethytrygon
                                      `--0+--0---0 Neotrygon
                                          |   ,--1 Arechia
                                          |--1---1 Urolophus
                                          |   ,--0 Potamotrygon
                                          |--0|   ,--1 Plesiobatis
                                          |   `--1---1 Urotrygon
                                          |   ,--0 Promyliobatis
                                          `--0|   ,--0 Myliobatis
                                              `--0|   ,--1 Aetobatus
                                                  `--1|   ,--1 Mobula
                                                      `--1---1 Rhinoptera
 
Tree 0, char. 29 (2 steps) 
    ,--1 Doliodus
    |   ,--?=1 Ozarcus
    |   |--1 Cobelodus
    |   |   ,--?=1 Harriotta
|--1|   |--1---?=1 Chimaera
    |   |       ,--1 Tribodus
    |   |   ,--1|   ,--1 Hybodus
    |   |   |   `--1---1 Hamiltonichthys
    `--1|   |               ,--0 Mustelus
        |   |           ,--0---0 Scyliorhinus
        |   |       ,--0|   ,--0 Heterodontus
        |   |       |   `--0|   ,--0 Hemiscyllium
        |   |       |       `--0---0 Ginglymostoma
        |   |   ,--0|       ,--0 Pristiophorus
        |   |   |   |   ,--0|   ,--0 Pseudorhina
        `--1|   |   |   |   `--0---0 Squatina
            |   |   `--0|       ,--0 Protospinax
            |   |       |   ,--0---0 Squalus
            |   |       `--0|   ,--0 Hexanchus
            |   |           `--0---0 Chlamydoselachus
            |   |       ,--0 Belemnobatis
            |   |   ,--0|   ,--0 Spathobatis
            |   |   |   `--0|   ,--0 Asterodermus
            `--0|   |       `--0---0 Kimmerobatis
                |   |           ,--?=0 Britobatos
                |   |           |   ,--0 Aptychotrema
                |   |       ,--0|   |--0 Tlalocbatus
                |   |       |   `--0+--0 Stahlraja
                |   |       |       |   ,--0 Zapteryx
                |   |       |       `--0---0 Trygonorrhina
                |   |       |   ,--0 Rwhitfieldi
                |   |   ,--0|   |--0 Rhombopterygia
                |   |   |   |   |--0 Iansan
                `--0|   |   |   |--0 Rhakelensis
                    |   |   |   |--0 Pseudorhinobatos
                    |   |   `--0+--0 Eorhinobatos
                    |   |       |--0 Pseudobatos
                    |   |       |--0 Rhinobatos
                    |   |       |--0 Glaucostegus
                    |   |       |   ,--0 Rmaronita
                    |   |       `--0|   ,--0 Rhynchobatus
                    |   |           `--0|   ,--0 Rlatus
                    |   |               `--0|   ,--0 Rhina
                    |   |                   `--0---0 Pristis
                    `--0|           ,--?=0 Ostarriraja
                        |           |--0 Cyclobatis
                        |       ,--0+--0 Bathyraja
                        |       |   `--0 Raja
                        |       |       ,--0 Asflapristis
                        |   ,--0|   ,--0---0 Ptychotrygon
                        |   |   |   |       ,--?=0 Ischyrhiza
                        |   |   `--0|   ,--0---0 Onchopristis
                        |   |       `--0|   ,--0 Libanopristis
                        |   |           `--0---0 Sclerorhynchus
                        |   |           ,--?=0 Tethybatis
                        |   |       ,--0|   ,--0 Platyrhina
                        |   |       |   `--0|   ,--0 Tingitanius
                        `--0|       |       `--0|   ,--0 Platyrhinoidis
                            |   ,--0|           `--0---0 Eoplatyrhina
                            |   |   |       ,--?=0 Hypnos
                            |   |   |   ,--0---?=0 Torpedo
                            |   |   `--0|   ,--?=0 Titanonarke
                            |   |       `--0|   ,--?=0 Narcine
                            |   |           `--0|   ,--?=0 Temera
                            |   |               `--0---?=0 Narke
                            `--0|       ,--?=0 Plesiozanobatus
                                |   ,--0---0 Zanobatus
                                |   |   ,--?=0 Lessiniabatis
                                |   |   |--0 Gymnura
                                |   |   |--0 Hypanus
                                |   |   |--0 Urobatis
                                `--0|   |--0 Hexatrygon
                                    |   |--0 Heliobatis
                                    |   |--0 Asterotrygon
                                    |   |   ,--0 Tethytrygon
                                    `--0+--0---0 Neotrygon
                                        |   ,--0 Arechia
                                        |--0---0 Urolophus
                                        |   ,--0 Potamotrygon
                                        |--0|   ,--0 Plesiobatis
                                        |   `--0---0 Urotrygon
                                        |    ,--?=01 Promyliobatis
                                        `--01|   ,--1 Myliobatis
                                             `--1|   ,--1 Aetobatus
                                                 `--1|   ,--1 Mobula
                                                     `--1---1 Rhinoptera
 
Tree 0, char. 30 (6 steps) 
    ,--?=0 Doliodus
    |   ,--?=0 Ozarcus
    |   |--?=0 Cobelodus
    |   |   ,--0 Harriotta
|--0|   |--0---0 Chimaera
    |   |       ,--?=0 Tribodus
    |   |   ,--0|   ,--?=0 Hybodus
    |   |   |   `--0---?=0 Hamiltonichthys
    `--0|   |               ,--0 Mustelus
        |   |           ,--0---0 Scyliorhinus
        |   |       ,--0|   ,--0 Heterodontus
        |   |       |   `--0|   ,--0 Hemiscyllium
        |   |       |       `--0---0 Ginglymostoma
        |   |   ,--0|       ,--0 Pristiophorus
        |   |   |   |   ,--0|   ,--?=0 Pseudorhina
        `--0|   |   |   |   `--0---0 Squatina
            |   |   `--0|       ,--?=0 Protospinax
            |   |       |   ,--0---0 Squalus
            |   |       `--0|   ,--0 Hexanchus
            |   |           `--0---0 Chlamydoselachus
            |   |       ,--?=0 Belemnobatis
            |   |   ,--0|   ,--?=0 Spathobatis
            |   |   |   `--0|   ,--?=0 Asterodermus
            `--0|   |       `--0---?=0 Kimmerobatis
                |   |           ,--?=0 Britobatos
                |   |           |   ,--0 Aptychotrema
                |   |       ,--0|   |--?=0 Tlalocbatus
                |   |       |   `--0+--?=0 Stahlraja
                |   |       |       |   ,--0 Zapteryx
                |   |       |       `--0---1 Trygonorrhina
                |   |       |   ,--?=0 Rwhitfieldi
                |   |   ,--0|   |--?=0 Rhombopterygia
                |   |   |   |   |--?=0 Iansan
                `--0|   |   |   |--?=0 Rhakelensis
                    |   |   |   |--?=0 Pseudorhinobatos
                    |   |   `--0+--?=0 Eorhinobatos
                    |   |       |--0 Pseudobatos
                    |   |       |--0 Rhinobatos
                    |   |       |--0 Glaucostegus
                    |   |       |   ,--?=0 Rmaronita
                    |   |       `--0|   ,--0 Rhynchobatus
                    |   |           `--0|   ,--?=0 Rlatus
                    |   |               `--0|   ,--0 Rhina
                    |   |                   `--0---0 Pristis
                    `--0|             ,--?=1 Ostarriraja
                        |             |--?=1 Cyclobatis
                        |         ,--1+--1 Bathyraja
                        |         |   `--1 Raja
                        |         |         ,--?=01 Asflapristis
                        |    ,--01|    ,--01---?=01 Ptychotrygon
                        |    |    |    |         ,--?=01 Ischyrhiza
                        |    |    `--01|    ,--01---?=01 Onchopristis
                        |    |         `--01|    ,--?=01 Libanopristis
                        |    |              `--01---?=01 Sclerorhynchus
                        |    |              ,--?=01 Tethybatis
                        |    |         ,--01|   ,--0 Platyrhina
                        |    |         |    `--0|   ,--?=0 Tingitanius
                        `--01|         |        `--0|   ,--0 Platyrhinoidis
                             |    ,--01|            `--0---?=0 Eoplatyrhina
                             |    |    |        ,--1 Hypnos
                             |    |    |    ,--1---1 Torpedo
                             |    |    `--01|    ,--?=01 Titanonarke
                             |    |         `--01|    ,--0 Narcine
                             |    |              `--01|   ,--1 Temera
                             |    |                   `--1---1 Narke
                             `--01|         ,--?=01 Plesiozanobatus
                                  |    ,--01---0 Zanobatus
                                  |    |   ,--?=1 Lessiniabatis
                                  |    |   |--1 Gymnura
                                  |    |   |--1 Hypanus
                                  |    |   |--1 Urobatis
                                  `--01|   |--0 Hexatrygon
                                       |   |--?=1 Heliobatis
                                       |   |--?=1 Asterotrygon
                                       |   |   ,--?=1 Tethytrygon
                                       `--1+--1---1 Neotrygon
                                           |   ,--?=1 Arechia
                                           |--1---1 Urolophus
                                           |   ,--1 Potamotrygon
                                           |--1|   ,--1 Plesiobatis
                                           |   `--1---1 Urotrygon
                                           |   ,--?=1 Promyliobatis
                                           `--1|   ,--1 Myliobatis
                                               `--1|   ,--1 Aetobatus
                                                   `--1|   ,--1 Mobula
                                                       `--1---1 Rhinoptera
 
Tree 0, char. 31 (4 steps) 
    ,--?=0 Doliodus
    |   ,--?=0 Ozarcus
    |   |--?=0 Cobelodus
    |   |   ,--0 Harriotta
|--0|   |--0---0 Chimaera
    |   |       ,--?=0 Tribodus
    |   |   ,--0|   ,--?=0 Hybodus
    |   |   |   `--0---?=0 Hamiltonichthys
    `--0|   |               ,--0 Mustelus
        |   |           ,--0---0 Scyliorhinus
        |   |       ,--0|   ,--0 Heterodontus
        |   |       |   `--0|   ,--0 Hemiscyllium
        |   |       |       `--0---0 Ginglymostoma
        |   |   ,--0|       ,--0 Pristiophorus
        |   |   |   |   ,--0|   ,--?=0 Pseudorhina
        `--0|   |   |   |   `--0---0 Squatina
            |   |   `--0|       ,--?=0 Protospinax
            |   |       |   ,--0---0 Squalus
            |   |       `--0|   ,--0 Hexanchus
            |   |           `--0---0 Chlamydoselachus
            |   |       ,--?=0 Belemnobatis
            |   |   ,--0|   ,--?=0 Spathobatis
            |   |   |   `--0|   ,--?=0 Asterodermus
            `--0|   |       `--0---?=0 Kimmerobatis
                |   |           ,--?=0 Britobatos
                |   |           |   ,--0 Aptychotrema
                |   |       ,--0|   |--?=0 Tlalocbatus
                |   |       |   `--0+--?=0 Stahlraja
                |   |       |       |   ,--1 Zapteryx
                |   |       |       `--1---1 Trygonorrhina
                |   |       |   ,--?=0 Rwhitfieldi
                |   |   ,--0|   |--?=0 Rhombopterygia
                |   |   |   |   |--?=0 Iansan
                `--0|   |   |   |--?=0 Rhakelensis
                    |   |   |   |--?=0 Pseudorhinobatos
                    |   |   `--0+--?=0 Eorhinobatos
                    |   |       |--0 Pseudobatos
                    |   |       |--0 Rhinobatos
                    |   |       |--0 Glaucostegus
                    |   |       |   ,--?=0 Rmaronita
                    |   |       `--0|   ,--0 Rhynchobatus
                    |   |           `--0|    ,--?=01 Rlatus
                    |   |               `--01|   ,--1 Rhina
                    |   |                    `--1---1 Pristis
                    `--0|           ,--?=1 Ostarriraja
                        |           |--?=1 Cyclobatis
                        |       ,--1+--1 Bathyraja
                        |       |   `--1 Raja
                        |       |       ,--?=1 Asflapristis
                        |   ,--1|   ,--1---?=1 Ptychotrygon
                        |   |   |   |       ,--?=1 Ischyrhiza
                        |   |   `--1|   ,--1---?=1 Onchopristis
                        |   |       `--1|   ,--?=1 Libanopristis
                        |   |           `--1---?=1 Sclerorhynchus
                        |   |           ,--?=1 Tethybatis
                        |   |       ,--1|   ,--1 Platyrhina
                        |   |       |   `--1|   ,--?=1 Tingitanius
                        `--1|       |       `--1|   ,--1 Platyrhinoidis
                            |   ,--1|           `--1---?=1 Eoplatyrhina
                            |   |   |       ,--1 Hypnos
                            |   |   |   ,--1---1 Torpedo
                            |   |   `--1|   ,--?=1 Titanonarke
                            |   |       `--1|   ,--1 Narcine
                            |   |           `--1|   ,--1 Temera
                            |   |               `--1---1 Narke
                            `--1|       ,--?=1 Plesiozanobatus
                                |   ,--1---1 Zanobatus
                                |   |   ,--?=1 Lessiniabatis
                                |   |   |--1 Gymnura
                                |   |   |--1 Hypanus
                                |   |   |--1 Urobatis
                                `--1|   |--0 Hexatrygon
                                    |   |--?=1 Heliobatis
                                    |   |--?=1 Asterotrygon
                                    |   |   ,--?=1 Tethytrygon
                                    `--1+--1---1 Neotrygon
                                        |   ,--?=1 Arechia
                                        |--1---1 Urolophus
                                        |   ,--1 Potamotrygon
                                        |--1|   ,--1 Plesiobatis
                                        |   `--1---1 Urotrygon
                                        |   ,--?=1 Promyliobatis
                                        `--1|   ,--1 Myliobatis
                                            `--1|   ,--1 Aetobatus
                                                `--1|   ,--1 Mobula
                                                    `--1---1 Rhinoptera
 
Tree 0, char. 32 (4 steps) 
     ,--?=01 Doliodus
     |    ,--?=01 Ozarcus
     |    |--?=01 Cobelodus
     |    |    ,--?=01 Harriotta
|--01|    |--01---?=01 Chimaera
     |    |         ,--?=01 Tribodus
     |    |    ,--01|    ,--?=01 Hybodus
     |    |    |    `--01---?=01 Hamiltonichthys
     `--01|    |                   ,--?=01 Mustelus
          |    |              ,--01---?=01 Scyliorhinus
          |    |         ,--01|    ,--?=01 Heterodontus
          |    |         |    `--01|    ,--?=01 Hemiscyllium
          |    |         |         `--01---?=01 Ginglymostoma
          |    |    ,--01|         ,--?=01 Pristiophorus
          |    |    |    |    ,--01|    ,--?=01 Pseudorhina
          `--01|    |    |    |    `--01---?=01 Squatina
               |    |    `--01|         ,--?=01 Protospinax
               |    |         |    ,--01---?=01 Squalus
               |    |         `--01|    ,--?=01 Hexanchus
               |    |              `--01---?=01 Chlamydoselachus
               |    |         ,--?=01 Belemnobatis
               |    |    ,--01|    ,--?=01 Spathobatis
               |    |    |    `--01|    ,--?=01 Asterodermus
               `--01|    |         `--01---?=01 Kimmerobatis
                    |    |              ,--?=01 Britobatos
                    |    |              |    ,--?=01 Aptychotrema
                    |    |         ,--01|    |--?=01 Tlalocbatus
                    |    |         |    `--01+--?=01 Stahlraja
                    |    |         |         |    ,--?=01 Zapteryx
                    |    |         |         `--01---0 Trygonorrhina
                    |    |         |    ,--?=01 Rwhitfieldi
                    |    |    ,--01|    |--?=01 Rhombopterygia
                    |    |    |    |    |--?=01 Iansan
                    `--01|    |    |    |--?=01 Rhakelensis
                         |    |    |    |--?=01 Pseudorhinobatos
                         |    |    `--01+--?=01 Eorhinobatos
                         |    |         |--?=01 Pseudobatos
                         |    |         |--?=01 Rhinobatos
                         |    |         |--?=01 Glaucostegus
                         |    |         |    ,--?=01 Rmaronita
                         |    |         `--01|    ,--?=01 Rhynchobatus
                         |    |              `--01|    ,--?=01 Rlatus
                         |    |                   `--01|    ,--?=01 Rhina
                         |    |                        `--01---?=01 Pristis
                         `--01|             ,--?=1 Ostarriraja
                              |             |--?=1 Cyclobatis
                              |         ,--1+--1 Bathyraja
                              |         |   `--1 Raja
                              |         |         ,--?=01 Asflapristis
                              |    ,--01|    ,--01---?=01 Ptychotrygon
                              |    |    |    |         ,--?=01 Ischyrhiza
                              |    |    `--01|    ,--01---?=01 Onchopristis
                              |    |         `--01|    ,--?=01 Libanopristis
                              |    |              `--01---?=01 Sclerorhynchus
                              |    |              ,--?=01 Tethybatis
                              |    |         ,--01|    ,--?=01 Platyrhina
                              |    |         |    `--01|    ,--?=01 Tingitanius
                              `--01|         |         `--01|    ,--?=01 Platyrhinoidis
                                   |    ,--01|              `--01---?=01 Eoplatyrhina
                                   |    |    |       ,--0 Hypnos
                                   |    |    |   ,--0---0 Torpedo
                                   |    |    `--0|   ,--?=0 Titanonarke
                                   |    |        `--0|   ,--0 Narcine
                                   |    |            `--0|   ,--0 Temera
                                   |    |                `--0---0 Narke
                                   `--01|         ,--?=01 Plesiozanobatus
                                        |    ,--01---?=01 Zanobatus
                                        |    |   ,--?=1 Lessiniabatis
                                        |    |   |--0 Gymnura
                                        |    |   |--1 Hypanus
                                        |    |   |--1 Urobatis
                                        `--01|   |--0 Hexatrygon
                                             |   |--?=1 Heliobatis
                                             |   |--?=1 Asterotrygon
                                             |   |   ,--?=1 Tethytrygon
                                             `--1+--1---1 Neotrygon
                                                 |   ,--?=1 Arechia
                                                 |--1---1 Urolophus
                                                 |   ,--1 Potamotrygon
                                                 |--1|   ,--1 Plesiobatis
                                                 |   `--1---1 Urotrygon
                                                 |   ,--?=1 Promyliobatis
                                                 `--1|   ,--1 Myliobatis
                                                     `--1|   ,--1 Aetobatus
                                                         `--1|   ,--1 Mobula
                                                             `--1---1 Rhinoptera
 
Tree 0, char. 33 (6 steps) 
    ,--0 Doliodus
    |   ,--0 Ozarcus
    |   |--0 Cobelodus
    |   |   ,--0 Harriotta
|--0|   |--0---0 Chimaera
    |   |       ,--0 Tribodus
    |   |   ,--0|   ,--0 Hybodus
    |   |   |   `--0---0 Hamiltonichthys
    `--0|   |               ,--0 Mustelus
        |   |           ,--0---0 Scyliorhinus
        |   |       ,--0|   ,--3 Heterodontus
        |   |       |   `--3|   ,--3 Hemiscyllium
        |   |       |       `--3---3 Ginglymostoma
        |   |   ,--0|       ,--0 Pristiophorus
        |   |   |   |   ,--0|   ,--2 Pseudorhina
        `--0|   |   |   |   `--2---2 Squatina
            |   |   `--0|       ,--0 Protospinax
            |   |       |   ,--0---0 Squalus
            |   |       `--0|   ,--0 Hexanchus
            |   |           `--0---0 Chlamydoselachus
            |   |       ,--0 Belemnobatis
            |   |   ,--0|   ,--0 Spathobatis
            |   |   |   `--0|   ,--0 Asterodermus
            `--0|   |       `--0---0 Kimmerobatis
                |   |           ,--0 Britobatos
                |   |           |   ,--0 Aptychotrema
                |   |       ,--0|   |--0 Tlalocbatus
                |   |       |   `--0+--0 Stahlraja
                |   |       |       |   ,--0 Zapteryx
                |   |       |       `--0---0 Trygonorrhina
                |   |       |   ,--0 Rwhitfieldi
                |   |   ,--0|   |--0 Rhombopterygia
                |   |   |   |   |--0 Iansan
                `--0|   |   |   |--0 Rhakelensis
                    |   |   |   |--0 Pseudorhinobatos
                    |   |   `--0+--0 Eorhinobatos
                    |   |       |--0 Pseudobatos
                    |   |       |--0 Rhinobatos
                    |   |       |--0 Glaucostegus
                    |   |       |   ,--0 Rmaronita
                    |   |       `--0|   ,--0 Rhynchobatus
                    |   |           `--0|   ,--0 Rlatus
                    |   |               `--0|   ,--0 Rhina
                    |   |                   `--0---0 Pristis
                    `--0|           ,--0 Ostarriraja
                        |           |--0 Cyclobatis
                        |       ,--0+--0 Bathyraja
                        |       |   `--0 Raja
                        |       |       ,--0 Asflapristis
                        |   ,--0|   ,--0---0 Ptychotrygon
                        |   |   |   |       ,--?=0 Ischyrhiza
                        |   |   `--0|   ,--0---0 Onchopristis
                        |   |       `--0|   ,--0 Libanopristis
                        |   |           `--0---0 Sclerorhynchus
                        |   |           ,--0 Tethybatis
                        |   |       ,--0|   ,--0 Platyrhina
                        |   |       |   `--0|   ,--0 Tingitanius
                        `--0|       |       `--0|   ,--0 Platyrhinoidis
                            |   ,--0|           `--0---0 Eoplatyrhina
                            |   |   |       ,--1 Hypnos
                            |   |   |   ,--1---1 Torpedo
                            |   |   `--1|   ,--1 Titanonarke
                            |   |       `--1|   ,--1 Narcine
                            |   |           `--1|   ,--1 Temera
                            |   |               `--1---1 Narke
                            `--0|       ,--0 Plesiozanobatus
                                |   ,--0---0 Zanobatus
                                |   |   ,--1 Lessiniabatis
                                |   |   |--1 Gymnura
                                |   |   |--1 Hypanus
                                |   |   |--1 Urobatis
                                `--0|   |--0 Hexatrygon
                                    |   |--1 Heliobatis
                                    |   |--1 Asterotrygon
                                    |   |   ,--1 Tethytrygon
                                    `--1+--1---1 Neotrygon
                                        |   ,--1 Arechia
                                        |--1---1 Urolophus
                                        |   ,--1 Potamotrygon
                                        |--1|   ,--0 Plesiobatis
                                        |   `--1---1 Urotrygon
                                        |   ,--1 Promyliobatis
                                        `--1|   ,--1 Myliobatis
                                            `--1|   ,--1 Aetobatus
                                                `--1|   ,--1 Mobula
                                                    `--1---1 Rhinoptera
 
Tree 0, char. 34 (6 steps) 
    ,--0 Doliodus
    |   ,--?=0 Ozarcus
    |   |--0 Cobelodus
    |   |   ,--0 Harriotta
|--0|   |--0---0 Chimaera
    |   |       ,--0 Tribodus
    |   |   ,--0|   ,--?=0 Hybodus
    |   |   |   `--0---?=0 Hamiltonichthys
    `--0|   |               ,--0 Mustelus
        |   |           ,--0---0 Scyliorhinus
        |   |       ,--0|   ,--0 Heterodontus
        |   |       |   `--0|   ,--?=0 Hemiscyllium
        |   |       |       `--0---0 Ginglymostoma
        |   |   ,--0|       ,--?=0 Pristiophorus
        |   |   |   |   ,--0|   ,--0 Pseudorhina
        `--0|   |   |   |   `--0---0 Squatina
            |   |   `--0|       ,--0 Protospinax
            |   |       |   ,--0---0 Squalus
            |   |       `--0|   ,--0 Hexanchus
            |   |           `--0---0 Chlamydoselachus
            |   |       ,--0 Belemnobatis
            |   |   ,--0|   ,--0 Spathobatis
            |   |   |   `--0|   ,--0 Asterodermus
            `--0|   |       `--0---0 Kimmerobatis
                |   |            ,--1 Britobatos
                |   |            |    ,--0 Aptychotrema
                |   |       ,--01|    |--1 Tlalocbatus
                |   |       |    `--01+--1 Stahlraja
                |   |       |         |   ,--0 Zapteryx
                |   |       |         `--0---0 Trygonorrhina
                |   |       |   ,--0 Rwhitfieldi
                |   |   ,--0|   |--0 Rhombopterygia
                |   |   |   |   |--0 Iansan
                `--0|   |   |   |--0 Rhakelensis
                    |   |   |   |--0 Pseudorhinobatos
                    |   |   `--0+--0 Eorhinobatos
                    |   |       |--0 Pseudobatos
                    |   |       |--0 Rhinobatos
                    |   |       |--0 Glaucostegus
                    |   |       |   ,--1 Rmaronita
                    |   |       `--1|   ,--1 Rhynchobatus
                    |   |           `--1|   ,--1 Rlatus
                    |   |               `--1|   ,--1 Rhina
                    |   |                   `--1---0 Pristis
                    `--0|           ,--0 Ostarriraja
                        |           |--0 Cyclobatis
                        |       ,--0+--0 Bathyraja
                        |       |   `--0 Raja
                        |       |       ,--?=0 Asflapristis
                        |   ,--0|   ,--0---0 Ptychotrygon
                        |   |   |   |       ,--?=0 Ischyrhiza
                        |   |   `--0|   ,--0---0 Onchopristis
                        |   |       `--0|   ,--0 Libanopristis
                        |   |           `--0---0 Sclerorhynchus
                        |   |           ,--0 Tethybatis
                        |   |       ,--0|   ,--1 Platyrhina
                        |   |       |   `--1|   ,--1 Tingitanius
                        `--0|       |       `--1|   ,--1 Platyrhinoidis
                            |   ,--0|           `--1---1 Eoplatyrhina
                            |   |   |       ,--0 Hypnos
                            |   |   |   ,--0---0 Torpedo
                            |   |   `--0|   ,--0 Titanonarke
                            |   |       `--0|   ,--0 Narcine
                            |   |           `--0|   ,--0 Temera
                            |   |               `--0---0 Narke
                            `--0|       ,--0 Plesiozanobatus
                                |   ,--0---0 Zanobatus
                                |   |   ,--0 Lessiniabatis
                                |   |   |--0 Gymnura
                                |   |   |--0 Hypanus
                                |   |   |--0 Urobatis
                                `--0|   |--0 Hexatrygon
                                    |   |--0 Heliobatis
                                    |   |--0 Asterotrygon
                                    |   |   ,--0 Tethytrygon
                                    `--0+--0---0 Neotrygon
                                        |   ,--?=0 Arechia
                                        |--0---0 Urolophus
                                        |   ,--0 Potamotrygon
                                        |--0|   ,--0 Plesiobatis
                                        |   `--0---0 Urotrygon
                                        |   ,--0 Promyliobatis
                                        `--0|   ,--0 Myliobatis
                                            `--0|   ,--0 Aetobatus
                                                `--0|   ,--0 Mobula
                                                    `--0---0 Rhinoptera
 
Tree 0, char. 35 (2 steps) 
    ,--?=0 Doliodus
    |   ,--?=0 Ozarcus
    |   |--?=0 Cobelodus
    |   |   ,--0 Harriotta
|--0|   |--0---1 Chimaera
    |   |       ,--0 Tribodus
    |   |   ,--0|   ,--0 Hybodus
    |   |   |   `--0---?=0 Hamiltonichthys
    `--0|   |               ,--0 Mustelus
        |   |           ,--0---0 Scyliorhinus
        |   |       ,--0|   ,--0 Heterodontus
        |   |       |   `--0|   ,--0 Hemiscyllium
        |   |       |       `--0---0 Ginglymostoma
        |   |   ,--0|       ,--0 Pristiophorus
        |   |   |   |   ,--0|   ,--0 Pseudorhina
        `--0|   |   |   |   `--0---0 Squatina
            |   |   `--0|       ,--0 Protospinax
            |   |       |   ,--0---0 Squalus
            |   |       `--0|   ,--0 Hexanchus
            |   |           `--0---0 Chlamydoselachus
            |   |       ,--?=0 Belemnobatis
            |   |   ,--0|   ,--?=0 Spathobatis
            |   |   |   `--0|   ,--?=0 Asterodermus
            `--0|   |       `--0---?=0 Kimmerobatis
                |   |           ,--0 Britobatos
                |   |           |   ,--0 Aptychotrema
                |   |       ,--0|   |--0 Tlalocbatus
                |   |       |   `--0+--?=0 Stahlraja
                |   |       |       |   ,--0 Zapteryx
                |   |       |       `--0---0 Trygonorrhina
                |   |       |   ,--0 Rwhitfieldi
                |   |   ,--0|   |--0 Rhombopterygia
                |   |   |   |   |--0 Iansan
                `--0|   |   |   |--0 Rhakelensis
                    |   |   |   |--0 Pseudorhinobatos
                    |   |   `--0+--0 Eorhinobatos
                    |   |       |--0 Pseudobatos
                    |   |       |--0 Rhinobatos
                    |   |       |--0 Glaucostegus
                    |   |       |   ,--?=0 Rmaronita
                    |   |       `--0|   ,--0 Rhynchobatus
                    |   |           `--0|   ,--?=0 Rlatus
                    |   |               `--0|   ,--0 Rhina
                    |   |                   `--0---0 Pristis
                    `--0|           ,--?=0 Ostarriraja
                        |           |--?=0 Cyclobatis
                        |       ,--0+--0 Bathyraja
                        |       |   `--0 Raja
                        |       |       ,--?=0 Asflapristis
                        |   ,--0|   ,--0---?=0 Ptychotrygon
                        |   |   |   |       ,--?=0 Ischyrhiza
                        |   |   `--0|   ,--0---?=0 Onchopristis
                        |   |       `--0|   ,--?=0 Libanopristis
                        |   |           `--0---?=0 Sclerorhynchus
                        |   |           ,--?=0 Tethybatis
                        |   |       ,--0|   ,--0 Platyrhina
                        |   |       |   `--0|   ,--?=0 Tingitanius
                        `--0|       |       `--0|   ,--0 Platyrhinoidis
                            |   ,--0|           `--0---?=0 Eoplatyrhina
                            |   |   |       ,--1 Hypnos
                            |   |   |   ,--1---1 Torpedo
                            |   |   `--1|   ,--?=1 Titanonarke
                            |   |       `--1|   ,--1 Narcine
                            |   |           `--1|   ,--1 Temera
                            |   |               `--1---1 Narke
                            `--0|       ,--?=0 Plesiozanobatus
                                |   ,--0---0 Zanobatus
                                |   |   ,--?=0 Lessiniabatis
                                |   |   |--0 Gymnura
                                |   |   |--0 Hypanus
                                |   |   |--0 Urobatis
                                `--0|   |--0 Hexatrygon
                                    |   |--?=0 Heliobatis
                                    |   |--?=0 Asterotrygon
                                    |   |   ,--?=0 Tethytrygon
                                    `--0+--0---0 Neotrygon
                                        |   ,--?=0 Arechia
                                        |--0---0 Urolophus
                                        |   ,--0 Potamotrygon
                                        |--0|   ,--0 Plesiobatis
                                        |   `--0---0 Urotrygon
                                        |   ,--?=0 Promyliobatis
                                        `--0|   ,--0 Myliobatis
                                            `--0|   ,--0 Aetobatus
                                                `--0|   ,--0 Mobula
                                                    `--0---0 Rhinoptera
 
Tree 0, char. 36 (3 steps) 
    ,--0 Doliodus
    |   ,--0 Ozarcus
    |   |--0 Cobelodus
    |   |   ,--0 Harriotta
|--0|   |--0---0 Chimaera
    |   |       ,--?=0 Tribodus
    |   |   ,--0|   ,--?=0 Hybodus
    |   |   |   `--0---0 Hamiltonichthys
    `--0|   |               ,--0 Mustelus
        |   |           ,--0---0 Scyliorhinus
        |   |       ,--0|   ,--0 Heterodontus
        |   |       |   `--0|   ,--1 Hemiscyllium
        |   |       |       `--0---0 Ginglymostoma
        |   |   ,--0|       ,--1 Pristiophorus
        |   |   |   |   ,--0|   ,--0 Pseudorhina
        `--0|   |   |   |   `--0---0 Squatina
            |   |   `--0|       ,--?=0 Protospinax
            |   |       |   ,--0---0 Squalus
            |   |       `--0|   ,--0 Hexanchus
            |   |           `--0---0 Chlamydoselachus
            |   |       ,--1 Belemnobatis
            |   |   ,--1|   ,--1 Spathobatis
            |   |   |   `--1|   ,--?=1 Asterodermus
            `--0|   |       `--1---?=1 Kimmerobatis
                |   |           ,--?=1 Britobatos
                |   |           |   ,--1 Aptychotrema
                |   |       ,--1|   |--?=1 Tlalocbatus
                |   |       |   `--1+--?=1 Stahlraja
                |   |       |       |   ,--1 Zapteryx
                |   |       |       `--1---1 Trygonorrhina
                |   |       |   ,--1 Rwhitfieldi
                |   |   ,--1|   |--?=1 Rhombopterygia
                |   |   |   |   |--?=1 Iansan
                `--1|   |   |   |--1 Rhakelensis
                    |   |   |   |--?=1 Pseudorhinobatos
                    |   |   `--1+--?=1 Eorhinobatos
                    |   |       |--1 Pseudobatos
                    |   |       |--1 Rhinobatos
                    |   |       |--1 Glaucostegus
                    |   |       |   ,--1 Rmaronita
                    |   |       `--1|   ,--1 Rhynchobatus
                    |   |           `--1|   ,--1 Rlatus
                    |   |               `--1|   ,--1 Rhina
                    |   |                   `--1---1 Pristis
                    `--1|           ,--?=1 Ostarriraja
                        |           |--1 Cyclobatis
                        |       ,--1+--1 Bathyraja
                        |       |   `--1 Raja
                        |       |       ,--?=1 Asflapristis
                        |   ,--1|   ,--1---1 Ptychotrygon
                        |   |   |   |       ,--?=1 Ischyrhiza
                        |   |   `--1|   ,--1---?=1 Onchopristis
                        |   |       `--1|   ,--?=1 Libanopristis
                        |   |           `--1---1 Sclerorhynchus
                        |   |           ,--?=1 Tethybatis
                        |   |       ,--1|   ,--1 Platyrhina
                        |   |       |   `--1|   ,--?=1 Tingitanius
                        `--1|       |       `--1|   ,--1 Platyrhinoidis
                            |   ,--1|           `--1---?=1 Eoplatyrhina
                            |   |   |       ,--1 Hypnos
                            |   |   |   ,--1---1 Torpedo
                            |   |   `--1|   ,--1 Titanonarke
                            |   |       `--1|   ,--1 Narcine
                            |   |           `--1|   ,--1 Temera
                            |   |               `--1---1 Narke
                            `--1|       ,--?=1 Plesiozanobatus
                                |   ,--1---1 Zanobatus
                                |   |   ,--?=1 Lessiniabatis
                                |   |   |--1 Gymnura
                                |   |   |--1 Hypanus
                                |   |   |--1 Urobatis
                                `--1|   |--1 Hexatrygon
                                    |   |--?=1 Heliobatis
                                    |   |--1 Asterotrygon
                                    |   |   ,--1 Tethytrygon
                                    `--1+--1---1 Neotrygon
                                        |   ,--1 Arechia
                                        |--1---1 Urolophus
                                        |   ,--1 Potamotrygon
                                        |--1|   ,--1 Plesiobatis
                                        |   `--1---1 Urotrygon
                                        |   ,--1 Promyliobatis
                                        `--1|   ,--1 Myliobatis
                                            `--1|   ,--1 Aetobatus
                                                `--1|   ,--1 Mobula
                                                    `--1---1 Rhinoptera
 
Tree 0, char. 37 (1 steps) 
    ,--?=1 Doliodus
    |   ,--1 Ozarcus
    |   |--?=1 Cobelodus
    |   |   ,--0 Harriotta
|--1|   |--0---0 Chimaera
    |   |       ,--?=1 Tribodus
    |   |   ,--1|   ,--?=1 Hybodus
    |   |   |   `--1---1 Hamiltonichthys
    `--1|   |               ,--1 Mustelus
        |   |           ,--1---1 Scyliorhinus
        |   |       ,--1|   ,--1 Heterodontus
        |   |       |   `--1|   ,--1 Hemiscyllium
        |   |       |       `--1---1 Ginglymostoma
        |   |   ,--1|       ,--1 Pristiophorus
        |   |   |   |   ,--1|   ,--1 Pseudorhina
        `--1|   |   |   |   `--1---1 Squatina
            |   |   `--1|       ,--1 Protospinax
            |   |       |   ,--1---1 Squalus
            |   |       `--1|   ,--1 Hexanchus
            |   |           `--1---1 Chlamydoselachus
            |   |       ,--1 Belemnobatis
            |   |   ,--1|   ,--1 Spathobatis
            |   |   |   `--1|   ,--?=1 Asterodermus
            `--1|   |       `--1---?=1 Kimmerobatis
                |   |           ,--1 Britobatos
                |   |           |   ,--1 Aptychotrema
                |   |       ,--1|   |--?=1 Tlalocbatus
                |   |       |   `--1+--?=1 Stahlraja
                |   |       |       |   ,--1 Zapteryx
                |   |       |       `--1---1 Trygonorrhina
                |   |       |   ,--1 Rwhitfieldi
                |   |   ,--1|   |--?=1 Rhombopterygia
                |   |   |   |   |--?=1 Iansan
                `--1|   |   |   |--1 Rhakelensis
                    |   |   |   |--1 Pseudorhinobatos
                    |   |   `--1+--1 Eorhinobatos
                    |   |       |--1 Pseudobatos
                    |   |       |--1 Rhinobatos
                    |   |       |--1 Glaucostegus
                    |   |       |   ,--1 Rmaronita
                    |   |       `--1|   ,--1 Rhynchobatus
                    |   |           `--1|   ,--1 Rlatus
                    |   |               `--1|   ,--1 Rhina
                    |   |                   `--1---1 Pristis
                    `--1|           ,--?=1 Ostarriraja
                        |           |--1 Cyclobatis
                        |       ,--1+--1 Bathyraja
                        |       |   `--1 Raja
                        |       |       ,--?=1 Asflapristis
                        |   ,--1|   ,--1---1 Ptychotrygon
                        |   |   |   |       ,--?=1 Ischyrhiza
                        |   |   `--1|   ,--1---?=1 Onchopristis
                        |   |       `--1|   ,--?=1 Libanopristis
                        |   |           `--1---1 Sclerorhynchus
                        |   |           ,--?=1 Tethybatis
                        |   |       ,--1|   ,--1 Platyrhina
                        |   |       |   `--1|   ,--1 Tingitanius
                        `--1|       |       `--1|   ,--1 Platyrhinoidis
                            |   ,--1|           `--1---1 Eoplatyrhina
                            |   |   |       ,--1 Hypnos
                            |   |   |   ,--1---1 Torpedo
                            |   |   `--1|   ,--1 Titanonarke
                            |   |       `--1|   ,--1 Narcine
                            |   |           `--1|   ,--1 Temera
                            |   |               `--1---1 Narke
                            `--1|       ,--?=1 Plesiozanobatus
                                |   ,--1---1 Zanobatus
                                |   |   ,--?=1 Lessiniabatis
                                |   |   |--?=1 Gymnura
                                |   |   |--?=1 Hypanus
                                |   |   |--?=1 Urobatis
                                `--1|   |--1 Hexatrygon
                                    |   |--?=1 Heliobatis
                                    |   |--?=1 Asterotrygon
                                    |   |   ,--?=1 Tethytrygon
                                    `--1+--1---?=1 Neotrygon
                                        |   ,--1 Arechia
                                        |--1---1 Urolophus
                                        |   ,--?=1 Potamotrygon
                                        |--1|   ,--1 Plesiobatis
                                        |   `--1---?=1 Urotrygon
                                        |   ,--1 Promyliobatis
                                        `--1|   ,--?=1 Myliobatis
                                            `--1|   ,--?=1 Aetobatus
                                                `--1|   ,--?=1 Mobula
                                                    `--1---?=1 Rhinoptera
 
Tree 0, char. 38 (2 steps) 
    ,--?=0 Doliodus
    |   ,--?=0 Ozarcus
    |   |--?=0 Cobelodus
    |   |   ,--0 Harriotta
|--0|   |--0---0 Chimaera
    |   |       ,--?=0 Tribodus
    |   |   ,--0|   ,--?=0 Hybodus
    |   |   |   `--0---0 Hamiltonichthys
    `--0|   |               ,--0 Mustelus
        |   |           ,--0---0 Scyliorhinus
        |   |       ,--0|   ,--0 Heterodontus
        |   |       |   `--0|   ,--0 Hemiscyllium
        |   |       |       `--0---0 Ginglymostoma
        |   |   ,--0|       ,--0 Pristiophorus
        |   |   |   |   ,--0|   ,--1 Pseudorhina
        `--0|   |   |   |   `--1---1 Squatina
            |   |   `--0|       ,--?=0 Protospinax
            |   |       |   ,--0---0 Squalus
            |   |       `--0|   ,--0 Hexanchus
            |   |           `--0---0 Chlamydoselachus
            |   |       ,--1 Belemnobatis
            |   |   ,--1|   ,--1 Spathobatis
            |   |   |   `--1|   ,--?=1 Asterodermus
            `--0|   |       `--1---?=1 Kimmerobatis
                |   |           ,--?=1 Britobatos
                |   |           |   ,--1 Aptychotrema
                |   |       ,--1|   |--?=1 Tlalocbatus
                |   |       |   `--1+--?=1 Stahlraja
                |   |       |       |   ,--1 Zapteryx
                |   |       |       `--1---1 Trygonorrhina
                |   |       |   ,--1 Rwhitfieldi
                |   |   ,--1|   |--?=1 Rhombopterygia
                |   |   |   |   |--?=1 Iansan
                `--1|   |   |   |--1 Rhakelensis
                    |   |   |   |--?=1 Pseudorhinobatos
                    |   |   `--1+--?=1 Eorhinobatos
                    |   |       |--1 Pseudobatos
                    |   |       |--1 Rhinobatos
                    |   |       |--1 Glaucostegus
                    |   |       |   ,--1 Rmaronita
                    |   |       `--1|   ,--1 Rhynchobatus
                    |   |           `--1|   ,--?=1 Rlatus
                    |   |               `--1|   ,--1 Rhina
                    |   |                   `--1---1 Pristis
                    `--1|           ,--?=1 Ostarriraja
                        |           |--1 Cyclobatis
                        |       ,--1+--1 Bathyraja
                        |       |   `--1 Raja
                        |       |       ,--?=1 Asflapristis
                        |   ,--1|   ,--1---1 Ptychotrygon
                        |   |   |   |       ,--?=1 Ischyrhiza
                        |   |   `--1|   ,--1---?=1 Onchopristis
                        |   |       `--1|   ,--?=1 Libanopristis
                        |   |           `--1---1 Sclerorhynchus
                        |   |           ,--?=1 Tethybatis
                        |   |       ,--1|   ,--1 Platyrhina
                        |   |       |   `--1|   ,--?=1 Tingitanius
                        `--1|       |       `--1|   ,--1 Platyrhinoidis
                            |   ,--1|           `--1---?=1 Eoplatyrhina
                            |   |   |       ,--1 Hypnos
                            |   |   |   ,--1---1 Torpedo
                            |   |   `--1|   ,--1 Titanonarke
                            |   |       `--1|   ,--1 Narcine
                            |   |           `--1|   ,--1 Temera
                            |   |               `--1---1 Narke
                            `--1|       ,--?=1 Plesiozanobatus
                                |   ,--1---1 Zanobatus
                                |   |   ,--?=1 Lessiniabatis
                                |   |   |--1 Gymnura
                                |   |   |--1 Hypanus
                                |   |   |--1 Urobatis
                                `--1|   |--?=1 Hexatrygon
                                    |   |--?=1 Heliobatis
                                    |   |--1 Asterotrygon
                                    |   |   ,--?=1 Tethytrygon
                                    `--1+--1---1 Neotrygon
                                        |   ,--1 Arechia
                                        |--1---1 Urolophus
                                        |   ,--1 Potamotrygon
                                        |--1|   ,--1 Plesiobatis
                                        |   `--1---1 Urotrygon
                                        |   ,--1 Promyliobatis
                                        `--1|   ,--1 Myliobatis
                                            `--1|   ,--1 Aetobatus
                                                `--1|   ,--1 Mobula
                                                    `--1---1 Rhinoptera
 
Tree 0, char. 39 (3 steps) 
     ,--1 Doliodus
     |   ,--0 Ozarcus
     |   |--0 Cobelodus
     |   |   ,--0 Harriotta
|--01|   |--0---0 Chimaera
     |   |       ,--0 Tribodus
     |   |   ,--0|   ,--1 Hybodus
     |   |   |   `--1---1 Hamiltonichthys
     `--0|   |               ,--1 Mustelus
         |   |           ,--1---1 Scyliorhinus
         |   |       ,--1|   ,--1 Heterodontus
         |   |       |   `--1|   ,--1 Hemiscyllium
         |   |       |       `--1---1 Ginglymostoma
         |   |   ,--0|       ,--0 Pristiophorus
         |   |   |   |   ,--0|   ,--0 Pseudorhina
         `--0|   |   |   |   `--0---0 Squatina
             |   |   `--0|       ,--0 Protospinax
             |   |       |   ,--0---0 Squalus
             |   |       `--0|   ,--0 Hexanchus
             |   |           `--0---0 Chlamydoselachus
             |   |       ,--0 Belemnobatis
             |   |   ,--0|   ,--0 Spathobatis
             |   |   |   `--0|   ,--0 Asterodermus
             `--0|   |       `--0---0 Kimmerobatis
                 |   |           ,--0 Britobatos
                 |   |           |   ,--0 Aptychotrema
                 |   |       ,--0|   |--0 Tlalocbatus
                 |   |       |   `--0+--0 Stahlraja
                 |   |       |       |   ,--0 Zapteryx
                 |   |       |       `--0---0 Trygonorrhina
                 |   |       |   ,--0 Rwhitfieldi
                 |   |   ,--0|   |--0 Rhombopterygia
                 |   |   |   |   |--0 Iansan
                 `--0|   |   |   |--0 Rhakelensis
                     |   |   |   |--0 Pseudorhinobatos
                     |   |   `--0+--0 Eorhinobatos
                     |   |       |--0 Pseudobatos
                     |   |       |--0 Rhinobatos
                     |   |       |--0 Glaucostegus
                     |   |       |   ,--0 Rmaronita
                     |   |       `--0|   ,--0 Rhynchobatus
                     |   |           `--0|   ,--0 Rlatus
                     |   |               `--0|   ,--0 Rhina
                     |   |                   `--0---0 Pristis
                     `--0|           ,--0 Ostarriraja
                         |           |--0 Cyclobatis
                         |       ,--0+--0 Bathyraja
                         |       |   `--0 Raja
                         |       |       ,--0 Asflapristis
                         |   ,--0|   ,--0---0 Ptychotrygon
                         |   |   |   |       ,--?=0 Ischyrhiza
                         |   |   `--0|   ,--0---0 Onchopristis
                         |   |       `--0|   ,--0 Libanopristis
                         |   |           `--0---0 Sclerorhynchus
                         |   |           ,--0 Tethybatis
                         |   |       ,--0|   ,--0 Platyrhina
                         |   |       |   `--0|   ,--0 Tingitanius
                         `--0|       |       `--0|   ,--0 Platyrhinoidis
                             |   ,--0|           `--0---?=0 Eoplatyrhina
                             |   |   |       ,--0 Hypnos
                             |   |   |   ,--0---0 Torpedo
                             |   |   `--0|   ,--0 Titanonarke
                             |   |       `--0|   ,--0 Narcine
                             |   |           `--0|   ,--0 Temera
                             |   |               `--0---0 Narke
                             `--0|       ,--0 Plesiozanobatus
                                 |   ,--0---0 Zanobatus
                                 |   |   ,--0 Lessiniabatis
                                 |   |   |--0 Gymnura
                                 |   |   |--0 Hypanus
                                 |   |   |--0 Urobatis
                                 `--0|   |--0 Hexatrygon
                                     |   |--0 Heliobatis
                                     |   |--0 Asterotrygon
                                     |   |   ,--0 Tethytrygon
                                     `--0+--0---0 Neotrygon
                                         |   ,--0 Arechia
                                         |--0---0 Urolophus
                                         |   ,--0 Potamotrygon
                                         |--0|   ,--0 Plesiobatis
                                         |   `--0---0 Urotrygon
                                         |   ,--0 Promyliobatis
                                         `--0|   ,--0 Myliobatis
                                             `--0|   ,--0 Aetobatus
                                                 `--0|   ,--0 Mobula
                                                     `--0---0 Rhinoptera
 
Tree 0, char. 40 (1 steps) 
    ,--0 Doliodus
    |   ,--0 Ozarcus
    |   |--0 Cobelodus
    |   |   ,--0 Harriotta
|--0|   |--0---0 Chimaera
    |   |       ,--?=0 Tribodus
    |   |   ,--0|   ,--0 Hybodus
    |   |   |   `--0---0 Hamiltonichthys
    `--0|   |               ,--0 Mustelus
        |   |           ,--0---0 Scyliorhinus
        |   |       ,--0|   ,--0 Heterodontus
        |   |       |   `--0|   ,--0 Hemiscyllium
        |   |       |       `--0---0 Ginglymostoma
        |   |   ,--0|       ,--1 Pristiophorus
        |   |   |   |   ,--1|   ,--1 Pseudorhina
        `--0|   |   |   |   `--1---1 Squatina
            |   |   `--1|       ,--1 Protospinax
            |   |       |   ,--1---1 Squalus
            |   |       `--1|   ,--1 Hexanchus
            |   |           `--1---1 Chlamydoselachus
            |   |       ,--?=0 Belemnobatis
            |   |   ,--0|   ,--?=0 Spathobatis
            |   |   |   `--0|   ,--0 Asterodermus
            `--0|   |       `--0---?=0 Kimmerobatis
                |   |           ,--0 Britobatos
                |   |           |   ,--0 Aptychotrema
                |   |       ,--0|   |--?=0 Tlalocbatus
                |   |       |   `--0+--0 Stahlraja
                |   |       |       |   ,--0 Zapteryx
                |   |       |       `--0---0 Trygonorrhina
                |   |       |   ,--0 Rwhitfieldi
                |   |   ,--0|   |--0 Rhombopterygia
                |   |   |   |   |--0 Iansan
                `--0|   |   |   |--0 Rhakelensis
                    |   |   |   |--0 Pseudorhinobatos
                    |   |   `--0+--?=0 Eorhinobatos
                    |   |       |--0 Pseudobatos
                    |   |       |--0 Rhinobatos
                    |   |       |--0 Glaucostegus
                    |   |       |   ,--?=0 Rmaronita
                    |   |       `--0|   ,--0 Rhynchobatus
                    |   |           `--0|   ,--0 Rlatus
                    |   |               `--0|   ,--0 Rhina
                    |   |                   `--0---0 Pristis
                    `--0|           ,--0 Ostarriraja
                        |           |--?=0 Cyclobatis
                        |       ,--0+--0 Bathyraja
                        |       |   `--0 Raja
                        |       |       ,--0 Asflapristis
                        |   ,--0|   ,--0---0 Ptychotrygon
                        |   |   |   |       ,--?=0 Ischyrhiza
                        |   |   `--0|   ,--0---0 Onchopristis
                        |   |       `--0|   ,--?=0 Libanopristis
                        |   |           `--0---?=0 Sclerorhynchus
                        |   |           ,--?=0 Tethybatis
                        |   |       ,--0|   ,--0 Platyrhina
                        |   |       |   `--0|   ,--0 Tingitanius
                        `--0|       |       `--0|   ,--0 Platyrhinoidis
                            |   ,--0|           `--0---?=0 Eoplatyrhina
                            |   |   |       ,--0 Hypnos
                            |   |   |   ,--0---0 Torpedo
                            |   |   `--0|   ,--?=0 Titanonarke
                            |   |       `--0|   ,--0 Narcine
                            |   |           `--0|   ,--0 Temera
                            |   |               `--0---0 Narke
                            `--0|       ,--?=0 Plesiozanobatus
                                |   ,--0---0 Zanobatus
                                |   |   ,--?=0 Lessiniabatis
                                |   |   |--0 Gymnura
                                |   |   |--0 Hypanus
                                |   |   |--0 Urobatis
                                `--0|   |--0 Hexatrygon
                                    |   |--0 Heliobatis
                                    |   |--0 Asterotrygon
                                    |   |   ,--?=0 Tethytrygon
                                    `--0+--0---0 Neotrygon
                                        |   ,--?=0 Arechia
                                        |--0---0 Urolophus
                                        |   ,--0 Potamotrygon
                                        |--0|   ,--0 Plesiobatis
                                        |   `--0---0 Urotrygon
                                        |   ,--?=0 Promyliobatis
                                        `--0|   ,--0 Myliobatis
                                            `--0|   ,--0 Aetobatus
                                                `--0|   ,--0 Mobula
                                                    `--0---0 Rhinoptera
 
Tree 0, char. 41 (5 steps) 
    ,--?=0 Doliodus
    |   ,--0 Ozarcus
    |   |--?=0 Cobelodus
    |   |   ,--0 Harriotta
|--0|   |--0---?=0 Chimaera
    |   |       ,--?=0 Tribodus
    |   |   ,--0|   ,--?=0 Hybodus
    |   |   |   `--0---0 Hamiltonichthys
    `--0|   |               ,--0 Mustelus
        |   |           ,--0---0 Scyliorhinus
        |   |       ,--0|   ,--0 Heterodontus
        |   |       |   `--0|   ,--0 Hemiscyllium
        |   |       |       `--0---0 Ginglymostoma
        |   |   ,--0|       ,--0 Pristiophorus
        |   |   |   |   ,--0|   ,--0 Pseudorhina
        `--0|   |   |   |   `--0---0 Squatina
            |   |   `--0|       ,--0 Protospinax
            |   |       |   ,--0---0 Squalus
            |   |       `--0|   ,--0 Hexanchus
            |   |           `--0---0 Chlamydoselachus
            |   |       ,--0 Belemnobatis
            |   |   ,--0|   ,--0 Spathobatis
            |   |   |   `--0|   ,--?=0 Asterodermus
            `--0|   |       `--0---?=0 Kimmerobatis
                |   |           ,--?=0 Britobatos
                |   |           |   ,--0 Aptychotrema
                |   |       ,--0|   |--?=0 Tlalocbatus
                |   |       |   `--0+--?=0 Stahlraja
                |   |       |       |   ,--0 Zapteryx
                |   |       |       `--0---0 Trygonorrhina
                |   |       |   ,--0 Rwhitfieldi
                |   |   ,--0|   |--?=0 Rhombopterygia
                |   |   |   |   |--?=0 Iansan
                `--0|   |   |   |--0 Rhakelensis
                    |   |   |   |--?=0 Pseudorhinobatos
                    |   |   `--0+--?=0 Eorhinobatos
                    |   |       |--0 Pseudobatos
                    |   |       |--0 Rhinobatos
                    |   |       |--0 Glaucostegus
                    |   |       |   ,--0 Rmaronita
                    |   |       `--0|   ,--0 Rhynchobatus
                    |   |           `--0|   ,--0 Rlatus
                    |   |               `--0|   ,--0 Rhina
                    |   |                   `--0---0 Pristis
                    `--0|           ,--?=1 Ostarriraja
                        |           |--1 Cyclobatis
                        |       ,--1+--1 Bathyraja
                        |       |   `--1 Raja
                        |       |       ,--?=1 Asflapristis
                        |   ,--1|   ,--1---1 Ptychotrygon
                        |   |   |   |       ,--?=1 Ischyrhiza
                        |   |   `--1|   ,--1---?=1 Onchopristis
                        |   |       `--1|   ,--?=1 Libanopristis
                        |   |           `--1---1 Sclerorhynchus
                        |   |           ,--?=0 Tethybatis
                        |   |       ,--0|   ,--0 Platyrhina
                        |   |       |   `--0|   ,--?=0 Tingitanius
                        `--0|       |       `--0|   ,--0 Platyrhinoidis
                            |   ,--0|           `--0---?=0 Eoplatyrhina
                            |   |   |       ,--0 Hypnos
                            |   |   |   ,--0---0 Torpedo
                            |   |   `--0|   ,--0 Titanonarke
                            |   |       `--0|   ,--0 Narcine
                            |   |           `--0|   ,--0 Temera
                            |   |               `--0---0 Narke
                            `--0|       ,--?=0 Plesiozanobatus
                                |   ,--0---0 Zanobatus
                                |   |   ,--?=1 Lessiniabatis
                                |   |   |--1 Gymnura
                                |   |   |--1 Hypanus
                                |   |   |--0 Urobatis
                                `--0|   |--0 Hexatrygon
                                    |   |--?=1 Heliobatis
                                    |   |--?=1 Asterotrygon
                                    |   |   ,--?=1 Tethytrygon
                                    `--1+--1---1 Neotrygon
                                        |   ,--?=1 Arechia
                                        |--1---1 Urolophus
                                        |   ,--1 Potamotrygon
                                        |--1|   ,--1 Plesiobatis
                                        |   `--1---0 Urotrygon
                                        |   ,--?=1 Promyliobatis
                                        `--1|   ,--1 Myliobatis
                                            `--1|   ,--1 Aetobatus
                                                `--1|   ,--1 Mobula
                                                    `--1---1 Rhinoptera
 
Tree 0, char. 42 (1 steps) 
    ,--?=0 Doliodus
    |   ,--?=0 Ozarcus
    |   |--?=0 Cobelodus
    |   |   ,--0 Harriotta
|--0|   |--0---0 Chimaera
    |   |       ,--?=0 Tribodus
    |   |   ,--0|   ,--?=0 Hybodus
    |   |   |   `--0---?=0 Hamiltonichthys
    `--0|   |               ,--0 Mustelus
        |   |           ,--0---0 Scyliorhinus
        |   |       ,--0|   ,--0 Heterodontus
        |   |       |   `--0|   ,--0 Hemiscyllium
        |   |       |       `--0---0 Ginglymostoma
        |   |   ,--0|       ,--0 Pristiophorus
        |   |   |   |   ,--0|   ,--0 Pseudorhina
        `--0|   |   |   |   `--0---0 Squatina
            |   |   `--0|       ,--0 Protospinax
            |   |       |   ,--0---0 Squalus
            |   |       `--0|   ,--0 Hexanchus
            |   |           `--0---0 Chlamydoselachus
            |   |       ,--1 Belemnobatis
            |   |   ,--1|   ,--1 Spathobatis
            |   |   |   `--1|   ,--1 Asterodermus
            `--0|   |       `--1---1 Kimmerobatis
                |   |           ,--1 Britobatos
                |   |           |   ,--1 Aptychotrema
                |   |       ,--1|   |--1 Tlalocbatus
                |   |       |   `--1+--1 Stahlraja
                |   |       |       |   ,--1 Zapteryx
                |   |       |       `--1---1 Trygonorrhina
                |   |       |   ,--1 Rwhitfieldi
                |   |   ,--1|   |--1 Rhombopterygia
                |   |   |   |   |--1 Iansan
                `--1|   |   |   |--1 Rhakelensis
                    |   |   |   |--1 Pseudorhinobatos
                    |   |   `--1+--1 Eorhinobatos
                    |   |       |--1 Pseudobatos
                    |   |       |--1 Rhinobatos
                    |   |       |--1 Glaucostegus
                    |   |       |   ,--1 Rmaronita
                    |   |       `--1|   ,--1 Rhynchobatus
                    |   |           `--1|   ,--1 Rlatus
                    |   |               `--1|   ,--1 Rhina
                    |   |                   `--1---1 Pristis
                    `--1|           ,--1 Ostarriraja
                        |           |--1 Cyclobatis
                        |       ,--1+--1 Bathyraja
                        |       |   `--1 Raja
                        |       |       ,--?=1 Asflapristis
                        |   ,--1|   ,--1---?=1 Ptychotrygon
                        |   |   |   |       ,--?=1 Ischyrhiza
                        |   |   `--1|   ,--1---?=1 Onchopristis
                        |   |       `--1|   ,--1 Libanopristis
                        |   |           `--1---1 Sclerorhynchus
                        |   |           ,--1 Tethybatis
                        |   |       ,--1|   ,--1 Platyrhina
                        |   |       |   `--1|   ,--1 Tingitanius
                        `--1|       |       `--1|   ,--1 Platyrhinoidis
                            |   ,--1|           `--1---1 Eoplatyrhina
                            |   |   |       ,--1 Hypnos
                            |   |   |   ,--1---1 Torpedo
                            |   |   `--1|   ,--1 Titanonarke
                            |   |       `--1|   ,--1 Narcine
                            |   |           `--1|   ,--1 Temera
                            |   |               `--1---1 Narke
                            `--1|       ,--1 Plesiozanobatus
                                |   ,--1---1 Zanobatus
                                |   |   ,--1 Lessiniabatis
                                |   |   |--1 Gymnura
                                |   |   |--1 Hypanus
                                |   |   |--1 Urobatis
                                `--1|   |--1 Hexatrygon
                                    |   |--1 Heliobatis
                                    |   |--1 Asterotrygon
                                    |   |   ,--1 Tethytrygon
                                    `--1+--1---1 Neotrygon
                                        |   ,--1 Arechia
                                        |--1---1 Urolophus
                                        |   ,--1 Potamotrygon
                                        |--1|   ,--1 Plesiobatis
                                        |   `--1---1 Urotrygon
                                        |   ,--1 Promyliobatis
                                        `--1|   ,--1 Myliobatis
                                            `--1|   ,--1 Aetobatus
                                                `--1|   ,--1 Mobula
                                                    `--1---1 Rhinoptera
 
Tree 0, char. 43 (4 steps) 
    ,--0 Doliodus
    |   ,--1 Ozarcus
    |   |--0 Cobelodus
    |   |   ,--0 Harriotta
|--0|   |--0---0 Chimaera
    |   |       ,--0 Tribodus
    |   |   ,--0|   ,--0 Hybodus
    |   |   |   `--0---?=0 Hamiltonichthys
    `--0|   |               ,--0 Mustelus
        |   |           ,--0---0 Scyliorhinus
        |   |       ,--0|   ,--0 Heterodontus
        |   |       |   `--0|   ,--0 Hemiscyllium
        |   |       |       `--0---0 Ginglymostoma
        |   |   ,--0|       ,--0 Pristiophorus
        |   |   |   |   ,--0|   ,--0 Pseudorhina
        `--0|   |   |   |   `--0---0 Squatina
            |   |   `--0|       ,--0 Protospinax
            |   |       |   ,--0---0 Squalus
            |   |       `--0|   ,--0 Hexanchus
            |   |           `--0---0 Chlamydoselachus
            |   |       ,--0 Belemnobatis
            |   |   ,--0|   ,--0 Spathobatis
            |   |   |   `--0|   ,--?=0 Asterodermus
            `--0|   |       `--0---?=0 Kimmerobatis
                |   |           ,--?=0 Britobatos
                |   |           |   ,--0 Aptychotrema
                |   |       ,--0|   |--?=0 Tlalocbatus
                |   |       |   `--0+--?=0 Stahlraja
                |   |       |       |   ,--0 Zapteryx
                |   |       |       `--0---0 Trygonorrhina
                |   |       |   ,--?=0 Rwhitfieldi
                |   |   ,--0|   |--?=0 Rhombopterygia
                |   |   |   |   |--?=0 Iansan
                `--0|   |   |   |--?=0 Rhakelensis
                    |   |   |   |--?=0 Pseudorhinobatos
                    |   |   `--0+--?=0 Eorhinobatos
                    |   |       |--0 Pseudobatos
                    |   |       |--0 Rhinobatos
                    |   |       |--0 Glaucostegus
                    |   |       |   ,--0 Rmaronita
                    |   |       `--0|   ,--0 Rhynchobatus
                    |   |           `--0|   ,--?=0 Rlatus
                    |   |               `--0|   ,--0 Rhina
                    |   |                   `--0---0 Pristis
                    `--0|           ,--?=0 Ostarriraja
                        |           |--?=0 Cyclobatis
                        |       ,--0+--0 Bathyraja
                        |       |   `--0 Raja
                        |       |       ,--0 Asflapristis
                        |   ,--0|   ,--0---0 Ptychotrygon
                        |   |   |   |       ,--?=0 Ischyrhiza
                        |   |   `--0|   ,--0---?=0 Onchopristis
                        |   |       `--0|   ,--0 Libanopristis
                        |   |           `--0---0 Sclerorhynchus
                        |   |           ,--?=0 Tethybatis
                        |   |       ,--0|   ,--0 Platyrhina
                        |   |       |   `--0|   ,--?=0 Tingitanius
                        `--0|       |       `--0|   ,--0 Platyrhinoidis
                            |   ,--0|           `--0---?=0 Eoplatyrhina
                            |   |   |       ,--1 Hypnos
                            |   |   |   ,--1---1 Torpedo
                            |   |   `--1|   ,--1 Titanonarke
                            |   |       `--1|   ,--1 Narcine
                            |   |           `--1|   ,--1 Temera
                            |   |               `--1---1 Narke
                            `--0|       ,--?=0 Plesiozanobatus
                                |   ,--0---0 Zanobatus
                                |   |   ,--?=0 Lessiniabatis
                                |   |   |--0 Gymnura
                                |   |   |--0 Hypanus
                                |   |   |--0 Urobatis
                                `--0|   |--0 Hexatrygon
                                    |   |--?=0 Heliobatis
                                    |   |--0 Asterotrygon
                                    |   |   ,--0 Tethytrygon
                                    `--0+--0---0 Neotrygon
                                        |   ,--0 Arechia
                                        |--0---0 Urolophus
                                        |   ,--0 Potamotrygon
                                        |--0|   ,--0 Plesiobatis
                                        |   `--0---1 Urotrygon
                                        |    ,--?=01 Promyliobatis
                                        `--01|   ,--1 Myliobatis
                                             `--1|   ,--1 Aetobatus
                                                 `--1|   ,--1 Mobula
                                                     `--1---1 Rhinoptera
 
Tree 0, char. 44 (3 steps) 
    ,--?=0 Doliodus
    |   ,--?=0 Ozarcus
    |   |--?=0 Cobelodus
    |   |   ,--0 Harriotta
|--0|   |--0---0 Chimaera
    |   |       ,--0 Tribodus
    |   |   ,--0|   ,--0 Hybodus
    |   |   |   `--0---?=0 Hamiltonichthys
    `--0|   |               ,--0 Mustelus
        |   |           ,--0---0 Scyliorhinus
        |   |       ,--0|   ,--0 Heterodontus
        |   |       |   `--0|   ,--0 Hemiscyllium
        |   |       |       `--0---0 Ginglymostoma
        |   |   ,--0|       ,--0 Pristiophorus
        |   |   |   |   ,--0|   ,--0 Pseudorhina
        `--0|   |   |   |   `--0---0 Squatina
            |   |   `--0|       ,--0 Protospinax
            |   |       |   ,--0---0 Squalus
            |   |       `--0|   ,--0 Hexanchus
            |   |           `--0---0 Chlamydoselachus
            |   |       ,--0 Belemnobatis
            |   |   ,--0|   ,--0 Spathobatis
            |   |   |   `--0|   ,--?=0 Asterodermus
            `--0|   |       `--0---?=0 Kimmerobatis
                |   |           ,--?=1 Britobatos
                |   |           |   ,--1 Aptychotrema
                |   |       ,--1|   |--?=1 Tlalocbatus
                |   |       |   `--1+--?=1 Stahlraja
                |   |       |       |   ,--1 Zapteryx
                |   |       |       `--1---1 Trygonorrhina
                |   |       |   ,--?=1 Rwhitfieldi
                |   |   ,--1|   |--?=1 Rhombopterygia
                |   |   |   |   |--?=1 Iansan
                `--0|   |   |   |--?=1 Rhakelensis
                    |   |   |   |--?=1 Pseudorhinobatos
                    |   |   `--1+--?=1 Eorhinobatos
                    |   |       |--1 Pseudobatos
                    |   |       |--1 Rhinobatos
                    |   |       |--1 Glaucostegus
                    |   |       |   ,--1 Rmaronita
                    |   |       `--1|   ,--1 Rhynchobatus
                    |   |           `--1|   ,--?=1 Rlatus
                    |   |               `--1|   ,--1 Rhina
                    |   |                   `--1---1 Pristis
                    `--1|           ,--?=1 Ostarriraja
                        |           |--?=1 Cyclobatis
                        |       ,--1+--1 Bathyraja
                        |       |   `--1 Raja
                        |       |       ,--1 Asflapristis
                        |   ,--1|   ,--1---1 Ptychotrygon
                        |   |   |   |       ,--?=1 Ischyrhiza
                        |   |   `--1|   ,--1---?=1 Onchopristis
                        |   |       `--1|   ,--?=1 Libanopristis
                        |   |           `--1---1 Sclerorhynchus
                        |   |           ,--?=1 Tethybatis
                        |   |       ,--1|   ,--1 Platyrhina
                        |   |       |   `--1|   ,--?=1 Tingitanius
                        `--1|       |       `--1|   ,--1 Platyrhinoidis
                            |   ,--1|           `--1---?=1 Eoplatyrhina
                            |   |   |       ,--?=1 Hypnos
                            |   |   |   ,--1---?=1 Torpedo
                            |   |   `--1|   ,--?=1 Titanonarke
                            |   |       `--1|   ,--?=1 Narcine
                            |   |           `--1|   ,--?=1 Temera
                            |   |               `--1---?=1 Narke
                            `--1|       ,--?=1 Plesiozanobatus
                                |   ,--1---1 Zanobatus
                                |   |   ,--?=2 Lessiniabatis
                                |   |   |--2 Gymnura
                                |   |   |--2 Hypanus
                                |   |   |--2 Urobatis
                                `--1|   |--0 Hexatrygon
                                    |   |--?=2 Heliobatis
                                    |   |--2 Asterotrygon
                                    |   |   ,--?=2 Tethytrygon
                                    `--2+--2---2 Neotrygon
                                        |   ,--?=2 Arechia
                                        |--2---2 Urolophus
                                        |   ,--2 Potamotrygon
                                        |--2|   ,--2 Plesiobatis
                                        |   `--2---?=2 Urotrygon
                                        |   ,--?=2 Promyliobatis
                                        `--2|   ,--?=2 Myliobatis
                                            `--2|   ,--?=2 Aetobatus
                                                `--2|   ,--?=2 Mobula
                                                    `--2---?=2 Rhinoptera
 
Tree 0, char. 45 (2 steps) 
    ,--0 Doliodus
    |   ,--0 Ozarcus
    |   |--0 Cobelodus
    |   |   ,--0 Harriotta
|--0|   |--0---0 Chimaera
    |   |       ,--0 Tribodus
    |   |   ,--0|   ,--0 Hybodus
    |   |   |   `--0---?=0 Hamiltonichthys
    `--0|   |               ,--0 Mustelus
        |   |           ,--0---0 Scyliorhinus
        |   |       ,--0|   ,--0 Heterodontus
        |   |       |   `--0|   ,--0 Hemiscyllium
        |   |       |       `--0---0 Ginglymostoma
        |   |   ,--0|       ,--0 Pristiophorus
        |   |   |   |   ,--0|   ,--0 Pseudorhina
        `--0|   |   |   |   `--0---0 Squatina
            |   |   `--0|       ,--0 Protospinax
            |   |       |   ,--0---0 Squalus
            |   |       `--0|   ,--0 Hexanchus
            |   |           `--0---0 Chlamydoselachus
            |   |       ,--1 Belemnobatis
            |   |   ,--1|   ,--1 Spathobatis
            |   |   |   `--1|   ,--?=1 Asterodermus
            `--0|   |       `--1---?=1 Kimmerobatis
                |   |           ,--1 Britobatos
                |   |           |   ,--1 Aptychotrema
                |   |       ,--1|   |--?=1 Tlalocbatus
                |   |       |   `--1+--?=1 Stahlraja
                |   |       |       |   ,--1 Zapteryx
                |   |       |       `--1---1 Trygonorrhina
                |   |       |   ,--?=1 Rwhitfieldi
                |   |   ,--1|   |--1 Rhombopterygia
                |   |   |   |   |--?=1 Iansan
                `--1|   |   |   |--1 Rhakelensis
                    |   |   |   |--1 Pseudorhinobatos
                    |   |   `--1+--1 Eorhinobatos
                    |   |       |--1 Pseudobatos
                    |   |       |--1 Rhinobatos
                    |   |       |--1 Glaucostegus
                    |   |       |   ,--1 Rmaronita
                    |   |       `--1|   ,--1 Rhynchobatus
                    |   |           `--1|   ,--?=1 Rlatus
                    |   |               `--1|   ,--1 Rhina
                    |   |                   `--1---1 Pristis
                    `--1|           ,--1 Ostarriraja
                        |           |--1 Cyclobatis
                        |       ,--1+--1 Bathyraja
                        |       |   `--1 Raja
                        |       |       ,--1 Asflapristis
                        |   ,--1|   ,--1---1 Ptychotrygon
                        |   |   |   |       ,--?=1 Ischyrhiza
                        |   |   `--1|   ,--1---?=1 Onchopristis
                        |   |       `--1|   ,--?=1 Libanopristis
                        |   |           `--1---1 Sclerorhynchus
                        |   |           ,--?=1 Tethybatis
                        |   |       ,--1|   ,--1 Platyrhina
                        |   |       |   `--1|   ,--?=1 Tingitanius
                        `--1|       |       `--1|   ,--1 Platyrhinoidis
                            |   ,--1|           `--1---?=1 Eoplatyrhina
                            |   |   |       ,--1 Hypnos
                            |   |   |   ,--1---1 Torpedo
                            |   |   `--1|   ,--1 Titanonarke
                            |   |       `--1|   ,--1 Narcine
                            |   |           `--1|   ,--0 Temera
                            |   |               `--0---0 Narke
                            `--1|       ,--?=1 Plesiozanobatus
                                |   ,--1---1 Zanobatus
                                |   |   ,--?=1 Lessiniabatis
                                |   |   |--1 Gymnura
                                |   |   |--1 Hypanus
                                |   |   |--1 Urobatis
                                `--1|   |--1 Hexatrygon
                                    |   |--?=1 Heliobatis
                                    |   |--1 Asterotrygon
                                    |   |   ,--1 Tethytrygon
                                    `--1+--1---1 Neotrygon
                                        |   ,--1 Arechia
                                        |--1---1 Urolophus
                                        |   ,--1 Potamotrygon
                                        |--1|   ,--1 Plesiobatis
                                        |   `--1---1 Urotrygon
                                        |   ,--?=1 Promyliobatis
                                        `--1|   ,--1 Myliobatis
                                            `--1|   ,--1 Aetobatus
                                                `--1|   ,--1 Mobula
                                                    `--1---1 Rhinoptera
 
Tree 0, char. 46 (1 steps) 
    ,--0 Doliodus
    |   ,--0 Ozarcus
    |   |--0 Cobelodus
    |   |   ,--0 Harriotta
|--0|   |--0---0 Chimaera
    |   |       ,--?=0 Tribodus
    |   |   ,--0|   ,--?=0 Hybodus
    |   |   |   `--0---?=0 Hamiltonichthys
    `--0|   |               ,--0 Mustelus
        |   |           ,--0---0 Scyliorhinus
        |   |       ,--0|   ,--0 Heterodontus
        |   |       |   `--0|   ,--0 Hemiscyllium
        |   |       |       `--0---0 Ginglymostoma
        |   |   ,--0|       ,--0 Pristiophorus
        |   |   |   |   ,--0|   ,--0 Pseudorhina
        `--0|   |   |   |   `--0---0 Squatina
            |   |   `--0|       ,--0 Protospinax
            |   |       |   ,--0---0 Squalus
            |   |       `--0|   ,--0 Hexanchus
            |   |           `--0---0 Chlamydoselachus
            |   |       ,--1 Belemnobatis
            |   |   ,--1|   ,--1 Spathobatis
            |   |   |   `--1|   ,--1 Asterodermus
            `--0|   |       `--1---1 Kimmerobatis
                |   |           ,--1 Britobatos
                |   |           |   ,--1 Aptychotrema
                |   |       ,--1|   |--?=1 Tlalocbatus
                |   |       |   `--1+--?=1 Stahlraja
                |   |       |       |   ,--1 Zapteryx
                |   |       |       `--1---1 Trygonorrhina
                |   |       |   ,--1 Rwhitfieldi
                |   |   ,--1|   |--1 Rhombopterygia
                |   |   |   |   |--1 Iansan
                `--1|   |   |   |--1 Rhakelensis
                    |   |   |   |--1 Pseudorhinobatos
                    |   |   `--1+--1 Eorhinobatos
                    |   |       |--1 Pseudobatos
                    |   |       |--1 Rhinobatos
                    |   |       |--1 Glaucostegus
                    |   |       |   ,--1 Rmaronita
                    |   |       `--1|   ,--1 Rhynchobatus
                    |   |           `--1|   ,--1 Rlatus
                    |   |               `--1|   ,--1 Rhina
                    |   |                   `--1---1 Pristis
                    `--1|           ,--?=1 Ostarriraja
                        |           |--?=1 Cyclobatis
                        |       ,--1+--1 Bathyraja
                        |       |   `--1 Raja
                        |       |       ,--1 Asflapristis
                        |   ,--1|   ,--1---1 Ptychotrygon
                        |   |   |   |       ,--?=1 Ischyrhiza
                        |   |   `--1|   ,--1---?=1 Onchopristis
                        |   |       `--1|   ,--1 Libanopristis
                        |   |           `--1---1 Sclerorhynchus
                        |   |           ,--?=1 Tethybatis
                        |   |       ,--1|   ,--1 Platyrhina
                        |   |       |   `--1|   ,--?=1 Tingitanius
                        `--1|       |       `--1|   ,--1 Platyrhinoidis
                            |   ,--1|           `--1---?=1 Eoplatyrhina
                            |   |   |       ,--1 Hypnos
                            |   |   |   ,--1---1 Torpedo
                            |   |   `--1|   ,--1 Titanonarke
                            |   |       `--1|   ,--1 Narcine
                            |   |           `--1|   ,--1 Temera
                            |   |               `--1---1 Narke
                            `--1|       ,--?=1 Plesiozanobatus
                                |   ,--1---1 Zanobatus
                                |   |   ,--1 Lessiniabatis
                                |   |   |--1 Gymnura
                                |   |   |--1 Hypanus
                                |   |   |--1 Urobatis
                                `--1|   |--1 Hexatrygon
                                    |   |--?=1 Heliobatis
                                    |   |--1 Asterotrygon
                                    |   |   ,--1 Tethytrygon
                                    `--1+--1---1 Neotrygon
                                        |   ,--1 Arechia
                                        |--1---1 Urolophus
                                        |   ,--1 Potamotrygon
                                        |--1|   ,--1 Plesiobatis
                                        |   `--1---1 Urotrygon
                                        |   ,--1 Promyliobatis
                                        `--1|   ,--1 Myliobatis
                                            `--1|   ,--1 Aetobatus
                                                `--1|   ,--1 Mobula
                                                    `--1---1 Rhinoptera
 
Tree 0, char. 47 (2 steps) 
      ,--?=012 Doliodus
      |     ,--?=012 Ozarcus
      |     |--?=012 Cobelodus
      |     |   ,--2 Harriotta
|--012|     |--2---2 Chimaera
      |     |           ,--?=012 Tribodus
      |     |     ,--012|     ,--?=012 Hybodus
      |     |     |     `--012---?=012 Hamiltonichthys
      `--012|     |                 ,--0 Mustelus
            |     |             ,--0---0 Scyliorhinus
            |     |         ,--0|   ,--0 Heterodontus
            |     |         |   `--0|   ,--0 Hemiscyllium
            |     |         |       `--0---0 Ginglymostoma
            |     |     ,--0|       ,--0 Pristiophorus
            |     |     |   |   ,--0|   ,--0 Pseudorhina
            `--012|     |   |   |   `--0---0 Squatina
                  |     |   `--0|       ,--0 Protospinax
                  |     |       |   ,--0---0 Squalus
                  |     |       `--0|   ,--0 Hexanchus
                  |     |           `--0---0 Chlamydoselachus
                  |     |       ,--1 Belemnobatis
                  |     |   ,--1|   ,--1 Spathobatis
                  |     |   |   `--1|   ,--1 Asterodermus
                  `--012|   |       `--1---1 Kimmerobatis
                        |   |           ,--1 Britobatos
                        |   |           |   ,--1 Aptychotrema
                        |   |       ,--1|   |--1 Tlalocbatus
                        |   |       |   `--1+--1 Stahlraja
                        |   |       |       |   ,--1 Zapteryx
                        |   |       |       `--1---1 Trygonorrhina
                        |   |       |   ,--1 Rwhitfieldi
                        |   |   ,--1|   |--1 Rhombopterygia
                        |   |   |   |   |--1 Iansan
                        `--1|   |   |   |--1 Rhakelensis
                            |   |   |   |--1 Pseudorhinobatos
                            |   |   `--1+--1 Eorhinobatos
                            |   |       |--1 Pseudobatos
                            |   |       |--1 Rhinobatos
                            |   |       |--1 Glaucostegus
                            |   |       |   ,--1 Rmaronita
                            |   |       `--1|   ,--1 Rhynchobatus
                            |   |           `--1|   ,--1 Rlatus
                            |   |               `--1|   ,--1 Rhina
                            |   |                   `--1---1 Pristis
                            `--1|           ,--1 Ostarriraja
                                |           |--1 Cyclobatis
                                |       ,--1+--1 Bathyraja
                                |       |   `--1 Raja
                                |       |       ,--1 Asflapristis
                                |   ,--1|   ,--1---1 Ptychotrygon
                                |   |   |   |       ,--?=1 Ischyrhiza
                                |   |   `--1|   ,--1---1 Onchopristis
                                |   |       `--1|   ,--1 Libanopristis
                                |   |           `--1---1 Sclerorhynchus
                                |   |           ,--1 Tethybatis
                                |   |       ,--1|   ,--1 Platyrhina
                                |   |       |   `--1|   ,--1 Tingitanius
                                `--1|       |       `--1|   ,--1 Platyrhinoidis
                                    |   ,--1|           `--1---1 Eoplatyrhina
                                    |   |   |       ,--1 Hypnos
                                    |   |   |   ,--1---1 Torpedo
                                    |   |   `--1|   ,--1 Titanonarke
                                    |   |       `--1|   ,--1 Narcine
                                    |   |           `--1|   ,--1 Temera
                                    |   |               `--1---1 Narke
                                    `--1|       ,--1 Plesiozanobatus
                                        |   ,--1---1 Zanobatus
                                        |   |   ,--1 Lessiniabatis
                                        |   |   |--1 Gymnura
                                        |   |   |--1 Hypanus
                                        |   |   |--1 Urobatis
                                        `--1|   |--1 Hexatrygon
                                            |   |--1 Heliobatis
                                            |   |--1 Asterotrygon
                                            |   |   ,--1 Tethytrygon
                                            `--1+--1---1 Neotrygon
                                                |   ,--1 Arechia
                                                |--1---1 Urolophus
                                                |   ,--1 Potamotrygon
                                                |--1|   ,--1 Plesiobatis
                                                |   `--1---1 Urotrygon
                                                |   ,--1 Promyliobatis
                                                `--1|   ,--1 Myliobatis
                                                    `--1|   ,--1 Aetobatus
                                                        `--1|   ,--1 Mobula
                                                            `--1---1 Rhinoptera
 
Tree 0, char. 48 (1 steps) 
    ,--?=0 Doliodus
    |   ,--?=0 Ozarcus
    |   |--?=0 Cobelodus
    |   |   ,--0 Harriotta
|--0|   |--0---0 Chimaera
    |   |       ,--0 Tribodus
    |   |   ,--0|   ,--0 Hybodus
    |   |   |   `--0---0 Hamiltonichthys
    `--0|   |               ,--0 Mustelus
        |   |           ,--0---0 Scyliorhinus
        |   |       ,--0|   ,--0 Heterodontus
        |   |       |   `--0|   ,--0 Hemiscyllium
        |   |       |       `--0---0 Ginglymostoma
        |   |   ,--0|       ,--1 Pristiophorus
        |   |   |   |   ,--1|   ,--1 Pseudorhina
        `--0|   |   |   |   `--1---1 Squatina
            |   |   `--0|       ,--0 Protospinax
            |   |       |   ,--0---0 Squalus
            |   |       `--0|   ,--0 Hexanchus
            |   |           `--0---0 Chlamydoselachus
            |   |       ,--0 Belemnobatis
            |   |   ,--0|   ,--0 Spathobatis
            |   |   |   `--0|   ,--0 Asterodermus
            `--0|   |       `--0---0 Kimmerobatis
                |   |           ,--0 Britobatos
                |   |           |   ,--0 Aptychotrema
                |   |       ,--0|   |--0 Tlalocbatus
                |   |       |   `--0+--0 Stahlraja
                |   |       |       |   ,--0 Zapteryx
                |   |       |       `--0---0 Trygonorrhina
                |   |       |   ,--0 Rwhitfieldi
                |   |   ,--0|   |--0 Rhombopterygia
                |   |   |   |   |--0 Iansan
                `--0|   |   |   |--0 Rhakelensis
                    |   |   |   |--0 Pseudorhinobatos
                    |   |   `--0+--0 Eorhinobatos
                    |   |       |--0 Pseudobatos
                    |   |       |--0 Rhinobatos
                    |   |       |--0 Glaucostegus
                    |   |       |   ,--0 Rmaronita
                    |   |       `--0|   ,--0 Rhynchobatus
                    |   |           `--0|   ,--0 Rlatus
                    |   |               `--0|   ,--0 Rhina
                    |   |                   `--0---0 Pristis
                    `--0|           ,--0 Ostarriraja
                        |           |--0 Cyclobatis
                        |       ,--0+--0 Bathyraja
                        |       |   `--0 Raja
                        |       |       ,--0 Asflapristis
                        |   ,--0|   ,--0---0 Ptychotrygon
                        |   |   |   |       ,--?=0 Ischyrhiza
                        |   |   `--0|   ,--0---0 Onchopristis
                        |   |       `--0|   ,--0 Libanopristis
                        |   |           `--0---0 Sclerorhynchus
                        |   |           ,--0 Tethybatis
                        |   |       ,--0|   ,--0 Platyrhina
                        |   |       |   `--0|   ,--0 Tingitanius
                        `--0|       |       `--0|   ,--0 Platyrhinoidis
                            |   ,--0|           `--0---0 Eoplatyrhina
                            |   |   |       ,--0 Hypnos
                            |   |   |   ,--0---0 Torpedo
                            |   |   `--0|   ,--0 Titanonarke
                            |   |       `--0|   ,--0 Narcine
                            |   |           `--0|   ,--0 Temera
                            |   |               `--0---0 Narke
                            `--0|       ,--0 Plesiozanobatus
                                |   ,--0---0 Zanobatus
                                |   |   ,--0 Lessiniabatis
                                |   |   |--0 Gymnura
                                |   |   |--0 Hypanus
                                |   |   |--0 Urobatis
                                `--0|   |--0 Hexatrygon
                                    |   |--0 Heliobatis
                                    |   |--0 Asterotrygon
                                    |   |   ,--0 Tethytrygon
                                    `--0+--0---0 Neotrygon
                                        |   ,--0 Arechia
                                        |--0---0 Urolophus
                                        |   ,--0 Potamotrygon
                                        |--0|   ,--0 Plesiobatis
                                        |   `--0---0 Urotrygon
                                        |   ,--0 Promyliobatis
                                        `--0|   ,--0 Myliobatis
                                            `--0|   ,--0 Aetobatus
                                                `--0|   ,--0 Mobula
                                                    `--0---0 Rhinoptera
 
Tree 0, char. 49 (1 steps) 
    ,--?=0 Doliodus
    |   ,--?=0 Ozarcus
    |   |--?=0 Cobelodus
    |   |   ,--0 Harriotta
|--0|   |--0---0 Chimaera
    |   |       ,--0 Tribodus
    |   |   ,--0|   ,--0 Hybodus
    |   |   |   `--0---0 Hamiltonichthys
    `--0|   |               ,--0 Mustelus
        |   |           ,--0---0 Scyliorhinus
        |   |       ,--0|   ,--0 Heterodontus
        |   |       |   `--0|   ,--0 Hemiscyllium
        |   |       |       `--0---0 Ginglymostoma
        |   |   ,--0|       ,--0 Pristiophorus
        |   |   |   |   ,--0|   ,--1 Pseudorhina
        `--0|   |   |   |   `--1---1 Squatina
            |   |   `--0|       ,--0 Protospinax
            |   |       |   ,--0---0 Squalus
            |   |       `--0|   ,--0 Hexanchus
            |   |           `--0---0 Chlamydoselachus
            |   |       ,--0 Belemnobatis
            |   |   ,--0|   ,--0 Spathobatis
            |   |   |   `--0|   ,--0 Asterodermus
            `--0|   |       `--0---0 Kimmerobatis
                |   |           ,--0 Britobatos
                |   |           |   ,--0 Aptychotrema
                |   |       ,--0|   |--0 Tlalocbatus
                |   |       |   `--0+--0 Stahlraja
                |   |       |       |   ,--0 Zapteryx
                |   |       |       `--0---0 Trygonorrhina
                |   |       |   ,--0 Rwhitfieldi
                |   |   ,--0|   |--0 Rhombopterygia
                |   |   |   |   |--0 Iansan
                `--0|   |   |   |--0 Rhakelensis
                    |   |   |   |--0 Pseudorhinobatos
                    |   |   `--0+--0 Eorhinobatos
                    |   |       |--0 Pseudobatos
                    |   |       |--0 Rhinobatos
                    |   |       |--0 Glaucostegus
                    |   |       |   ,--0 Rmaronita
                    |   |       `--0|   ,--0 Rhynchobatus
                    |   |           `--0|   ,--0 Rlatus
                    |   |               `--0|   ,--0 Rhina
                    |   |                   `--0---0 Pristis
                    `--0|           ,--0 Ostarriraja
                        |           |--0 Cyclobatis
                        |       ,--0+--0 Bathyraja
                        |       |   `--0 Raja
                        |       |       ,--0 Asflapristis
                        |   ,--0|   ,--0---0 Ptychotrygon
                        |   |   |   |       ,--?=0 Ischyrhiza
                        |   |   `--0|   ,--0---0 Onchopristis
                        |   |       `--0|   ,--0 Libanopristis
                        |   |           `--0---0 Sclerorhynchus
                        |   |           ,--0 Tethybatis
                        |   |       ,--0|   ,--0 Platyrhina
                        |   |       |   `--0|   ,--0 Tingitanius
                        `--0|       |       `--0|   ,--0 Platyrhinoidis
                            |   ,--0|           `--0---0 Eoplatyrhina
                            |   |   |       ,--0 Hypnos
                            |   |   |   ,--0---0 Torpedo
                            |   |   `--0|   ,--0 Titanonarke
                            |   |       `--0|   ,--0 Narcine
                            |   |           `--0|   ,--0 Temera
                            |   |               `--0---0 Narke
                            `--0|       ,--0 Plesiozanobatus
                                |   ,--0---0 Zanobatus
                                |   |   ,--0 Lessiniabatis
                                |   |   |--0 Gymnura
                                |   |   |--0 Hypanus
                                |   |   |--0 Urobatis
                                `--0|   |--0 Hexatrygon
                                    |   |--0 Heliobatis
                                    |   |--0 Asterotrygon
                                    |   |   ,--0 Tethytrygon
                                    `--0+--0---0 Neotrygon
                                        |   ,--0 Arechia
                                        |--0---0 Urolophus
                                        |   ,--0 Potamotrygon
                                        |--0|   ,--0 Plesiobatis
                                        |   `--0---0 Urotrygon
                                        |   ,--0 Promyliobatis
                                        `--0|   ,--0 Myliobatis
                                            `--0|   ,--0 Aetobatus
                                                `--0|   ,--0 Mobula
                                                    `--0---0 Rhinoptera
 
Tree 0, char. 50 (1 steps) 
    ,--?=1 Doliodus
    |   ,--?=1 Ozarcus
    |   |--?=1 Cobelodus
    |   |   ,--?=1 Harriotta
|--1|   |--1---?=1 Chimaera
    |   |       ,--?=1 Tribodus
    |   |   ,--1|   ,--?=1 Hybodus
    |   |   |   `--1---?=1 Hamiltonichthys
    `--1|   |               ,--?=1 Mustelus
        |   |           ,--1---?=1 Scyliorhinus
        |   |       ,--1|   ,--?=1 Heterodontus
        |   |       |   `--1|   ,--?=1 Hemiscyllium
        |   |       |       `--1---?=1 Ginglymostoma
        |   |   ,--1|       ,--?=1 Pristiophorus
        |   |   |   |   ,--1|   ,--?=1 Pseudorhina
        `--1|   |   |   |   `--1---?=1 Squatina
            |   |   `--1|       ,--?=1 Protospinax
            |   |       |   ,--1---?=1 Squalus
            |   |       `--1|   ,--?=1 Hexanchus
            |   |           `--1---?=1 Chlamydoselachus
            |   |       ,--1 Belemnobatis
            |   |   ,--1|   ,--1 Spathobatis
            |   |   |   `--1|   ,--1 Asterodermus
            `--1|   |       `--1---1 Kimmerobatis
                |   |           ,--1 Britobatos
                |   |           |   ,--1 Aptychotrema
                |   |       ,--1|   |--1 Tlalocbatus
                |   |       |   `--1+--1 Stahlraja
                |   |       |       |   ,--1 Zapteryx
                |   |       |       `--1---1 Trygonorrhina
                |   |       |   ,--1 Rwhitfieldi
                |   |   ,--1|   |--?=1 Rhombopterygia
                |   |   |   |   |--1 Iansan
                `--1|   |   |   |--1 Rhakelensis
                    |   |   |   |--1 Pseudorhinobatos
                    |   |   `--1+--1 Eorhinobatos
                    |   |       |--1 Pseudobatos
                    |   |       |--1 Rhinobatos
                    |   |       |--1 Glaucostegus
                    |   |       |   ,--1 Rmaronita
                    |   |       `--1|   ,--1 Rhynchobatus
                    |   |           `--1|   ,--1 Rlatus
                    |   |               `--1|   ,--1 Rhina
                    |   |                   `--1---1 Pristis
                    `--1|           ,--?=1 Ostarriraja
                        |           |--1 Cyclobatis
                        |       ,--1+--1 Bathyraja
                        |       |   `--1 Raja
                        |       |       ,--1 Asflapristis
                        |   ,--1|   ,--1---1 Ptychotrygon
                        |   |   |   |       ,--?=1 Ischyrhiza
                        |   |   `--1|   ,--1---1 Onchopristis
                        |   |       `--1|   ,--1 Libanopristis
                        |   |           `--1---?=1 Sclerorhynchus
                        |   |           ,--1 Tethybatis
                        |   |       ,--1|   ,--1 Platyrhina
                        |   |       |   `--1|   ,--1 Tingitanius
                        `--1|       |       `--1|   ,--1 Platyrhinoidis
                            |   ,--1|           `--1---?=1 Eoplatyrhina
                            |   |   |       ,--1 Hypnos
                            |   |   |   ,--1---1 Torpedo
                            |   |   `--1|   ,--1 Titanonarke
                            |   |       `--1|   ,--1 Narcine
                            |   |           `--1|   ,--1 Temera
                            |   |               `--1---1 Narke
                            `--1|       ,--?=1 Plesiozanobatus
                                |   ,--1---1 Zanobatus
                                |   |   ,--?=1 Lessiniabatis
                                |   |   |--1 Gymnura
                                |   |   |--1 Hypanus
                                |   |   |--1 Urobatis
                                `--1|   |--?=1 Hexatrygon
                                    |   |--1 Heliobatis
                                    |   |--1 Asterotrygon
                                    |   |   ,--1 Tethytrygon
                                    `--1+--1---1 Neotrygon
                                        |   ,--1 Arechia
                                        |--1---1 Urolophus
                                        |   ,--1 Potamotrygon
                                        |--1|   ,--1 Plesiobatis
                                        |   `--1---1 Urotrygon
                                        |   ,--?=1 Promyliobatis
                                        `--1|   ,--1 Myliobatis
                                            `--1|   ,--0 Aetobatus
                                                `--0|   ,--0 Mobula
                                                    `--0---0 Rhinoptera
 
Tree 0, char. 51 (1 steps) 
    ,--?=0 Doliodus
    |   ,--?=0 Ozarcus
    |   |--?=0 Cobelodus
    |   |   ,--?=0 Harriotta
|--0|   |--0---?=0 Chimaera
    |   |       ,--?=0 Tribodus
    |   |   ,--0|   ,--?=0 Hybodus
    |   |   |   `--0---?=0 Hamiltonichthys
    `--0|   |               ,--?=0 Mustelus
        |   |           ,--0---?=0 Scyliorhinus
        |   |       ,--0|   ,--?=0 Heterodontus
        |   |       |   `--0|   ,--?=0 Hemiscyllium
        |   |       |       `--0---?=0 Ginglymostoma
        |   |   ,--0|       ,--?=0 Pristiophorus
        |   |   |   |   ,--0|   ,--?=0 Pseudorhina
        `--0|   |   |   |   `--0---?=0 Squatina
            |   |   `--0|       ,--?=0 Protospinax
            |   |       |   ,--0---?=0 Squalus
            |   |       `--0|   ,--?=0 Hexanchus
            |   |           `--0---?=0 Chlamydoselachus
            |   |       ,--0 Belemnobatis
            |   |   ,--0|   ,--0 Spathobatis
            |   |   |   `--0|   ,--0 Asterodermus
            `--0|   |       `--0---0 Kimmerobatis
                |   |           ,--0 Britobatos
                |   |           |   ,--0 Aptychotrema
                |   |       ,--0|   |--0 Tlalocbatus
                |   |       |   `--0+--0 Stahlraja
                |   |       |       |   ,--0 Zapteryx
                |   |       |       `--0---0 Trygonorrhina
                |   |       |   ,--?=0 Rwhitfieldi
                |   |   ,--0|   |--?=0 Rhombopterygia
                |   |   |   |   |--0 Iansan
                `--0|   |   |   |--0 Rhakelensis
                    |   |   |   |--0 Pseudorhinobatos
                    |   |   `--0+--0 Eorhinobatos
                    |   |       |--0 Pseudobatos
                    |   |       |--0 Rhinobatos
                    |   |       |--0 Glaucostegus
                    |   |       |   ,--0 Rmaronita
                    |   |       `--0|   ,--0 Rhynchobatus
                    |   |           `--0|   ,--0 Rlatus
                    |   |               `--0|   ,--0 Rhina
                    |   |                   `--0---0 Pristis
                    `--0|           ,--?=0 Ostarriraja
                        |           |--0 Cyclobatis
                        |       ,--0+--0 Bathyraja
                        |       |   `--0 Raja
                        |       |       ,--0 Asflapristis
                        |   ,--0|   ,--0---0 Ptychotrygon
                        |   |   |   |       ,--?=0 Ischyrhiza
                        |   |   `--0|   ,--0---0 Onchopristis
                        |   |       `--0|   ,--0 Libanopristis
                        |   |           `--0---?=0 Sclerorhynchus
                        |   |           ,--1 Tethybatis
                        |   |       ,--1|   ,--1 Platyrhina
                        |   |       |   `--1|   ,--1 Tingitanius
                        `--0|       |       `--1|   ,--1 Platyrhinoidis
                            |   ,--1|           `--1---?=1 Eoplatyrhina
                            |   |   |       ,--1 Hypnos
                            |   |   |   ,--1---1 Torpedo
                            |   |   `--1|   ,--1 Titanonarke
                            |   |       `--1|   ,--1 Narcine
                            |   |           `--1|   ,--1 Temera
                            |   |               `--1---1 Narke
                            `--0|       ,--?=0 Plesiozanobatus
                                |   ,--0---0 Zanobatus
                                |   |   ,--?=0 Lessiniabatis
                                |   |   |--0 Gymnura
                                |   |   |--0 Hypanus
                                |   |   |--0 Urobatis
                                `--0|   |--?=0 Hexatrygon
                                    |   |--?=0 Heliobatis
                                    |   |--0 Asterotrygon
                                    |   |   ,--0 Tethytrygon
                                    `--0+--0---0 Neotrygon
                                        |   ,--?=0 Arechia
                                        |--0---0 Urolophus
                                        |   ,--0 Potamotrygon
                                        |--0|   ,--0 Plesiobatis
                                        |   `--0---0 Urotrygon
                                        |   ,--?=0 Promyliobatis
                                        `--0|   ,--0 Myliobatis
                                            `--0|   ,--?=0 Aetobatus
                                                `--0|   ,--?=0 Mobula
                                                    `--0---?=0 Rhinoptera
 
Tree 0, char. 52 (5 steps) 
    ,--?=0 Doliodus
    |   ,--?=0 Ozarcus
    |   |--?=0 Cobelodus
    |   |   ,--?=0 Harriotta
|--0|   |--0---?=0 Chimaera
    |   |       ,--?=0 Tribodus
    |   |   ,--0|   ,--?=0 Hybodus
    |   |   |   `--0---?=0 Hamiltonichthys
    `--0|   |               ,--?=0 Mustelus
        |   |           ,--0---?=0 Scyliorhinus
        |   |       ,--0|   ,--?=0 Heterodontus
        |   |       |   `--0|   ,--?=0 Hemiscyllium
        |   |       |       `--0---?=0 Ginglymostoma
        |   |   ,--0|       ,--?=0 Pristiophorus
        |   |   |   |   ,--0|   ,--?=0 Pseudorhina
        `--0|   |   |   |   `--0---?=0 Squatina
            |   |   `--0|       ,--?=0 Protospinax
            |   |       |   ,--0---?=0 Squalus
            |   |       `--0|   ,--?=0 Hexanchus
            |   |           `--0---?=0 Chlamydoselachus
            |   |       ,--0 Belemnobatis
            |   |   ,--0|   ,--0 Spathobatis
            |   |   |   `--0|   ,--0 Asterodermus
            `--0|   |       `--0---?=0 Kimmerobatis
                |   |           ,--0 Britobatos
                |   |           |   ,--0 Aptychotrema
                |   |       ,--0|   |--?=0 Tlalocbatus
                |   |       |   `--0+--0 Stahlraja
                |   |       |       |   ,--0 Zapteryx
                |   |       |       `--0---0 Trygonorrhina
                |   |       |   ,--0 Rwhitfieldi
                |   |   ,--0|   |--0 Rhombopterygia
                |   |   |   |   |--0 Iansan
                `--0|   |   |   |--1 Rhakelensis
                    |   |   |   |--0 Pseudorhinobatos
                    |   |   `--0+--0 Eorhinobatos
                    |   |       |--0 Pseudobatos
                    |   |       |--0 Rhinobatos
                    |   |       |--1 Glaucostegus
                    |   |       |   ,--0 Rmaronita
                    |   |       `--0|   ,--0 Rhynchobatus
                    |   |           `--0|   ,--0 Rlatus
                    |   |               `--0|   ,--1 Rhina
                    |   |                   `--1---1 Pristis
                    `--0|           ,--1 Ostarriraja
                        |           |--?=1 Cyclobatis
                        |       ,--1+--1 Bathyraja
                        |       |   `--1 Raja
                        |       |       ,--1 Asflapristis
                        |   ,--1|   ,--1---1 Ptychotrygon
                        |   |   |   |       ,--?=1 Ischyrhiza
                        |   |   `--1|   ,--1---1 Onchopristis
                        |   |       `--1|   ,--?=1 Libanopristis
                        |   |           `--1---?=1 Sclerorhynchus
                        |   |           ,--?=0 Tethybatis
                        |   |       ,--0|   ,--0 Platyrhina
                        |   |       |   `--0|   ,--0 Tingitanius
                        `--0|       |       `--0|   ,--0 Platyrhinoidis
                            |   ,--0|           `--0---?=0 Eoplatyrhina
                            |   |   |       ,--2 Hypnos
                            |   |   |   ,--2---2 Torpedo
                            |   |   `--0|   ,--?=0 Titanonarke
                            |   |       `--0|   ,--0 Narcine
                            |   |           `--0|   ,--0 Temera
                            |   |               `--0---0 Narke
                            `--0|       ,--?=0 Plesiozanobatus
                                |   ,--0---0 Zanobatus
                                |   |   ,--?=0 Lessiniabatis
                                |   |   |--0 Gymnura
                                |   |   |--0 Hypanus
                                |   |   |--0 Urobatis
                                `--0|   |--0 Hexatrygon
                                    |   |--?=0 Heliobatis
                                    |   |--?=0 Asterotrygon
                                    |   |   ,--0 Tethytrygon
                                    `--0+--0---0 Neotrygon
                                        |   ,--?=0 Arechia
                                        |--0---0 Urolophus
                                        |   ,--0 Potamotrygon
                                        |--0|   ,--0 Plesiobatis
                                        |   `--0---0 Urotrygon
                                        |   ,--?=0 Promyliobatis
                                        `--0|   ,--0 Myliobatis
                                            `--0|   ,--0 Aetobatus
                                                `--0|   ,--0 Mobula
                                                    `--0---0 Rhinoptera
 
Tree 0, char. 53 (2 steps) 
    ,--?=0 Doliodus
    |   ,--?=0 Ozarcus
    |   |--?=0 Cobelodus
    |   |   ,--0 Harriotta
|--0|   |--0---0 Chimaera
    |   |       ,--0 Tribodus
    |   |   ,--0|   ,--0 Hybodus
    |   |   |   `--0---0 Hamiltonichthys
    `--0|   |               ,--0 Mustelus
        |   |           ,--0---0 Scyliorhinus
        |   |       ,--0|   ,--0 Heterodontus
        |   |       |   `--0|   ,--0 Hemiscyllium
        |   |       |       `--0---0 Ginglymostoma
        |   |   ,--0|       ,--0 Pristiophorus
        |   |   |   |   ,--0|   ,--0 Pseudorhina
        `--0|   |   |   |   `--0---0 Squatina
            |   |   `--0|       ,--0 Protospinax
            |   |       |   ,--0---0 Squalus
            |   |       `--0|   ,--0 Hexanchus
            |   |           `--0---0 Chlamydoselachus
            |   |       ,--0 Belemnobatis
            |   |   ,--0|   ,--0 Spathobatis
            |   |   |   `--0|   ,--0 Asterodermus
            `--0|   |       `--0---0 Kimmerobatis
                |   |           ,--0 Britobatos
                |   |           |   ,--1 Aptychotrema
                |   |       ,--0|   |--1 Tlalocbatus
                |   |       |   `--1+--1 Stahlraja
                |   |       |       |   ,--1 Zapteryx
                |   |       |       `--1---1 Trygonorrhina
                |   |       |   ,--0 Rwhitfieldi
                |   |   ,--0|   |--?=0 Rhombopterygia
                |   |   |   |   |--0 Iansan
                `--0|   |   |   |--0 Rhakelensis
                    |   |   |   |--0 Pseudorhinobatos
                    |   |   `--0+--0 Eorhinobatos
                    |   |       |--0 Pseudobatos
                    |   |       |--0 Rhinobatos
                    |   |       |--0 Glaucostegus
                    |   |       |   ,--0 Rmaronita
                    |   |       `--0|   ,--0 Rhynchobatus
                    |   |           `--0|   ,--0 Rlatus
                    |   |               `--0|   ,--0 Rhina
                    |   |                   `--0---0 Pristis
                    `--0|           ,--0 Ostarriraja
                        |           |--0 Cyclobatis
                        |       ,--0+--0 Bathyraja
                        |       |   `--0 Raja
                        |       |       ,--0 Asflapristis
                        |   ,--0|   ,--0---0 Ptychotrygon
                        |   |   |   |       ,--?=0 Ischyrhiza
                        |   |   `--0|   ,--0---0 Onchopristis
                        |   |       `--0|   ,--0 Libanopristis
                        |   |           `--0---0 Sclerorhynchus
                        |   |            ,--?=01 Tethybatis
                        |   |       ,--01|   ,--1 Platyrhina
                        |   |       |    `--1|   ,--?=1 Tingitanius
                        `--0|       |        `--1|   ,--1 Platyrhinoidis
                            |   ,--0|            `--1---?=1 Eoplatyrhina
                            |   |   |       ,--0 Hypnos
                            |   |   |   ,--0---0 Torpedo
                            |   |   `--0|   ,--0 Titanonarke
                            |   |       `--0|   ,--0 Narcine
                            |   |           `--0|   ,--0 Temera
                            |   |               `--0---0 Narke
                            `--0|       ,--?=0 Plesiozanobatus
                                |   ,--0---0 Zanobatus
                                |   |   ,--0 Lessiniabatis
                                |   |   |--0 Gymnura
                                |   |   |--0 Hypanus
                                |   |   |--0 Urobatis
                                `--0|   |--0 Hexatrygon
                                    |   |--?=0 Heliobatis
                                    |   |--?=0 Asterotrygon
                                    |   |   ,--0 Tethytrygon
                                    `--0+--0---0 Neotrygon
                                        |   ,--0 Arechia
                                        |--0---0 Urolophus
                                        |   ,--0 Potamotrygon
                                        |--0|   ,--0 Plesiobatis
                                        |   `--0---0 Urotrygon
                                        |   ,--?=0 Promyliobatis
                                        `--0|   ,--0 Myliobatis
                                            `--0|   ,--0 Aetobatus
                                                `--0|   ,--0 Mobula
                                                    `--0---0 Rhinoptera
 
Tree 0, char. 54 (7 steps) 
     ,--?=02 Doliodus
     |    ,--?=02 Ozarcus
     |    |--?=02 Cobelodus
     |    |    ,--?=02 Harriotta
|--02|    |--02---?=02 Chimaera
     |    |         ,--?=02 Tribodus
     |    |    ,--02|    ,--?=02 Hybodus
     |    |    |    `--02---?=02 Hamiltonichthys
     `--02|    |                   ,--?=02 Mustelus
          |    |              ,--02---?=02 Scyliorhinus
          |    |         ,--02|    ,--?=02 Heterodontus
          |    |         |    `--02|    ,--?=02 Hemiscyllium
          |    |         |         `--02---?=02 Ginglymostoma
          |    |    ,--02|         ,--?=02 Pristiophorus
          |    |    |    |    ,--02|    ,--?=02 Pseudorhina
          `--02|    |    |    |    `--02---?=02 Squatina
               |    |    `--02|         ,--?=02 Protospinax
               |    |         |    ,--02---?=02 Squalus
               |    |         `--02|    ,--?=02 Hexanchus
               |    |              `--02---?=02 Chlamydoselachus
               |    |        ,--0 Belemnobatis
               |    |    ,--0|   ,--0 Spathobatis
               |    |    |   `--0|   ,--0 Asterodermus
               `--02|    |       `--0---?=0 Kimmerobatis
                    |    |           ,--2 Britobatos
                    |    |           |   ,--2 Aptychotrema
                    |    |       ,--2|   |--?=2 Tlalocbatus
                    |    |       |   `--2+--?=2 Stahlraja
                    |    |       |       |   ,--1 Zapteryx
                    |    |       |       `--1---1 Trygonorrhina
                    |    |       |   ,--1 Rwhitfieldi
                    |    |   ,--2|   |--0 Rhombopterygia
                    |    |   |   |   |--1 Iansan
                    `--02|   |   |   |--1 Rhakelensis
                         |   |   |   |--1 Pseudorhinobatos
                         |   |   `--1+--?=1 Eorhinobatos
                         |   |       |--1 Pseudobatos
                         |   |       |--1 Rhinobatos
                         |   |       |--1 Glaucostegus
                         |   |       |   ,--1 Rmaronita
                         |   |       `--1|   ,--1 Rhynchobatus
                         |   |           `--1|   ,--1 Rlatus
                         |   |               `--1|   ,--2 Rhina
                         |   |                   `--2---2 Pristis
                         `--2|           ,--2 Ostarriraja
                             |           |--2 Cyclobatis
                             |       ,--2+--2 Bathyraja
                             |       |   `--2 Raja
                             |       |       ,--2 Asflapristis
                             |   ,--2|   ,--2---2 Ptychotrygon
                             |   |   |   |       ,--?=2 Ischyrhiza
                             |   |   `--2|   ,--2---2 Onchopristis
                             |   |       `--2|   ,--2 Libanopristis
                             |   |           `--2---2 Sclerorhynchus
                             |   |           ,--?=2 Tethybatis
                             |   |       ,--2|   ,--2 Platyrhina
                             |   |       |   `--2|   ,--2 Tingitanius
                             `--2|       |       `--2|   ,--0 Platyrhinoidis
                                 |   ,--2|           `--2---2 Eoplatyrhina
                                 |   |   |       ,--2 Hypnos
                                 |   |   |   ,--2---2 Torpedo
                                 |   |   `--2|   ,--2 Titanonarke
                                 |   |       `--2|   ,--2 Narcine
                                 |   |           `--2|   ,--1 Temera
                                 |   |               `--1---1 Narke
                                 `--2|       ,--?=2 Plesiozanobatus
                                     |   ,--2---2 Zanobatus
                                     |   |   ,--?=2 Lessiniabatis
                                     |   |   |--2 Gymnura
                                     |   |   |--2 Hypanus
                                     |   |   |--2 Urobatis
                                     `--2|   |--?=2 Hexatrygon
                                         |   |--?=2 Heliobatis
                                         |   |--?=2 Asterotrygon
                                         |   |   ,--?=2 Tethytrygon
                                         `--2+--2---2 Neotrygon
                                             |   ,--?=2 Arechia
                                             |--2---2 Urolophus
                                             |   ,--2 Potamotrygon
                                             |--2|   ,--2 Plesiobatis
                                             |   `--2---2 Urotrygon
                                             |   ,--2 Promyliobatis
                                             `--2|   ,--2 Myliobatis
                                                 `--2|   ,--2 Aetobatus
                                                     `--2|   ,--2 Mobula
                                                         `--2---2 Rhinoptera
 
Tree 0, char. 55 (4 steps) 
    ,--0 Doliodus
    |   ,--0 Ozarcus
    |   |--0 Cobelodus
    |   |   ,--0 Harriotta
|--0|   |--0---0 Chimaera
    |   |       ,--0 Tribodus
    |   |   ,--0|   ,--0 Hybodus
    |   |   |   `--0---0 Hamiltonichthys
    `--0|   |               ,--0 Mustelus
        |   |           ,--0---0 Scyliorhinus
        |   |       ,--0|   ,--0 Heterodontus
        |   |       |   `--0|   ,--0 Hemiscyllium
        |   |       |       `--0---0 Ginglymostoma
        |   |   ,--0|       ,--0 Pristiophorus
        |   |   |   |   ,--0|   ,--0 Pseudorhina
        `--0|   |   |   |   `--0---0 Squatina
            |   |   `--0|       ,--0 Protospinax
            |   |       |   ,--0---0 Squalus
            |   |       `--0|   ,--0 Hexanchus
            |   |           `--0---0 Chlamydoselachus
            |   |       ,--0 Belemnobatis
            |   |   ,--0|   ,--0 Spathobatis
            |   |   |   `--0|   ,--0 Asterodermus
            `--0|   |       `--0---0 Kimmerobatis
                |   |           ,--1 Britobatos
                |   |           |   ,--1 Aptychotrema
                |   |       ,--1|   |--0 Tlalocbatus
                |   |       |   `--1+--1 Stahlraja
                |   |       |       |   ,--1 Zapteryx
                |   |       |       `--1---1 Trygonorrhina
                |   |       |   ,--?=1 Rwhitfieldi
                |   |   ,--1|   |--1 Rhombopterygia
                |   |   |   |   |--1 Iansan
                `--0|   |   |   |--?=1 Rhakelensis
                    |   |   |   |--1 Pseudorhinobatos
                    |   |   `--1+--1 Eorhinobatos
                    |   |       |--1 Pseudobatos
                    |   |       |--1 Rhinobatos
                    |   |       |--1 Glaucostegus
                    |   |       |   ,--0 Rmaronita
                    |   |       `--1|   ,--1 Rhynchobatus
                    |   |           `--1|   ,--?=1 Rlatus
                    |   |               `--1|   ,--1 Rhina
                    |   |                   `--1---1 Pristis
                    `--0|           ,--0 Ostarriraja
                        |           |--0 Cyclobatis
                        |       ,--0+--0 Bathyraja
                        |       |   `--0 Raja
                        |       |       ,--0 Asflapristis
                        |   ,--0|   ,--0---0 Ptychotrygon
                        |   |   |   |       ,--?=0 Ischyrhiza
                        |   |   `--0|   ,--0---0 Onchopristis
                        |   |       `--0|   ,--0 Libanopristis
                        |   |           `--0---0 Sclerorhynchus
                        |   |            ,--?=01 Tethybatis
                        |   |       ,--01|   ,--1 Platyrhina
                        |   |       |    `--1|   ,--1 Tingitanius
                        `--0|       |        `--1|   ,--1 Platyrhinoidis
                            |   ,--0|            `--1---?=1 Eoplatyrhina
                            |   |   |       ,--0 Hypnos
                            |   |   |   ,--0---0 Torpedo
                            |   |   `--0|   ,--?=0 Titanonarke
                            |   |       `--0|   ,--0 Narcine
                            |   |           `--0|   ,--0 Temera
                            |   |               `--0---0 Narke
                            `--0|       ,--?=0 Plesiozanobatus
                                |   ,--0---0 Zanobatus
                                |   |   ,--0 Lessiniabatis
                                |   |   |--0 Gymnura
                                |   |   |--0 Hypanus
                                |   |   |--0 Urobatis
                                `--0|   |--0 Hexatrygon
                                    |   |--?=0 Heliobatis
                                    |   |--?=0 Asterotrygon
                                    |   |   ,--0 Tethytrygon
                                    `--0+--0---0 Neotrygon
                                        |   ,--?=0 Arechia
                                        |--0---0 Urolophus
                                        |   ,--0 Potamotrygon
                                        |--0|   ,--0 Plesiobatis
                                        |   `--0---0 Urotrygon
                                        |   ,--0 Promyliobatis
                                        `--0|   ,--0 Myliobatis
                                            `--0|   ,--0 Aetobatus
                                                `--0|   ,--0 Mobula
                                                    `--0---0 Rhinoptera
 
Tree 0, char. 56 (5 steps) 
     ,--?=01 Doliodus
     |    ,--?=01 Ozarcus
     |    |--?=01 Cobelodus
     |    |    ,--?=01 Harriotta
|--01|    |--01---?=01 Chimaera
     |    |         ,--?=01 Tribodus
     |    |    ,--01|    ,--?=01 Hybodus
     |    |    |    `--01---?=01 Hamiltonichthys
     `--01|    |                   ,--?=01 Mustelus
          |    |              ,--01---?=01 Scyliorhinus
          |    |         ,--01|    ,--0 Heterodontus
          |    |         |    `--01|   ,--1 Hemiscyllium
          |    |         |         `--1---1 Ginglymostoma
          |    |    ,--01|       ,--?=1 Pristiophorus
          |    |    |    |   ,--1|   ,--?=1 Pseudorhina
          `--01|    |    |   |   `--1---1 Squatina
               |    |    `--1|       ,--?=1 Protospinax
               |    |        |   ,--1---1 Squalus
               |    |        `--1|   ,--1 Hexanchus
               |    |            `--1---1 Chlamydoselachus
               |    |       ,--0 Belemnobatis
               |    |   ,--0|   ,--0 Spathobatis
               |    |   |   `--0|   ,--0 Asterodermus
               `--01|   |       `--0---?=0 Kimmerobatis
                    |   |           ,--?=0 Britobatos
                    |   |           |   ,--0 Aptychotrema
                    |   |       ,--0|   |--?=0 Tlalocbatus
                    |   |       |   `--0+--?=0 Stahlraja
                    |   |       |       |   ,--0 Zapteryx
                    |   |       |       `--0---0 Trygonorrhina
                    |   |       |   ,--?=0 Rwhitfieldi
                    |   |   ,--0|   |--?=0 Rhombopterygia
                    |   |   |   |   |--?=0 Iansan
                    `--0|   |   |   |--?=0 Rhakelensis
                        |   |   |   |--?=0 Pseudorhinobatos
                        |   |   `--0+--?=0 Eorhinobatos
                        |   |       |--0 Pseudobatos
                        |   |       |--0 Rhinobatos
                        |   |       |--0 Glaucostegus
                        |   |       |   ,--?=0 Rmaronita
                        |   |       `--0|   ,--0 Rhynchobatus
                        |   |           `--0|   ,--?=0 Rlatus
                        |   |               `--0|   ,--0 Rhina
                        |   |                   `--0---0 Pristis
                        `--0|           ,--?=1 Ostarriraja
                            |           |--?=1 Cyclobatis
                            |       ,--1+--1 Bathyraja
                            |       |   `--1 Raja
                            |       |       ,--0 Asflapristis
                            |   ,--0|   ,--0---0 Ptychotrygon
                            |   |   |   |       ,--?=0 Ischyrhiza
                            |   |   `--0|   ,--0---?=0 Onchopristis
                            |   |       `--0|   ,--0 Libanopristis
                            |   |           `--0---0 Sclerorhynchus
                            |   |           ,--?=0 Tethybatis
                            |   |       ,--0|   ,--0 Platyrhina
                            |   |       |   `--0|   ,--0 Tingitanius
                            `--0|       |       `--0|   ,--0 Platyrhinoidis
                                |   ,--0|           `--0---?=0 Eoplatyrhina
                                |   |   |       ,--0 Hypnos
                                |   |   |   ,--0---0 Torpedo
                                |   |   `--0|   ,--?=0 Titanonarke
                                |   |       `--0|   ,--0 Narcine
                                |   |           `--0|   ,--0 Temera
                                |   |               `--0---0 Narke
                                `--0|       ,--?=0 Plesiozanobatus
                                    |   ,--0---0 Zanobatus
                                    |   |   ,--0 Lessiniabatis
                                    |   |   |--0 Gymnura
                                    |   |   |--?=0 Hypanus
                                    |   |   |--?=0 Urobatis
                                    `--0|   |--0 Hexatrygon
                                        |   |--?=0 Heliobatis
                                        |   |--?=0 Asterotrygon
                                        |   |    ,--?=01 Tethytrygon
                                        `--0+--01---1 Neotrygon
                                            |   ,--0 Arechia
                                            |--0---0 Urolophus
                                            |   ,--0 Potamotrygon
                                            |--0|   ,--?=0 Plesiobatis
                                            |   `--0---0 Urotrygon
                                            |    ,--?=01 Promyliobatis
                                            `--01|   ,--1 Myliobatis
                                                 `--1|   ,--1 Aetobatus
                                                     `--1|   ,--?=1 Mobula
                                                         `--1---1 Rhinoptera
 
Tree 0, char. 57 (1 steps) 
    ,--0 Doliodus
    |   ,--0 Ozarcus
    |   |--0 Cobelodus
    |   |   ,--?=0 Harriotta
|--0|   |--0---?=0 Chimaera
    |   |       ,--0 Tribodus
    |   |   ,--0|   ,--0 Hybodus
    |   |   |   `--0---0 Hamiltonichthys
    `--0|   |               ,--1 Mustelus
        |   |           ,--1---1 Scyliorhinus
        |   |       ,--1|   ,--01 Heterodontus
        |   |       |   `--1|   ,--1 Hemiscyllium
        |   |       |       `--1---1 Ginglymostoma
        |   |   ,--1|       ,--1 Pristiophorus
        |   |   |   |   ,--1|   ,--1 Pseudorhina
        `--0|   |   |   |   `--1---1 Squatina
            |   |   `--1|       ,--1 Protospinax
            |   |       |   ,--1---1 Squalus
            |   |       `--1|   ,--1 Hexanchus
            |   |           `--1---1 Chlamydoselachus
            |   |       ,--?=0 Belemnobatis
            |   |   ,--0|   ,--?=0 Spathobatis
            |   |   |   `--0|   ,--?=0 Asterodermus
            `--0|   |       `--0---?=0 Kimmerobatis
                |   |           ,--?=0 Britobatos
                |   |           |   ,--0 Aptychotrema
                |   |       ,--0|   |--?=0 Tlalocbatus
                |   |       |   `--0+--?=0 Stahlraja
                |   |       |       |   ,--0 Zapteryx
                |   |       |       `--0---0 Trygonorrhina
                |   |       |   ,--?=0 Rwhitfieldi
                |   |   ,--0|   |--?=0 Rhombopterygia
                |   |   |   |   |--?=0 Iansan
                `--0|   |   |   |--?=0 Rhakelensis
                    |   |   |   |--?=0 Pseudorhinobatos
                    |   |   `--0+--?=0 Eorhinobatos
                    |   |       |--0 Pseudobatos
                    |   |       |--0 Rhinobatos
                    |   |       |--0 Glaucostegus
                    |   |       |   ,--?=0 Rmaronita
                    |   |       `--0|   ,--0 Rhynchobatus
                    |   |           `--0|   ,--?=0 Rlatus
                    |   |               `--0|   ,--0 Rhina
                    |   |                   `--0---0 Pristis
                    `--0|           ,--?=0 Ostarriraja
                        |           |--?=0 Cyclobatis
                        |       ,--0+--0 Bathyraja
                        |       |   `--0 Raja
                        |       |       ,--?=0 Asflapristis
                        |   ,--0|   ,--0---?=0 Ptychotrygon
                        |   |   |   |       ,--?=0 Ischyrhiza
                        |   |   `--0|   ,--0---?=0 Onchopristis
                        |   |       `--0|   ,--?=0 Libanopristis
                        |   |           `--0---?=0 Sclerorhynchus
                        |   |           ,--?=0 Tethybatis
                        |   |       ,--0|   ,--0 Platyrhina
                        |   |       |   `--0|   ,--0 Tingitanius
                        `--0|       |       `--0|   ,--0 Platyrhinoidis
                            |   ,--0|           `--0---?=0 Eoplatyrhina
                            |   |   |       ,--0 Hypnos
                            |   |   |   ,--0---0 Torpedo
                            |   |   `--0|   ,--?=0 Titanonarke
                            |   |       `--0|   ,--0 Narcine
                            |   |           `--0|   ,--0 Temera
                            |   |               `--0---0 Narke
                            `--0|       ,--?=0 Plesiozanobatus
                                |   ,--0---0 Zanobatus
                                |   |   ,--?=0 Lessiniabatis
                                |   |   |--0 Gymnura
                                |   |   |--0 Hypanus
                                |   |   |--0 Urobatis
                                `--0|   |--0 Hexatrygon
                                    |   |--?=0 Heliobatis
                                    |   |--?=0 Asterotrygon
                                    |   |   ,--?=0 Tethytrygon
                                    `--0+--0---0 Neotrygon
                                        |   ,--?=0 Arechia
                                        |--0---0 Urolophus
                                        |   ,--0 Potamotrygon
                                        |--0|   ,--0 Plesiobatis
                                        |   `--0---0 Urotrygon
                                        |   ,--?=0 Promyliobatis
                                        `--0|   ,--0 Myliobatis
                                            `--0|   ,--0 Aetobatus
                                                `--0|   ,--0 Mobula
                                                    `--0---0 Rhinoptera
 
Tree 0, char. 58 (2 steps) 
    ,--0 Doliodus
    |   ,--?=0 Ozarcus
    |   |--0 Cobelodus
    |   |   ,--?=0 Harriotta
|--0|   |--0---?=0 Chimaera
    |   |       ,--?=0 Tribodus
    |   |   ,--0|   ,--?=0 Hybodus
    |   |   |   `--0---?=0 Hamiltonichthys
    `--0|   |               ,--?=0 Mustelus
        |   |           ,--0---?=0 Scyliorhinus
        |   |       ,--0|   ,--0 Heterodontus
        |   |       |   `--0|   ,--0 Hemiscyllium
        |   |       |       `--0---0 Ginglymostoma
        |   |   ,--0|       ,--0 Pristiophorus
        |   |   |   |   ,--0|   ,--?=0 Pseudorhina
        `--0|   |   |   |   `--0---0 Squatina
            |   |   `--0|       ,--?=0 Protospinax
            |   |       |   ,--0---0 Squalus
            |   |       `--0|   ,--0 Hexanchus
            |   |           `--0---0 Chlamydoselachus
            |   |       ,--?=0 Belemnobatis
            |   |   ,--0|   ,--?=0 Spathobatis
            |   |   |   `--0|   ,--?=0 Asterodermus
            `--0|   |       `--0---?=0 Kimmerobatis
                |   |           ,--?=0 Britobatos
                |   |           |   ,--0 Aptychotrema
                |   |       ,--0|   |--?=0 Tlalocbatus
                |   |       |   `--0+--?=0 Stahlraja
                |   |       |       |   ,--0 Zapteryx
                |   |       |       `--0---0 Trygonorrhina
                |   |       |   ,--?=0 Rwhitfieldi
                |   |   ,--0|   |--?=0 Rhombopterygia
                |   |   |   |   |--?=0 Iansan
                `--0|   |   |   |--?=0 Rhakelensis
                    |   |   |   |--?=0 Pseudorhinobatos
                    |   |   `--0+--?=0 Eorhinobatos
                    |   |       |--0 Pseudobatos
                    |   |       |--0 Rhinobatos
                    |   |       |--0 Glaucostegus
                    |   |       |   ,--?=0 Rmaronita
                    |   |       `--0|   ,--0 Rhynchobatus
                    |   |           `--0|   ,--?=0 Rlatus
                    |   |               `--0|   ,--0 Rhina
                    |   |                   `--0---0 Pristis
                    `--0|           ,--?=0 Ostarriraja
                        |           |--?=0 Cyclobatis
                        |       ,--0+--0 Bathyraja
                        |       |   `--0 Raja
                        |       |       ,--0 Asflapristis
                        |   ,--0|   ,--0---0 Ptychotrygon
                        |   |   |   |       ,--?=0 Ischyrhiza
                        |   |   `--0|   ,--0---?=0 Onchopristis
                        |   |       `--0|   ,--?=0 Libanopristis
                        |   |           `--0---?=0 Sclerorhynchus
                        |   |           ,--?=0 Tethybatis
                        |   |       ,--0|   ,--0 Platyrhina
                        |   |       |   `--0|   ,--?=0 Tingitanius
                        `--0|       |       `--0|   ,--0 Platyrhinoidis
                            |   ,--0|           `--0---?=0 Eoplatyrhina
                            |   |   |       ,--0 Hypnos
                            |   |   |   ,--0---0 Torpedo
                            |   |   `--0|   ,--?=0 Titanonarke
                            |   |       `--0|   ,--0 Narcine
                            |   |           `--0|   ,--0 Temera
                            |   |               `--0---0 Narke
                            `--0|       ,--?=0 Plesiozanobatus
                                |   ,--0---0 Zanobatus
                                |   |   ,--0 Lessiniabatis
                                |   |   |--0 Gymnura
                                |   |   |--1 Hypanus
                                |   |   |--0 Urobatis
                                `--0|   |--0 Hexatrygon
                                    |   |--?=0 Heliobatis
                                    |   |--?=0 Asterotrygon
                                    |   |   ,--?=0 Tethytrygon
                                    `--0+--0---0 Neotrygon
                                        |   ,--?=0 Arechia
                                        |--0---0 Urolophus
                                        |   ,--0 Potamotrygon
                                        |--0|   ,--0 Plesiobatis
                                        |   `--0---0 Urotrygon
                                        |    ,--?=01 Promyliobatis
                                        `--01|   ,--1 Myliobatis
                                             `--1|   ,--1 Aetobatus
                                                 `--1|   ,--?=1 Mobula
                                                     `--1---1 Rhinoptera
 
Tree 0, char. 59 (1 steps) 
     ,--?=01 Doliodus
     |    ,--?=01 Ozarcus
     |    |--?=01 Cobelodus
     |    |   ,--0 Harriotta
|--01|    |--0---0 Chimaera
     |    |       ,--?=1 Tribodus
     |    |   ,--1|   ,--1 Hybodus
     |    |   |   `--1---1 Hamiltonichthys
     `--01|   |               ,--1 Mustelus
          |   |           ,--1---1 Scyliorhinus
          |   |       ,--1|   ,--1 Heterodontus
          |   |       |   `--1|   ,--1 Hemiscyllium
          |   |       |       `--1---1 Ginglymostoma
          |   |   ,--1|       ,--1 Pristiophorus
          |   |   |   |   ,--1|   ,--1 Pseudorhina
          `--1|   |   |   |   `--1---1 Squatina
              |   |   `--1|       ,--1 Protospinax
              |   |       |   ,--1---1 Squalus
              |   |       `--1|   ,--1 Hexanchus
              |   |           `--1---1 Chlamydoselachus
              |   |       ,--1 Belemnobatis
              |   |   ,--1|   ,--1 Spathobatis
              |   |   |   `--1|   ,--1 Asterodermus
              `--1|   |       `--1---1 Kimmerobatis
                  |   |           ,--1 Britobatos
                  |   |           |   ,--1 Aptychotrema
                  |   |       ,--1|   |--1 Tlalocbatus
                  |   |       |   `--1+--1 Stahlraja
                  |   |       |       |   ,--1 Zapteryx
                  |   |       |       `--1---1 Trygonorrhina
                  |   |       |   ,--1 Rwhitfieldi
                  |   |   ,--1|   |--1 Rhombopterygia
                  |   |   |   |   |--1 Iansan
                  `--1|   |   |   |--1 Rhakelensis
                      |   |   |   |--1 Pseudorhinobatos
                      |   |   `--1+--?=1 Eorhinobatos
                      |   |       |--1 Pseudobatos
                      |   |       |--1 Rhinobatos
                      |   |       |--1 Glaucostegus
                      |   |       |   ,--1 Rmaronita
                      |   |       `--1|   ,--1 Rhynchobatus
                      |   |           `--1|   ,--1 Rlatus
                      |   |               `--1|   ,--1 Rhina
                      |   |                   `--1---1 Pristis
                      `--1|           ,--1 Ostarriraja
                          |           |--1 Cyclobatis
                          |       ,--1+--1 Bathyraja
                          |       |   `--1 Raja
                          |       |       ,--?=1 Asflapristis
                          |   ,--1|   ,--1---?=1 Ptychotrygon
                          |   |   |   |       ,--?=1 Ischyrhiza
                          |   |   `--1|   ,--1---?=1 Onchopristis
                          |   |       `--1|   ,--1 Libanopristis
                          |   |           `--1---1 Sclerorhynchus
                          |   |           ,--1 Tethybatis
                          |   |       ,--1|   ,--1 Platyrhina
                          |   |       |   `--1|   ,--?=1 Tingitanius
                          `--1|       |       `--1|   ,--1 Platyrhinoidis
                              |   ,--1|           `--1---?=1 Eoplatyrhina
                              |   |   |       ,--1 Hypnos
                              |   |   |   ,--1---1 Torpedo
                              |   |   `--1|   ,--1 Titanonarke
                              |   |       `--1|   ,--1 Narcine
                              |   |           `--1|   ,--1 Temera
                              |   |               `--1---1 Narke
                              `--1|       ,--?=1 Plesiozanobatus
                                  |   ,--1---1 Zanobatus
                                  |   |   ,--1 Lessiniabatis
                                  |   |   |--1 Gymnura
                                  |   |   |--1 Hypanus
                                  |   |   |--1 Urobatis
                                  `--1|   |--1 Hexatrygon
                                      |   |--1 Heliobatis
                                      |   |--1 Asterotrygon
                                      |   |   ,--1 Tethytrygon
                                      `--1+--1---1 Neotrygon
                                          |   ,--?=1 Arechia
                                          |--1---1 Urolophus
                                          |   ,--1 Potamotrygon
                                          |--1|   ,--1 Plesiobatis
                                          |   `--1---1 Urotrygon
                                          |   ,--1 Promyliobatis
                                          `--1|   ,--1 Myliobatis
                                              `--1|   ,--1 Aetobatus
                                                  `--1|   ,--1 Mobula
                                                      `--1---1 Rhinoptera
 
Tree 0, char. 60 (1 steps) 
    ,--0 Doliodus
    |   ,--?=0 Ozarcus
    |   |--0 Cobelodus
    |   |   ,--0 Harriotta
|--0|   |--0---0 Chimaera
    |   |       ,--0 Tribodus
    |   |   ,--0|   ,--0 Hybodus
    |   |   |   `--0---0 Hamiltonichthys
    `--0|   |               ,--0 Mustelus
        |   |           ,--0---0 Scyliorhinus
        |   |       ,--0|   ,--0 Heterodontus
        |   |       |   `--0|   ,--0 Hemiscyllium
        |   |       |       `--0---0 Ginglymostoma
        |   |   ,--0|       ,--0 Pristiophorus
        |   |   |   |   ,--0|   ,--0 Pseudorhina
        `--0|   |   |   |   `--0---0 Squatina
            |   |   `--0|       ,--0 Protospinax
            |   |       |   ,--0---0 Squalus
            |   |       `--0|   ,--0 Hexanchus
            |   |           `--0---0 Chlamydoselachus
            |   |       ,--0 Belemnobatis
            |   |   ,--0|   ,--0 Spathobatis
            |   |   |   `--0|   ,--0 Asterodermus
            `--0|   |       `--0---0 Kimmerobatis
                |   |           ,--0 Britobatos
                |   |           |   ,--0 Aptychotrema
                |   |       ,--0|   |--0 Tlalocbatus
                |   |       |   `--0+--0 Stahlraja
                |   |       |       |   ,--0 Zapteryx
                |   |       |       `--0---0 Trygonorrhina
                |   |       |   ,--0 Rwhitfieldi
                |   |   ,--0|   |--0 Rhombopterygia
                |   |   |   |   |--0 Iansan
                `--0|   |   |   |--0 Rhakelensis
                    |   |   |   |--0 Pseudorhinobatos
                    |   |   `--0+--0 Eorhinobatos
                    |   |       |--0 Pseudobatos
                    |   |       |--0 Rhinobatos
                    |   |       |--0 Glaucostegus
                    |   |       |   ,--0 Rmaronita
                    |   |       `--0|   ,--0 Rhynchobatus
                    |   |           `--0|   ,--0 Rlatus
                    |   |               `--0|   ,--0 Rhina
                    |   |                   `--0---0 Pristis
                    `--0|           ,--0 Ostarriraja
                        |           |--0 Cyclobatis
                        |       ,--0+--0 Bathyraja
                        |       |   `--0 Raja
                        |       |       ,--0 Asflapristis
                        |   ,--0|   ,--0---0 Ptychotrygon
                        |   |   |   |       ,--?=0 Ischyrhiza
                        |   |   `--0|   ,--0---0 Onchopristis
                        |   |       `--0|   ,--0 Libanopristis
                        |   |           `--0---0 Sclerorhynchus
                        |   |           ,--0 Tethybatis
                        |   |       ,--0|   ,--0 Platyrhina
                        |   |       |   `--0|   ,--0 Tingitanius
                        `--0|       |       `--0|   ,--0 Platyrhinoidis
                            |   ,--0|           `--0---0 Eoplatyrhina
                            |   |   |       ,--0 Hypnos
                            |   |   |   ,--0---0 Torpedo
                            |   |   `--0|   ,--0 Titanonarke
                            |   |       `--0|   ,--0 Narcine
                            |   |           `--0|   ,--0 Temera
                            |   |               `--0---0 Narke
                            `--0|       ,--0 Plesiozanobatus
                                |   ,--0---0 Zanobatus
                                |   |   ,--0 Lessiniabatis
                                |   |   |--0 Gymnura
                                |   |   |--0 Hypanus
                                |   |   |--0 Urobatis
                                `--0|   |--0 Hexatrygon
                                    |   |--0 Heliobatis
                                    |   |--0 Asterotrygon
                                    |   |   ,--0 Tethytrygon
                                    `--0+--0---0 Neotrygon
                                        |   ,--0 Arechia
                                        |--0---0 Urolophus
                                        |   ,--0 Potamotrygon
                                        |--0|   ,--0 Plesiobatis
                                        |   `--0---0 Urotrygon
                                        |   ,--1 Promyliobatis
                                        `--1|   ,--1 Myliobatis
                                            `--1|   ,--1 Aetobatus
                                                `--1|   ,--1 Mobula
                                                    `--1---1 Rhinoptera
 
Tree 0, char. 61 (1 steps) 
    ,--?=0 Doliodus
    |   ,--?=0 Ozarcus
    |   |--?=0 Cobelodus
    |   |   ,--?=0 Harriotta
|--0|   |--0---?=0 Chimaera
    |   |       ,--?=0 Tribodus
    |   |   ,--0|   ,--?=0 Hybodus
    |   |   |   `--0---?=0 Hamiltonichthys
    `--0|   |               ,--?=0 Mustelus
        |   |           ,--0---?=0 Scyliorhinus
        |   |       ,--0|   ,--?=0 Heterodontus
        |   |       |   `--0|   ,--?=0 Hemiscyllium
        |   |       |       `--0---?=0 Ginglymostoma
        |   |   ,--0|       ,--?=0 Pristiophorus
        |   |   |   |   ,--0|   ,--?=0 Pseudorhina
        `--0|   |   |   |   `--0---?=0 Squatina
            |   |   `--0|       ,--?=0 Protospinax
            |   |       |   ,--0---?=0 Squalus
            |   |       `--0|   ,--?=0 Hexanchus
            |   |           `--0---?=0 Chlamydoselachus
            |   |       ,--?=0 Belemnobatis
            |   |   ,--0|   ,--?=0 Spathobatis
            |   |   |   `--0|   ,--?=0 Asterodermus
            `--0|   |       `--0---?=0 Kimmerobatis
                |   |           ,--?=0 Britobatos
                |   |           |   ,--?=0 Aptychotrema
                |   |       ,--0|   |--?=0 Tlalocbatus
                |   |       |   `--0+--?=0 Stahlraja
                |   |       |       |   ,--?=0 Zapteryx
                |   |       |       `--0---?=0 Trygonorrhina
                |   |       |   ,--?=0 Rwhitfieldi
                |   |   ,--0|   |--?=0 Rhombopterygia
                |   |   |   |   |--?=0 Iansan
                `--0|   |   |   |--?=0 Rhakelensis
                    |   |   |   |--?=0 Pseudorhinobatos
                    |   |   `--0+--?=0 Eorhinobatos
                    |   |       |--?=0 Pseudobatos
                    |   |       |--?=0 Rhinobatos
                    |   |       |--?=0 Glaucostegus
                    |   |       |   ,--?=0 Rmaronita
                    |   |       `--0|   ,--?=0 Rhynchobatus
                    |   |           `--0|   ,--?=0 Rlatus
                    |   |               `--0|   ,--?=0 Rhina
                    |   |                   `--0---?=0 Pristis
                    `--0|           ,--?=0 Ostarriraja
                        |           |--?=0 Cyclobatis
                        |       ,--0+--?=0 Bathyraja
                        |       |   `--?=0 Raja
                        |       |       ,--?=0 Asflapristis
                        |   ,--0|   ,--0---?=0 Ptychotrygon
                        |   |   |   |       ,--?=0 Ischyrhiza
                        |   |   `--0|   ,--0---?=0 Onchopristis
                        |   |       `--0|   ,--?=0 Libanopristis
                        |   |           `--0---?=0 Sclerorhynchus
                        |   |           ,--?=0 Tethybatis
                        |   |       ,--0|   ,--?=0 Platyrhina
                        |   |       |   `--0|   ,--?=0 Tingitanius
                        `--0|       |       `--0|   ,--?=0 Platyrhinoidis
                            |   ,--0|           `--0---?=0 Eoplatyrhina
                            |   |   |       ,--?=0 Hypnos
                            |   |   |   ,--0---?=0 Torpedo
                            |   |   `--0|   ,--?=0 Titanonarke
                            |   |       `--0|   ,--?=0 Narcine
                            |   |           `--0|   ,--?=0 Temera
                            |   |               `--0---?=0 Narke
                            `--0|       ,--?=0 Plesiozanobatus
                                |   ,--0---?=0 Zanobatus
                                |   |   ,--?=0 Lessiniabatis
                                |   |   |--?=0 Gymnura
                                |   |   |--?=0 Hypanus
                                |   |   |--?=0 Urobatis
                                `--0|   |--?=0 Hexatrygon
                                    |   |--?=0 Heliobatis
                                    |   |--?=0 Asterotrygon
                                    |   |   ,--?=0 Tethytrygon
                                    `--0+--0---?=0 Neotrygon
                                        |   ,--?=0 Arechia
                                        |--0---?=0 Urolophus
                                        |   ,--?=0 Potamotrygon
                                        |--0|   ,--?=0 Plesiobatis
                                        |   `--0---?=0 Urotrygon
                                        |   ,--0 Promyliobatis
                                        `--0|   ,--0 Myliobatis
                                            `--0|   ,--0 Aetobatus
                                                `--0|   ,--1 Mobula
                                                    `--1---1 Rhinoptera
 
Tree 0, char. 62 (2 steps) 
    ,--?=0 Doliodus
    |   ,--?=0 Ozarcus
    |   |--?=0 Cobelodus
    |   |   ,--0 Harriotta
|--0|   |--0---0 Chimaera
    |   |       ,--?=0 Tribodus
    |   |   ,--0|   ,--?=0 Hybodus
    |   |   |   `--0---?=0 Hamiltonichthys
    `--0|   |               ,--?=0 Mustelus
        |   |           ,--0---?=0 Scyliorhinus
        |   |       ,--0|   ,--0 Heterodontus
        |   |       |   `--0|   ,--0 Hemiscyllium
        |   |       |       `--0---0 Ginglymostoma
        |   |   ,--0|       ,--0 Pristiophorus
        |   |   |   |   ,--0|   ,--?=0 Pseudorhina
        `--0|   |   |   |   `--0---0 Squatina
            |   |   `--0|       ,--?=0 Protospinax
            |   |       |   ,--0---0 Squalus
            |   |       `--0|   ,--0 Hexanchus
            |   |           `--0---0 Chlamydoselachus
            |   |       ,--?=0 Belemnobatis
            |   |   ,--0|   ,--?=0 Spathobatis
            |   |   |   `--0|   ,--?=0 Asterodermus
            `--0|   |       `--0---?=0 Kimmerobatis
                |   |           ,--?=0 Britobatos
                |   |           |   ,--0 Aptychotrema
                |   |       ,--0|   |--?=0 Tlalocbatus
                |   |       |   `--0+--?=0 Stahlraja
                |   |       |       |   ,--0 Zapteryx
                |   |       |       `--0---0 Trygonorrhina
                |   |       |   ,--?=0 Rwhitfieldi
                |   |   ,--0|   |--?=0 Rhombopterygia
                |   |   |   |   |--?=0 Iansan
                `--0|   |   |   |--?=0 Rhakelensis
                    |   |   |   |--?=0 Pseudorhinobatos
                    |   |   `--0+--?=0 Eorhinobatos
                    |   |       |--0 Pseudobatos
                    |   |       |--0 Rhinobatos
                    |   |       |--0 Glaucostegus
                    |   |       |   ,--?=0 Rmaronita
                    |   |       `--0|   ,--0 Rhynchobatus
                    |   |           `--0|   ,--?=0 Rlatus
                    |   |               `--0|   ,--0 Rhina
                    |   |                   `--0---0 Pristis
                    `--0|           ,--?=0 Ostarriraja
                        |           |--?=0 Cyclobatis
                        |       ,--0+--0 Bathyraja
                        |       |   `--0 Raja
                        |       |       ,--?=0 Asflapristis
                        |   ,--0|   ,--0---?=0 Ptychotrygon
                        |   |   |   |       ,--?=0 Ischyrhiza
                        |   |   `--0|   ,--0---?=0 Onchopristis
                        |   |       `--0|   ,--?=0 Libanopristis
                        |   |           `--0---?=0 Sclerorhynchus
                        |   |           ,--?=0 Tethybatis
                        |   |       ,--0|   ,--0 Platyrhina
                        |   |       |   `--0|   ,--?=0 Tingitanius
                        `--0|       |       `--0|   ,--0 Platyrhinoidis
                            |   ,--0|           `--0---?=0 Eoplatyrhina
                            |   |   |       ,--0 Hypnos
                            |   |   |   ,--0---0 Torpedo
                            |   |   `--0|   ,--?=0 Titanonarke
                            |   |       `--0|   ,--0 Narcine
                            |   |           `--0|   ,--0 Temera
                            |   |               `--0---0 Narke
                            `--0|       ,--?=0 Plesiozanobatus
                                |   ,--0---0 Zanobatus
                                |   |   ,--?=0 Lessiniabatis
                                |   |   |--0 Gymnura
                                |   |   |--0 Hypanus
                                |   |   |--1 Urobatis
                                `--0|   |--0 Hexatrygon
                                    |   |--?=0 Heliobatis
                                    |   |--?=0 Asterotrygon
                                    |   |   ,--?=0 Tethytrygon
                                    `--0+--0---0 Neotrygon
                                        |   ,--?=0 Arechia
                                        |--0---0 Urolophus
                                        |   ,--0 Potamotrygon
                                        |--0|   ,--0 Plesiobatis
                                        |   `--0---1 Urotrygon
                                        |   ,--?=0 Promyliobatis
                                        `--0|   ,--0 Myliobatis
                                            `--0|   ,--0 Aetobatus
                                                `--0|   ,--0 Mobula
                                                    `--0---0 Rhinoptera
 
Tree 0, char. 63 (1 steps) 
    ,--?=0 Doliodus
    |   ,--?=0 Ozarcus
    |   |--?=0 Cobelodus
    |   |   ,--0 Harriotta
|--0|   |--0---0 Chimaera
    |   |       ,--?=0 Tribodus
    |   |   ,--0|   ,--?=0 Hybodus
    |   |   |   `--0---?=0 Hamiltonichthys
    `--0|   |               ,--0 Mustelus
        |   |           ,--0---0 Scyliorhinus
        |   |       ,--0|   ,--0 Heterodontus
        |   |       |   `--0|   ,--0 Hemiscyllium
        |   |       |       `--0---0 Ginglymostoma
        |   |   ,--0|       ,--0 Pristiophorus
        |   |   |   |   ,--0|   ,--?=0 Pseudorhina
        `--0|   |   |   |   `--0---0 Squatina
            |   |   `--0|       ,--?=0 Protospinax
            |   |       |   ,--0---0 Squalus
            |   |       `--0|   ,--0 Hexanchus
            |   |           `--0---0 Chlamydoselachus
            |   |       ,--?=0 Belemnobatis
            |   |   ,--0|   ,--?=0 Spathobatis
            |   |   |   `--0|   ,--?=0 Asterodermus
            `--0|   |       `--0---?=0 Kimmerobatis
                |   |           ,--?=0 Britobatos
                |   |           |   ,--0 Aptychotrema
                |   |       ,--0|   |--?=0 Tlalocbatus
                |   |       |   `--0+--?=0 Stahlraja
                |   |       |       |   ,--0 Zapteryx
                |   |       |       `--0---0 Trygonorrhina
                |   |       |   ,--?=0 Rwhitfieldi
                |   |   ,--0|   |--?=0 Rhombopterygia
                |   |   |   |   |--?=0 Iansan
                `--0|   |   |   |--?=0 Rhakelensis
                    |   |   |   |--?=0 Pseudorhinobatos
                    |   |   `--0+--?=0 Eorhinobatos
                    |   |       |--0 Pseudobatos
                    |   |       |--0 Rhinobatos
                    |   |       |--0 Glaucostegus
                    |   |       |   ,--?=0 Rmaronita
                    |   |       `--0|   ,--0 Rhynchobatus
                    |   |           `--0|   ,--?=0 Rlatus
                    |   |               `--0|   ,--0 Rhina
                    |   |                   `--0---0 Pristis
                    `--0|           ,--0 Ostarriraja
                        |           |--?=0 Cyclobatis
                        |       ,--0+--0 Bathyraja
                        |       |   `--0 Raja
                        |       |       ,--?=0 Asflapristis
                        |   ,--0|   ,--0---?=0 Ptychotrygon
                        |   |   |   |       ,--?=0 Ischyrhiza
                        |   |   `--0|   ,--0---?=0 Onchopristis
                        |   |       `--0|   ,--?=0 Libanopristis
                        |   |           `--0---?=0 Sclerorhynchus
                        |   |           ,--?=0 Tethybatis
                        |   |       ,--0|   ,--0 Platyrhina
                        |   |       |   `--0|   ,--?=0 Tingitanius
                        `--0|       |       `--0|   ,--0 Platyrhinoidis
                            |   ,--0|           `--0---?=0 Eoplatyrhina
                            |   |   |       ,--0 Hypnos
                            |   |   |   ,--0---0 Torpedo
                            |   |   `--0|    ,--?=01 Titanonarke
                            |   |       `--01|   ,--1 Narcine
                            |   |            `--1|   ,--1 Temera
                            |   |                `--1---1 Narke
                            `--0|       ,--?=0 Plesiozanobatus
                                |   ,--0---0 Zanobatus
                                |   |   ,--?=0 Lessiniabatis
                                |   |   |--0 Gymnura
                                |   |   |--0 Hypanus
                                |   |   |--0 Urobatis
                                `--0|   |--0 Hexatrygon
                                    |   |--?=0 Heliobatis
                                    |   |--?=0 Asterotrygon
                                    |   |   ,--?=0 Tethytrygon
                                    `--0+--0---0 Neotrygon
                                        |   ,--?=0 Arechia
                                        |--0---0 Urolophus
                                        |   ,--0 Potamotrygon
                                        |--0|   ,--0 Plesiobatis
                                        |   `--0---0 Urotrygon
                                        |   ,--?=0 Promyliobatis
                                        `--0|   ,--0 Myliobatis
                                            `--0|   ,--0 Aetobatus
                                                `--0|   ,--0 Mobula
                                                    `--0---0 Rhinoptera
 
Tree 0, char. 64 (3 steps) 
    ,--?=0 Doliodus
    |   ,--?=0 Ozarcus
    |   |--?=0 Cobelodus
    |   |   ,--0 Harriotta
|--0|   |--0---0 Chimaera
    |   |       ,--?=0 Tribodus
    |   |   ,--0|   ,--?=0 Hybodus
    |   |   |   `--0---?=0 Hamiltonichthys
    `--0|   |               ,--?=0 Mustelus
        |   |           ,--0---?=0 Scyliorhinus
        |   |       ,--0|   ,--0 Heterodontus
        |   |       |   `--0|   ,--?=0 Hemiscyllium
        |   |       |       `--0---0 Ginglymostoma
        |   |   ,--0|       ,--0 Pristiophorus
        |   |   |   |   ,--0|   ,--?=0 Pseudorhina
        `--0|   |   |   |   `--0---0 Squatina
            |   |   `--0|       ,--?=0 Protospinax
            |   |       |   ,--0---0 Squalus
            |   |       `--0|   ,--0 Hexanchus
            |   |           `--0---0 Chlamydoselachus
            |   |       ,--?=0 Belemnobatis
            |   |   ,--0|   ,--?=0 Spathobatis
            |   |   |   `--0|   ,--?=0 Asterodermus
            `--0|   |       `--0---?=0 Kimmerobatis
                |   |           ,--?=0 Britobatos
                |   |           |   ,--0 Aptychotrema
                |   |       ,--0|   |--?=0 Tlalocbatus
                |   |       |   `--0+--?=0 Stahlraja
                |   |       |       |   ,--0 Zapteryx
                |   |       |       `--0---0 Trygonorrhina
                |   |       |   ,--?=0 Rwhitfieldi
                |   |   ,--0|   |--?=0 Rhombopterygia
                |   |   |   |   |--?=0 Iansan
                `--0|   |   |   |--?=0 Rhakelensis
                    |   |   |   |--?=0 Pseudorhinobatos
                    |   |   `--0+--?=0 Eorhinobatos
                    |   |       |--0 Pseudobatos
                    |   |       |--0 Rhinobatos
                    |   |       |--0 Glaucostegus
                    |   |       |   ,--?=0 Rmaronita
                    |   |       `--0|   ,--0 Rhynchobatus
                    |   |           `--0|   ,--?=0 Rlatus
                    |   |               `--0|   ,--0 Rhina
                    |   |                   `--0---0 Pristis
                    `--0|           ,--?=0 Ostarriraja
                        |           |--?=0 Cyclobatis
                        |       ,--0+--0 Bathyraja
                        |       |   `--0 Raja
                        |       |       ,--?=0 Asflapristis
                        |   ,--0|   ,--0---?=0 Ptychotrygon
                        |   |   |   |       ,--?=0 Ischyrhiza
                        |   |   `--0|   ,--0---?=0 Onchopristis
                        |   |       `--0|   ,--?=0 Libanopristis
                        |   |           `--0---?=0 Sclerorhynchus
                        |   |           ,--?=0 Tethybatis
                        |   |       ,--0|   ,--0 Platyrhina
                        |   |       |   `--0|   ,--?=0 Tingitanius
                        `--0|       |       `--0|   ,--0 Platyrhinoidis
                            |   ,--0|           `--0---?=0 Eoplatyrhina
                            |   |   |       ,--1 Hypnos
                            |   |   |   ,--1---1 Torpedo
                            |   |   `--1|   ,--?=1 Titanonarke
                            |   |       `--1|   ,--1 Narcine
                            |   |           `--1|   ,--1 Temera
                            |   |               `--1---1 Narke
                            `--0|       ,--?=0 Plesiozanobatus
                                |   ,--0---0 Zanobatus
                                |   |   ,--?=1 Lessiniabatis
                                |   |   |--?=1 Gymnura
                                |   |   |--1 Hypanus
                                |   |   |--1 Urobatis
                                `--0|   |--?=1 Hexatrygon
                                    |   |--?=1 Heliobatis
                                    |   |--?=1 Asterotrygon
                                    |   |   ,--?=1 Tethytrygon
                                    `--1+--1---1 Neotrygon
                                        |   ,--?=1 Arechia
                                        |--1---1 Urolophus
                                        |   ,--1 Potamotrygon
                                        |--1|   ,--1 Plesiobatis
                                        |   `--1---1 Urotrygon
                                        |   ,--?=1 Promyliobatis
                                        `--1|   ,--0 Myliobatis
                                            `--1|   ,--?=1 Aetobatus
                                                `--1|   ,--?=1 Mobula
                                                    `--1---1 Rhinoptera
 
Tree 0, char. 65 (2 steps) 
     ,--?=01 Doliodus
     |    ,--?=01 Ozarcus
     |    |--?=01 Cobelodus
     |    |    ,--?=01 Harriotta
|--01|    |--01---?=01 Chimaera
     |    |         ,--?=01 Tribodus
     |    |    ,--01|    ,--?=01 Hybodus
     |    |    |    `--01---?=01 Hamiltonichthys
     `--01|    |                   ,--?=01 Mustelus
          |    |              ,--01---?=01 Scyliorhinus
          |    |         ,--01|    ,--?=01 Heterodontus
          |    |         |    `--01|    ,--?=01 Hemiscyllium
          |    |         |         `--01---?=01 Ginglymostoma
          |    |    ,--01|         ,--?=01 Pristiophorus
          |    |    |    |    ,--01|    ,--?=01 Pseudorhina
          `--01|    |    |    |    `--01---?=01 Squatina
               |    |    `--01|         ,--?=01 Protospinax
               |    |         |    ,--01---?=01 Squalus
               |    |         `--01|    ,--?=01 Hexanchus
               |    |              `--01---?=01 Chlamydoselachus
               |    |         ,--?=01 Belemnobatis
               |    |    ,--01|    ,--?=01 Spathobatis
               |    |    |    `--01|    ,--?=01 Asterodermus
               `--01|    |         `--01---?=01 Kimmerobatis
                    |    |              ,--?=01 Britobatos
                    |    |              |    ,--?=01 Aptychotrema
                    |    |         ,--01|    |--?=01 Tlalocbatus
                    |    |         |    `--01+--?=01 Stahlraja
                    |    |         |         |    ,--?=01 Zapteryx
                    |    |         |         `--01---?=01 Trygonorrhina
                    |    |         |    ,--?=01 Rwhitfieldi
                    |    |    ,--01|    |--?=01 Rhombopterygia
                    |    |    |    |    |--?=01 Iansan
                    `--01|    |    |    |--?=01 Rhakelensis
                         |    |    |    |--?=01 Pseudorhinobatos
                         |    |    `--01+--?=01 Eorhinobatos
                         |    |         |--?=01 Pseudobatos
                         |    |         |--?=01 Rhinobatos
                         |    |         |--?=01 Glaucostegus
                         |    |         |    ,--?=01 Rmaronita
                         |    |         `--01|    ,--?=01 Rhynchobatus
                         |    |              `--01|    ,--?=01 Rlatus
                         |    |                   `--01|    ,--?=01 Rhina
                         |    |                        `--01---?=01 Pristis
                         `--01|              ,--?=01 Ostarriraja
                              |              |--?=01 Cyclobatis
                              |         ,--01+--?=01 Bathyraja
                              |         |    `--?=01 Raja
                              |         |         ,--?=01 Asflapristis
                              |    ,--01|    ,--01---?=01 Ptychotrygon
                              |    |    |    |         ,--?=01 Ischyrhiza
                              |    |    `--01|    ,--01---?=01 Onchopristis
                              |    |         `--01|    ,--?=01 Libanopristis
                              |    |              `--01---?=01 Sclerorhynchus
                              |    |              ,--?=01 Tethybatis
                              |    |         ,--01|    ,--?=01 Platyrhina
                              |    |         |    `--01|    ,--?=01 Tingitanius
                              `--01|         |         `--01|    ,--?=01 Platyrhinoidis
                                   |    ,--01|              `--01---?=01 Eoplatyrhina
                                   |    |    |       ,--0 Hypnos
                                   |    |    |   ,--0---0 Torpedo
                                   |    |    `--0|   ,--?=0 Titanonarke
                                   |    |        `--0|   ,--0 Narcine
                                   |    |            `--0|   ,--0 Temera
                                   |    |                `--0---0 Narke
                                   `--01|         ,--?=01 Plesiozanobatus
                                        |    ,--01---?=01 Zanobatus
                                        |    |   ,--?=1 Lessiniabatis
                                        |    |   |--?=1 Gymnura
                                        |    |   |--1 Hypanus
                                        |    |   |--1 Urobatis
                                        `--01|   |--?=1 Hexatrygon
                                             |   |--?=1 Heliobatis
                                             |   |--?=1 Asterotrygon
                                             |   |   ,--?=1 Tethytrygon
                                             `--1+--1---1 Neotrygon
                                                 |   ,--?=1 Arechia
                                                 |--1---1 Urolophus
                                                 |   ,--1 Potamotrygon
                                                 |--1|   ,--1 Plesiobatis
                                                 |   `--1---1 Urotrygon
                                                 |    ,--?=12 Promyliobatis
                                                 `--12|    ,--?=12 Myliobatis
                                                      `--12|    ,--?=12 Aetobatus
                                                           `--12|    ,--?=12 Mobula
                                                                `--12---2 Rhinoptera
 
Tree 0, char. 66 (1 steps) 
    ,--?=0 Doliodus
    |   ,--?=0 Ozarcus
    |   |--?=0 Cobelodus
    |   |   ,--0 Harriotta
|--0|   |--0---0 Chimaera
    |   |       ,--?=0 Tribodus
    |   |   ,--0|   ,--?=0 Hybodus
    |   |   |   `--0---?=0 Hamiltonichthys
    `--0|   |               ,--?=0 Mustelus
        |   |           ,--0---?=0 Scyliorhinus
        |   |       ,--0|   ,--0 Heterodontus
        |   |       |   `--0|   ,--?=0 Hemiscyllium
        |   |       |       `--0---?=0 Ginglymostoma
        |   |   ,--0|       ,--0 Pristiophorus
        |   |   |   |   ,--0|   ,--?=0 Pseudorhina
        `--0|   |   |   |   `--0---0 Squatina
            |   |   `--0|       ,--?=0 Protospinax
            |   |       |   ,--0---0 Squalus
            |   |       `--0|   ,--0 Hexanchus
            |   |           `--0---0 Chlamydoselachus
            |   |       ,--?=0 Belemnobatis
            |   |   ,--0|   ,--?=0 Spathobatis
            |   |   |   `--0|   ,--?=0 Asterodermus
            `--0|   |       `--0---?=0 Kimmerobatis
                |   |           ,--?=0 Britobatos
                |   |           |   ,--0 Aptychotrema
                |   |       ,--0|   |--?=0 Tlalocbatus
                |   |       |   `--0+--?=0 Stahlraja
                |   |       |       |   ,--0 Zapteryx
                |   |       |       `--0---0 Trygonorrhina
                |   |       |   ,--?=0 Rwhitfieldi
                |   |   ,--0|   |--?=0 Rhombopterygia
                |   |   |   |   |--?=0 Iansan
                `--0|   |   |   |--?=0 Rhakelensis
                    |   |   |   |--?=0 Pseudorhinobatos
                    |   |   `--0+--?=0 Eorhinobatos
                    |   |       |--?=0 Pseudobatos
                    |   |       |--0 Rhinobatos
                    |   |       |--0 Glaucostegus
                    |   |       |   ,--?=0 Rmaronita
                    |   |       `--0|   ,--0 Rhynchobatus
                    |   |           `--0|   ,--?=0 Rlatus
                    |   |               `--0|   ,--0 Rhina
                    |   |                   `--0---0 Pristis
                    `--0|           ,--?=0 Ostarriraja
                        |           |--?=0 Cyclobatis
                        |       ,--0+--0 Bathyraja
                        |       |   `--0 Raja
                        |       |       ,--?=0 Asflapristis
                        |   ,--0|   ,--0---?=0 Ptychotrygon
                        |   |   |   |       ,--?=0 Ischyrhiza
                        |   |   `--0|   ,--0---?=0 Onchopristis
                        |   |       `--0|   ,--?=0 Libanopristis
                        |   |           `--0---?=0 Sclerorhynchus
                        |   |           ,--?=0 Tethybatis
                        |   |       ,--0|   ,--0 Platyrhina
                        |   |       |   `--0|   ,--?=0 Tingitanius
                        `--0|       |       `--0|   ,--0 Platyrhinoidis
                            |   ,--0|           `--0---?=0 Eoplatyrhina
                            |   |   |       ,--0 Hypnos
                            |   |   |   ,--0---0 Torpedo
                            |   |   `--0|    ,--?=01 Titanonarke
                            |   |       `--01|   ,--1 Narcine
                            |   |            `--1|   ,--1 Temera
                            |   |                `--1---1 Narke
                            `--0|       ,--?=0 Plesiozanobatus
                                |   ,--0---0 Zanobatus
                                |   |   ,--?=0 Lessiniabatis
                                |   |   |--0 Gymnura
                                |   |   |--0 Hypanus
                                |   |   |--0 Urobatis
                                `--0|   |--0 Hexatrygon
                                    |   |--?=0 Heliobatis
                                    |   |--?=0 Asterotrygon
                                    |   |   ,--?=0 Tethytrygon
                                    `--0+--0---0 Neotrygon
                                        |   ,--?=0 Arechia
                                        |--0---0 Urolophus
                                        |   ,--0 Potamotrygon
                                        |--0|   ,--0 Plesiobatis
                                        |   `--0---0 Urotrygon
                                        |   ,--?=0 Promyliobatis
                                        `--0|   ,--0 Myliobatis
                                            `--0|   ,--0 Aetobatus
                                                `--0|   ,--0 Mobula
                                                    `--0---0 Rhinoptera
 
Tree 0, char. 67 (2 steps) 
    ,--?=0 Doliodus
    |   ,--?=0 Ozarcus
    |   |--?=0 Cobelodus
    |   |   ,--0 Harriotta
|--0|   |--0---0 Chimaera
    |   |       ,--?=0 Tribodus
    |   |   ,--0|   ,--?=0 Hybodus
    |   |   |   `--0---?=0 Hamiltonichthys
    `--0|   |               ,--?=0 Mustelus
        |   |           ,--0---?=0 Scyliorhinus
        |   |       ,--0|   ,--0 Heterodontus
        |   |       |   `--0|   ,--?=0 Hemiscyllium
        |   |       |       `--0---0 Ginglymostoma
        |   |   ,--0|       ,--0 Pristiophorus
        |   |   |   |   ,--0|   ,--?=0 Pseudorhina
        `--0|   |   |   |   `--0---0 Squatina
            |   |   `--0|       ,--?=0 Protospinax
            |   |       |   ,--0---0 Squalus
            |   |       `--0|   ,--0 Hexanchus
            |   |           `--0---0 Chlamydoselachus
            |   |       ,--?=0 Belemnobatis
            |   |   ,--0|   ,--?=0 Spathobatis
            |   |   |   `--0|   ,--?=0 Asterodermus
            `--0|   |       `--0---?=0 Kimmerobatis
                |   |           ,--?=0 Britobatos
                |   |           |   ,--0 Aptychotrema
                |   |       ,--0|   |--?=0 Tlalocbatus
                |   |       |   `--0+--?=0 Stahlraja
                |   |       |       |   ,--0 Zapteryx
                |   |       |       `--0---0 Trygonorrhina
                |   |       |   ,--?=0 Rwhitfieldi
                |   |   ,--0|   |--?=0 Rhombopterygia
                |   |   |   |   |--?=0 Iansan
                `--0|   |   |   |--?=0 Rhakelensis
                    |   |   |   |--?=0 Pseudorhinobatos
                    |   |   `--0+--?=0 Eorhinobatos
                    |   |       |--0 Pseudobatos
                    |   |       |--0 Rhinobatos
                    |   |       |--0 Glaucostegus
                    |   |       |   ,--?=0 Rmaronita
                    |   |       `--0|   ,--0 Rhynchobatus
                    |   |           `--0|   ,--?=0 Rlatus
                    |   |               `--0|   ,--0 Rhina
                    |   |                   `--0---0 Pristis
                    `--0|           ,--?=0 Ostarriraja
                        |           |--?=0 Cyclobatis
                        |       ,--0+--0 Bathyraja
                        |       |   `--0 Raja
                        |       |       ,--?=0 Asflapristis
                        |   ,--0|   ,--0---?=0 Ptychotrygon
                        |   |   |   |       ,--?=0 Ischyrhiza
                        |   |   `--0|   ,--0---?=0 Onchopristis
                        |   |       `--0|   ,--?=0 Libanopristis
                        |   |           `--0---?=0 Sclerorhynchus
                        |   |           ,--?=0 Tethybatis
                        |   |       ,--0|   ,--0 Platyrhina
                        |   |       |   `--0|   ,--?=0 Tingitanius
                        `--0|       |       `--0|   ,--0 Platyrhinoidis
                            |   ,--0|           `--0---?=0 Eoplatyrhina
                            |   |   |       ,--0 Hypnos
                            |   |   |   ,--0---0 Torpedo
                            |   |   `--0|   ,--?=0 Titanonarke
                            |   |       `--0|   ,--0 Narcine
                            |   |           `--0|   ,--1 Temera
                            |   |               `--1---1 Narke
                            `--0|       ,--?=0 Plesiozanobatus
                                |   ,--0---0 Zanobatus
                                |   |   ,--?=1 Lessiniabatis
                                |   |   |--1 Gymnura
                                |   |   |--1 Hypanus
                                |   |   |--1 Urobatis
                                `--0|   |--?=1 Hexatrygon
                                    |   |--?=1 Heliobatis
                                    |   |--?=1 Asterotrygon
                                    |   |   ,--?=1 Tethytrygon
                                    `--1+--1---1 Neotrygon
                                        |   ,--?=1 Arechia
                                        |--1---1 Urolophus
                                        |   ,--1 Potamotrygon
                                        |--1|   ,--1 Plesiobatis
                                        |   `--1---1 Urotrygon
                                        |   ,--?=1 Promyliobatis
                                        `--1|   ,--1 Myliobatis
                                            `--1|   ,--1 Aetobatus
                                                `--1|   ,--1 Mobula
                                                    `--1---1 Rhinoptera
 
Tree 0, char. 68 (1 steps) 
     ,--?=01 Doliodus
     |    ,--?=01 Ozarcus
     |    |--?=01 Cobelodus
     |    |    ,--?=01 Harriotta
|--01|    |--01---?=01 Chimaera
     |    |         ,--?=01 Tribodus
     |    |    ,--01|    ,--?=01 Hybodus
     |    |    |    `--01---?=01 Hamiltonichthys
     `--01|    |                   ,--?=01 Mustelus
          |    |              ,--01---?=01 Scyliorhinus
          |    |         ,--01|    ,--?=01 Heterodontus
          |    |         |    `--01|    ,--?=01 Hemiscyllium
          |    |         |         `--01---?=01 Ginglymostoma
          |    |    ,--01|         ,--?=01 Pristiophorus
          |    |    |    |    ,--01|    ,--?=01 Pseudorhina
          `--01|    |    |    |    `--01---?=01 Squatina
               |    |    `--01|         ,--?=01 Protospinax
               |    |         |    ,--01---?=01 Squalus
               |    |         `--01|    ,--?=01 Hexanchus
               |    |              `--01---?=01 Chlamydoselachus
               |    |         ,--?=01 Belemnobatis
               |    |    ,--01|    ,--?=01 Spathobatis
               |    |    |    `--01|    ,--?=01 Asterodermus
               `--01|    |         `--01---?=01 Kimmerobatis
                    |    |              ,--?=01 Britobatos
                    |    |              |    ,--?=01 Aptychotrema
                    |    |         ,--01|    |--?=01 Tlalocbatus
                    |    |         |    `--01+--?=01 Stahlraja
                    |    |         |         |    ,--?=01 Zapteryx
                    |    |         |         `--01---?=01 Trygonorrhina
                    |    |         |    ,--?=01 Rwhitfieldi
                    |    |    ,--01|    |--?=01 Rhombopterygia
                    |    |    |    |    |--?=01 Iansan
                    `--01|    |    |    |--?=01 Rhakelensis
                         |    |    |    |--?=01 Pseudorhinobatos
                         |    |    `--01+--?=01 Eorhinobatos
                         |    |         |--?=01 Pseudobatos
                         |    |         |--?=01 Rhinobatos
                         |    |         |--?=01 Glaucostegus
                         |    |         |    ,--?=01 Rmaronita
                         |    |         `--01|    ,--?=01 Rhynchobatus
                         |    |              `--01|    ,--?=01 Rlatus
                         |    |                   `--01|    ,--?=01 Rhina
                         |    |                        `--01---?=01 Pristis
                         `--01|              ,--?=01 Ostarriraja
                              |              |--?=01 Cyclobatis
                              |         ,--01+--?=01 Bathyraja
                              |         |    `--?=01 Raja
                              |         |         ,--?=01 Asflapristis
                              |    ,--01|    ,--01---?=01 Ptychotrygon
                              |    |    |    |         ,--?=01 Ischyrhiza
                              |    |    `--01|    ,--01---?=01 Onchopristis
                              |    |         `--01|    ,--?=01 Libanopristis
                              |    |              `--01---?=01 Sclerorhynchus
                              |    |              ,--?=01 Tethybatis
                              |    |         ,--01|    ,--?=01 Platyrhina
                              |    |         |    `--01|    ,--?=01 Tingitanius
                              `--01|         |         `--01|    ,--?=01 Platyrhinoidis
                                   |    ,--01|              `--01---?=01 Eoplatyrhina
                                   |    |    |         ,--?=01 Hypnos
                                   |    |    |    ,--01---?=01 Torpedo
                                   |    |    `--01|    ,--?=01 Titanonarke
                                   |    |         `--01|    ,--?=01 Narcine
                                   |    |              `--01|   ,--0 Temera
                                   |    |                   `--0---0 Narke
                                   `--01|         ,--?=01 Plesiozanobatus
                                        |    ,--01---?=01 Zanobatus
                                        |    |   ,--?=1 Lessiniabatis
                                        |    |   |--1 Gymnura
                                        |    |   |--1 Hypanus
                                        |    |   |--1 Urobatis
                                        `--01|   |--?=1 Hexatrygon
                                             |   |--?=1 Heliobatis
                                             |   |--?=1 Asterotrygon
                                             |   |   ,--?=1 Tethytrygon
                                             `--1+--1---1 Neotrygon
                                                 |   ,--?=1 Arechia
                                                 |--1---1 Urolophus
                                                 |   ,--1 Potamotrygon
                                                 |--1|   ,--1 Plesiobatis
                                                 |   `--1---1 Urotrygon
                                                 |   ,--?=1 Promyliobatis
                                                 `--1|   ,--1 Myliobatis
                                                     `--1|   ,--1 Aetobatus
                                                         `--1|   ,--1 Mobula
                                                             `--1---1 Rhinoptera
 
Tree 0, char. 69 (1 steps) 
    ,--?=0 Doliodus
    |   ,--?=0 Ozarcus
    |   |--?=0 Cobelodus
    |   |   ,--0 Harriotta
|--0|   |--0---0 Chimaera
    |   |       ,--?=0 Tribodus
    |   |   ,--0|   ,--?=0 Hybodus
    |   |   |   `--0---?=0 Hamiltonichthys
    `--0|   |               ,--?=0 Mustelus
        |   |           ,--0---?=0 Scyliorhinus
        |   |       ,--0|   ,--0 Heterodontus
        |   |       |   `--0|   ,--?=0 Hemiscyllium
        |   |       |       `--0---0 Ginglymostoma
        |   |   ,--0|       ,--0 Pristiophorus
        |   |   |   |   ,--0|   ,--?=0 Pseudorhina
        `--0|   |   |   |   `--0---0 Squatina
            |   |   `--0|       ,--?=0 Protospinax
            |   |       |   ,--0---0 Squalus
            |   |       `--0|   ,--0 Hexanchus
            |   |           `--0---0 Chlamydoselachus
            |   |       ,--?=0 Belemnobatis
            |   |   ,--0|   ,--?=0 Spathobatis
            |   |   |   `--0|   ,--?=0 Asterodermus
            `--0|   |       `--0---?=0 Kimmerobatis
                |   |           ,--?=0 Britobatos
                |   |           |   ,--0 Aptychotrema
                |   |       ,--0|   |--?=0 Tlalocbatus
                |   |       |   `--0+--?=0 Stahlraja
                |   |       |       |   ,--0 Zapteryx
                |   |       |       `--0---0 Trygonorrhina
                |   |       |   ,--?=0 Rwhitfieldi
                |   |   ,--0|   |--?=0 Rhombopterygia
                |   |   |   |   |--?=0 Iansan
                `--0|   |   |   |--?=0 Rhakelensis
                    |   |   |   |--?=0 Pseudorhinobatos
                    |   |   `--0+--?=0 Eorhinobatos
                    |   |       |--0 Pseudobatos
                    |   |       |--0 Rhinobatos
                    |   |       |--0 Glaucostegus
                    |   |       |   ,--?=0 Rmaronita
                    |   |       `--0|   ,--0 Rhynchobatus
                    |   |           `--0|   ,--?=0 Rlatus
                    |   |               `--0|   ,--0 Rhina
                    |   |                   `--0---0 Pristis
                    `--0|           ,--?=0 Ostarriraja
                        |           |--?=0 Cyclobatis
                        |       ,--0+--0 Bathyraja
                        |       |   `--0 Raja
                        |       |       ,--?=0 Asflapristis
                        |   ,--0|   ,--0---?=0 Ptychotrygon
                        |   |   |   |       ,--?=0 Ischyrhiza
                        |   |   `--0|   ,--0---?=0 Onchopristis
                        |   |       `--0|   ,--?=0 Libanopristis
                        |   |           `--0---?=0 Sclerorhynchus
                        |   |           ,--?=0 Tethybatis
                        |   |       ,--0|   ,--0 Platyrhina
                        |   |       |   `--0|   ,--?=0 Tingitanius
                        `--0|       |       `--0|   ,--0 Platyrhinoidis
                            |   ,--0|           `--0---?=0 Eoplatyrhina
                            |   |   |       ,--1 Hypnos
                            |   |   |   ,--1---1 Torpedo
                            |   |   `--1|   ,--?=1 Titanonarke
                            |   |       `--1|   ,--1 Narcine
                            |   |           `--1|   ,--1 Temera
                            |   |               `--1---1 Narke
                            `--0|       ,--?=0 Plesiozanobatus
                                |   ,--0---0 Zanobatus
                                |   |   ,--?=0 Lessiniabatis
                                |   |   |--0 Gymnura
                                |   |   |--0 Hypanus
                                |   |   |--0 Urobatis
                                `--0|   |--?=0 Hexatrygon
                                    |   |--?=0 Heliobatis
                                    |   |--?=0 Asterotrygon
                                    |   |   ,--?=0 Tethytrygon
                                    `--0+--0---0 Neotrygon
                                        |   ,--?=0 Arechia
                                        |--0---0 Urolophus
                                        |   ,--0 Potamotrygon
                                        |--0|   ,--0 Plesiobatis
                                        |   `--0---0 Urotrygon
                                        |   ,--?=0 Promyliobatis
                                        `--0|   ,--0 Myliobatis
                                            `--0|   ,--0 Aetobatus
                                                `--0|   ,--0 Mobula
                                                    `--0---0 Rhinoptera
 
Tree 0, char. 70 (3 steps) 
    ,--?=0 Doliodus
    |   ,--?=0 Ozarcus
    |   |--?=0 Cobelodus
    |   |   ,--0 Harriotta
|--0|   |--0---0 Chimaera
    |   |       ,--?=0 Tribodus
    |   |   ,--0|   ,--?=0 Hybodus
    |   |   |   `--0---?=0 Hamiltonichthys
    `--0|   |               ,--?=0 Mustelus
        |   |           ,--0---?=0 Scyliorhinus
        |   |       ,--0|   ,--0 Heterodontus
        |   |       |   `--0|   ,--?=0 Hemiscyllium
        |   |       |       `--0---0 Ginglymostoma
        |   |   ,--0|       ,--0 Pristiophorus
        |   |   |   |   ,--0|   ,--?=0 Pseudorhina
        `--0|   |   |   |   `--0---0 Squatina
            |   |   `--0|       ,--?=0 Protospinax
            |   |       |   ,--0---0 Squalus
            |   |       `--0|   ,--0 Hexanchus
            |   |           `--0---0 Chlamydoselachus
            |   |       ,--?=0 Belemnobatis
            |   |   ,--0|   ,--?=0 Spathobatis
            |   |   |   `--0|   ,--?=0 Asterodermus
            `--0|   |       `--0---?=0 Kimmerobatis
                |   |           ,--?=0 Britobatos
                |   |           |   ,--?=0 Aptychotrema
                |   |       ,--0|   |--?=0 Tlalocbatus
                |   |       |   `--0+--?=0 Stahlraja
                |   |       |       |   ,--0 Zapteryx
                |   |       |       `--0---0 Trygonorrhina
                |   |       |   ,--?=0 Rwhitfieldi
                |   |   ,--0|   |--?=0 Rhombopterygia
                |   |   |   |   |--?=0 Iansan
                `--0|   |   |   |--?=0 Rhakelensis
                    |   |   |   |--?=0 Pseudorhinobatos
                    |   |   `--0+--?=0 Eorhinobatos
                    |   |       |--0 Pseudobatos
                    |   |       |--0 Rhinobatos
                    |   |       |--?=0 Glaucostegus
                    |   |       |   ,--?=0 Rmaronita
                    |   |       `--0|   ,--0 Rhynchobatus
                    |   |           `--0|   ,--?=0 Rlatus
                    |   |               `--0|   ,--0 Rhina
                    |   |                   `--0---1 Pristis
                    `--0|           ,--?=0 Ostarriraja
                        |           |--?=0 Cyclobatis
                        |       ,--0+--0 Bathyraja
                        |       |   `--0 Raja
                        |       |       ,--?=0 Asflapristis
                        |   ,--0|   ,--0---?=0 Ptychotrygon
                        |   |   |   |       ,--?=0 Ischyrhiza
                        |   |   `--0|   ,--0---?=0 Onchopristis
                        |   |       `--0|   ,--?=0 Libanopristis
                        |   |           `--0---?=0 Sclerorhynchus
                        |   |           ,--?=2 Tethybatis
                        |   |       ,--2|   ,--2 Platyrhina
                        |   |       |   `--2|   ,--?=2 Tingitanius
                        `--0|       |       `--2|   ,--2 Platyrhinoidis
                            |   ,--2|           `--2---?=2 Eoplatyrhina
                            |   |   |       ,--?=2 Hypnos
                            |   |   |   ,--2---?=2 Torpedo
                            |   |   `--2|   ,--?=2 Titanonarke
                            |   |       `--2|   ,--?=2 Narcine
                            |   |           `--2|   ,--?=2 Temera
                            |   |               `--2---?=2 Narke
                            `--2|       ,--?=2 Plesiozanobatus
                                |   ,--2---2 Zanobatus
                                |   |   ,--?=2 Lessiniabatis
                                |   |   |--2 Gymnura
                                |   |   |--2 Hypanus
                                |   |   |--2 Urobatis
                                `--2|   |--?=2 Hexatrygon
                                    |   |--?=2 Heliobatis
                                    |   |--?=2 Asterotrygon
                                    |   |   ,--?=2 Tethytrygon
                                    `--2+--2---2 Neotrygon
                                        |   ,--?=2 Arechia
                                        |--2---2 Urolophus
                                        |   ,--2 Potamotrygon
                                        |--2|   ,--2 Plesiobatis
                                        |   `--2---2 Urotrygon
                                        |    ,--?=23 Promyliobatis
                                        `--23|   ,--3 Myliobatis
                                             `--3|   ,--3 Aetobatus
                                                 `--3|   ,--3 Mobula
                                                     `--3---3 Rhinoptera
 
Tree 0, char. 71 (9 steps) 
    ,--1 Doliodus
    |   ,--1 Ozarcus
    |   |--1 Cobelodus
    |   |   ,--0 Harriotta
|--1|   |--0---0 Chimaera
    |   |       ,--1 Tribodus
    |   |   ,--1|   ,--0 Hybodus
    |   |   |   `--1---1 Hamiltonichthys
    `--1|   |               ,--0 Mustelus
        |   |           ,--0---0 Scyliorhinus
        |   |       ,--0|   ,--0 Heterodontus
        |   |       |   `--0|   ,--0 Hemiscyllium
        |   |       |       `--0---0 Ginglymostoma
        |   |   ,--0|       ,--0 Pristiophorus
        |   |   |   |   ,--0|   ,--0 Pseudorhina
        `--1|   |   |   |   `--0---0 Squatina
            |   |   `--0|       ,--?=0 Protospinax
            |   |       |   ,--0---0 Squalus
            |   |       `--0|   ,--0 Hexanchus
            |   |           `--0---0 Chlamydoselachus
            |   |       ,--?=1 Belemnobatis
            |   |   ,--1|   ,--1 Spathobatis
            |   |   |   `--1|   ,--1 Asterodermus
            `--1|   |       `--1---1 Kimmerobatis
                |   |           ,--1 Britobatos
                |   |           |   ,--1 Aptychotrema
                |   |       ,--1|   |--?=1 Tlalocbatus
                |   |       |   `--1+--1 Stahlraja
                |   |       |       |   ,--1 Zapteryx
                |   |       |       `--1---?=1 Trygonorrhina
                |   |       |   ,--1 Rwhitfieldi
                |   |   ,--1|   |--?=1 Rhombopterygia
                |   |   |   |   |--1 Iansan
                `--1|   |   |   |--1 Rhakelensis
                    |   |   |   |--?=1 Pseudorhinobatos
                    |   |   `--1+--?=1 Eorhinobatos
                    |   |       |--0 Pseudobatos
                    |   |       |--0 Rhinobatos
                    |   |       |--1 Glaucostegus
                    |   |       |   ,--0 Rmaronita
                    |   |       `--0|   ,--0 Rhynchobatus
                    |   |           `--0|   ,--0 Rlatus
                    |   |               `--0|   ,--0 Rhina
                    |   |                   `--0---1 Pristis
                    `--1|           ,--1 Ostarriraja
                        |           |--1 Cyclobatis
                        |       ,--1+--1 Bathyraja
                        |       |   `--1 Raja
                        |       |       ,--1 Asflapristis
                        |   ,--1|   ,--1---1 Ptychotrygon
                        |   |   |   |       ,--?=1 Ischyrhiza
                        |   |   `--1|   ,--1---?=1 Onchopristis
                        |   |       `--1|   ,--1 Libanopristis
                        |   |           `--1---1 Sclerorhynchus
                        |   |           ,--?=1 Tethybatis
                        |   |       ,--1|   ,--1 Platyrhina
                        |   |       |   `--1|   ,--1 Tingitanius
                        `--1|       |       `--1|   ,--1 Platyrhinoidis
                            |   ,--1|           `--1---?=1 Eoplatyrhina
                            |   |   |       ,--1 Hypnos
                            |   |   |   ,--1---1 Torpedo
                            |   |   `--1|   ,--1 Titanonarke
                            |   |       `--1|   ,--0 Narcine
                            |   |           `--0|   ,--0 Temera
                            |   |               `--0---0 Narke
                            `--1|        ,--?=01 Plesiozanobatus
                                |   ,--01---0 Zanobatus
                                |   |   ,--1 Lessiniabatis
                                |   |   |--1 Gymnura
                                |   |   |--1 Hypanus
                                |   |   |--1 Urobatis
                                `--1|   |--1 Hexatrygon
                                    |   |--?=1 Heliobatis
                                    |   |--1 Asterotrygon
                                    |   |   ,--1 Tethytrygon
                                    `--1+--1---1 Neotrygon
                                        |   ,--1 Arechia
                                        |--1---1 Urolophus
                                        |   ,--1 Potamotrygon
                                        |--1|   ,--1 Plesiobatis
                                        |   `--1---1 Urotrygon
                                        |   ,--?=1 Promyliobatis
                                        `--1|   ,--1 Myliobatis
                                            `--1|   ,--1 Aetobatus
                                                `--1|   ,--1 Mobula
                                                    `--1---1 Rhinoptera
 
Tree 0, char. 72 (1 steps) 
    ,--0 Doliodus
    |   ,--0 Ozarcus
    |   |--0 Cobelodus
    |   |   ,--0 Harriotta
|--0|   |--0---0 Chimaera
    |   |       ,--0 Tribodus
    |   |   ,--0|   ,--0 Hybodus
    |   |   |   `--0---0 Hamiltonichthys
    `--0|   |               ,--0 Mustelus
        |   |           ,--0---0 Scyliorhinus
        |   |       ,--0|   ,--0 Heterodontus
        |   |       |   `--0|   ,--0 Hemiscyllium
        |   |       |       `--0---0 Ginglymostoma
        |   |   ,--0|       ,--0 Pristiophorus
        |   |   |   |   ,--0|   ,--0 Pseudorhina
        `--0|   |   |   |   `--0---0 Squatina
            |   |   `--0|       ,--0 Protospinax
            |   |       |   ,--0---0 Squalus
            |   |       `--0|   ,--0 Hexanchus
            |   |           `--0---0 Chlamydoselachus
            |   |       ,--0 Belemnobatis
            |   |   ,--0|   ,--0 Spathobatis
            |   |   |   `--0|   ,--0 Asterodermus
            `--0|   |       `--0---0 Kimmerobatis
                |   |           ,--0 Britobatos
                |   |           |   ,--0 Aptychotrema
                |   |       ,--0|   |--0 Tlalocbatus
                |   |       |   `--0+--0 Stahlraja
                |   |       |       |   ,--0 Zapteryx
                |   |       |       `--0---0 Trygonorrhina
                |   |       |   ,--0 Rwhitfieldi
                |   |   ,--0|   |--?=0 Rhombopterygia
                |   |   |   |   |--0 Iansan
                `--0|   |   |   |--0 Rhakelensis
                    |   |   |   |--0 Pseudorhinobatos
                    |   |   `--0+--0 Eorhinobatos
                    |   |       |--0 Pseudobatos
                    |   |       |--0 Rhinobatos
                    |   |       |--0 Glaucostegus
                    |   |       |   ,--0 Rmaronita
                    |   |       `--0|   ,--0 Rhynchobatus
                    |   |           `--0|   ,--0 Rlatus
                    |   |               `--0|   ,--0 Rhina
                    |   |                   `--0---0 Pristis
                    `--0|           ,--0 Ostarriraja
                        |           |--0 Cyclobatis
                        |       ,--0+--0 Bathyraja
                        |       |   `--0 Raja
                        |       |       ,--0 Asflapristis
                        |   ,--0|   ,--0---0 Ptychotrygon
                        |   |   |   |       ,--?=0 Ischyrhiza
                        |   |   `--0|   ,--0---0 Onchopristis
                        |   |       `--0|   ,--0 Libanopristis
                        |   |           `--0---0 Sclerorhynchus
                        |   |           ,--0 Tethybatis
                        |   |       ,--0|   ,--0 Platyrhina
                        |   |       |   `--0|   ,--0 Tingitanius
                        `--0|       |       `--0|   ,--0 Platyrhinoidis
                            |   ,--0|           `--0---0 Eoplatyrhina
                            |   |   |       ,--1 Hypnos
                            |   |   |   ,--1---1 Torpedo
                            |   |   `--0|   ,--0 Titanonarke
                            |   |       `--0|   ,--0 Narcine
                            |   |           `--0|   ,--0 Temera
                            |   |               `--0---0 Narke
                            `--0|       ,--?=0 Plesiozanobatus
                                |   ,--0---0 Zanobatus
                                |   |   ,--0 Lessiniabatis
                                |   |   |--0 Gymnura
                                |   |   |--0 Hypanus
                                |   |   |--0 Urobatis
                                `--0|   |--0 Hexatrygon
                                    |   |--0 Heliobatis
                                    |   |--0 Asterotrygon
                                    |   |   ,--0 Tethytrygon
                                    `--0+--0---0 Neotrygon
                                        |   ,--0 Arechia
                                        |--0---0 Urolophus
                                        |   ,--0 Potamotrygon
                                        |--0|   ,--0 Plesiobatis
                                        |   `--0---0 Urotrygon
                                        |   ,--0 Promyliobatis
                                        `--0|   ,--0 Myliobatis
                                            `--0|   ,--0 Aetobatus
                                                `--0|   ,--0 Mobula
                                                    `--0---0 Rhinoptera
 
Tree 0, char. 73 (4 steps) 
    ,--?=0 Doliodus
    |   ,--?=0 Ozarcus
    |   |--0 Cobelodus
    |   |   ,--0 Harriotta
|--0|   |--0---0 Chimaera
    |   |       ,--?=0 Tribodus
    |   |   ,--0|   ,--?=0 Hybodus
    |   |   |   `--0---?=0 Hamiltonichthys
    `--0|   |               ,--0 Mustelus
        |   |           ,--0---0 Scyliorhinus
        |   |       ,--0|   ,--0 Heterodontus
        |   |       |   `--0|   ,--0 Hemiscyllium
        |   |       |       `--0---0 Ginglymostoma
        |   |   ,--0|       ,--0 Pristiophorus
        |   |   |   |   ,--0|   ,--?=0 Pseudorhina
        `--0|   |   |   |   `--0---0 Squatina
            |   |   `--0|       ,--?=0 Protospinax
            |   |       |   ,--0---0 Squalus
            |   |       `--0|   ,--0 Hexanchus
            |   |           `--0---0 Chlamydoselachus
            |   |       ,--?=0 Belemnobatis
            |   |   ,--0|   ,--?=0 Spathobatis
            |   |   |   `--0|   ,--?=0 Asterodermus
            `--0|   |       `--0---?=0 Kimmerobatis
                |   |           ,--?=0 Britobatos
                |   |           |   ,--0 Aptychotrema
                |   |       ,--0|   |--?=0 Tlalocbatus
                |   |       |   `--0+--?=0 Stahlraja
                |   |       |       |   ,--0 Zapteryx
                |   |       |       `--0---0 Trygonorrhina
                |   |       |   ,--?=0 Rwhitfieldi
                |   |   ,--0|   |--?=0 Rhombopterygia
                |   |   |   |   |--?=0 Iansan
                `--0|   |   |   |--?=0 Rhakelensis
                    |   |   |   |--?=0 Pseudorhinobatos
                    |   |   `--0+--?=0 Eorhinobatos
                    |   |       |--0 Pseudobatos
                    |   |       |--0 Rhinobatos
                    |   |       |--0 Glaucostegus
                    |   |       |   ,--?=0 Rmaronita
                    |   |       `--0|   ,--0 Rhynchobatus
                    |   |           `--0|   ,--?=0 Rlatus
                    |   |               `--0|   ,--0 Rhina
                    |   |                   `--0---0 Pristis
                    `--0|           ,--0 Ostarriraja
                        |           |--?=0 Cyclobatis
                        |       ,--0+--0 Bathyraja
                        |       |   `--0 Raja
                        |       |       ,--?=0 Asflapristis
                        |   ,--0|   ,--0---?=0 Ptychotrygon
                        |   |   |   |       ,--?=0 Ischyrhiza
                        |   |   `--0|   ,--0---?=0 Onchopristis
                        |   |       `--0|   ,--?=0 Libanopristis
                        |   |           `--0---?=0 Sclerorhynchus
                        |   |           ,--?=0 Tethybatis
                        |   |       ,--0|   ,--0 Platyrhina
                        |   |       |   `--0|   ,--?=0 Tingitanius
                        `--0|       |       `--0|   ,--0 Platyrhinoidis
                            |   ,--0|           `--0---0 Eoplatyrhina
                            |   |   |       ,--0 Hypnos
                            |   |   |   ,--0---0 Torpedo
                            |   |   `--0|   ,--?=0 Titanonarke
                            |   |       `--0|   ,--0 Narcine
                            |   |           `--0|   ,--0 Temera
                            |   |               `--0---0 Narke
                            `--0|       ,--?=1 Plesiozanobatus
                                |   ,--1---1 Zanobatus
                                |   |   ,--1 Lessiniabatis
                                |   |   |--0 Gymnura
                                |   |   |--1 Hypanus
                                |   |   |--1 Urobatis
                                `--1|   |--0 Hexatrygon
                                    |   |--?=1 Heliobatis
                                    |   |--?=1 Asterotrygon
                                    |   |   ,--1 Tethytrygon
                                    `--1+--1---1 Neotrygon
                                        |   ,--?=1 Arechia
                                        |--1---1 Urolophus
                                        |   ,--1 Potamotrygon
                                        |--1|   ,--1 Plesiobatis
                                        |   `--1---1 Urotrygon
                                        |   ,--?=1 Promyliobatis
                                        `--1|   ,--1 Myliobatis
                                            `--1|   ,--1 Aetobatus
                                                `--1|   ,--0 Mobula
                                                    `--1---1 Rhinoptera
 
Tree 0, char. 74 (5 steps) 
    ,--?=0 Doliodus
    |   ,--0 Ozarcus
    |   |--0 Cobelodus
    |   |   ,--0 Harriotta
|--0|   |--0---0 Chimaera
    |   |       ,--0 Tribodus
    |   |   ,--0|   ,--0 Hybodus
    |   |   |   `--0---0 Hamiltonichthys
    `--0|   |               ,--0 Mustelus
        |   |           ,--0---0 Scyliorhinus
        |   |       ,--0|   ,--0 Heterodontus
        |   |       |   `--0|   ,--0 Hemiscyllium
        |   |       |       `--0---0 Ginglymostoma
        |   |   ,--0|       ,--0 Pristiophorus
        |   |   |   |   ,--0|   ,--0 Pseudorhina
        `--0|   |   |   |   `--0---0 Squatina
            |   |   `--0|       ,--?=0 Protospinax
            |   |       |   ,--0---0 Squalus
            |   |       `--0|   ,--0 Hexanchus
            |   |           `--0---0 Chlamydoselachus
            |   |       ,--0 Belemnobatis
            |   |   ,--0|   ,--0 Spathobatis
            |   |   |   `--0|   ,--0 Asterodermus
            `--0|   |       `--0---0 Kimmerobatis
                |   |           ,--0 Britobatos
                |   |           |   ,--0 Aptychotrema
                |   |       ,--0|   |--0 Tlalocbatus
                |   |       |   `--0+--0 Stahlraja
                |   |       |       |   ,--0 Zapteryx
                |   |       |       `--0---0 Trygonorrhina
                |   |       |   ,--0 Rwhitfieldi
                |   |   ,--0|   |--?=0 Rhombopterygia
                |   |   |   |   |--0 Iansan
                `--0|   |   |   |--0 Rhakelensis
                    |   |   |   |--0 Pseudorhinobatos
                    |   |   `--0+--0 Eorhinobatos
                    |   |       |--0 Pseudobatos
                    |   |       |--0 Rhinobatos
                    |   |       |--0 Glaucostegus
                    |   |       |   ,--0 Rmaronita
                    |   |       `--0|   ,--0 Rhynchobatus
                    |   |           `--0|   ,--0 Rlatus
                    |   |               `--0|   ,--0 Rhina
                    |   |                   `--0---0 Pristis
                    `--0|           ,--0 Ostarriraja
                        |           |--0 Cyclobatis
                        |       ,--0+--0 Bathyraja
                        |       |   `--0 Raja
                        |       |       ,--0 Asflapristis
                        |   ,--0|   ,--0---0 Ptychotrygon
                        |   |   |   |       ,--?=0 Ischyrhiza
                        |   |   `--0|   ,--0---0 Onchopristis
                        |   |       `--0|   ,--0 Libanopristis
                        |   |           `--0---0 Sclerorhynchus
                        |   |           ,--?=0 Tethybatis
                        |   |       ,--0|   ,--0 Platyrhina
                        |   |       |   `--0|   ,--0 Tingitanius
                        `--0|       |       `--0|   ,--0 Platyrhinoidis
                            |   ,--0|           `--0---0 Eoplatyrhina
                            |   |   |       ,--0 Hypnos
                            |   |   |   ,--0---0 Torpedo
                            |   |   `--0|   ,--0 Titanonarke
                            |   |       `--0|   ,--0 Narcine
                            |   |           `--0|   ,--0 Temera
                            |   |               `--0---0 Narke
                            `--0|       ,--?=1 Plesiozanobatus
                                |   ,--1---1 Zanobatus
                                |   |   ,--?=1 Lessiniabatis
                                |   |   |--0 Gymnura
                                |   |   |--1 Hypanus
                                |   |   |--0 Urobatis
                                `--1|   |--0 Hexatrygon
                                    |   |--1 Heliobatis
                                    |   |--1 Asterotrygon
                                    |   |   ,--0 Tethytrygon
                                    `--1+--0---0 Neotrygon
                                        |   ,--?=1 Arechia
                                        |--1---1 Urolophus
                                        |   ,--1 Potamotrygon
                                        |--1|   ,--1 Plesiobatis
                                        |   `--1---1 Urotrygon
                                        |   ,--1 Promyliobatis
                                        `--1|   ,--1 Myliobatis
                                            `--1|   ,--1 Aetobatus
                                                `--1|   ,--1 Mobula
                                                    `--1---1 Rhinoptera
 
Tree 0, char. 75 (2 steps) 
    ,--?=0 Doliodus
    |   ,--?=0 Ozarcus
    |   |--?=0 Cobelodus
    |   |   ,--0 Harriotta
|--0|   |--0---0 Chimaera
    |   |       ,--?=0 Tribodus
    |   |   ,--0|   ,--?=0 Hybodus
    |   |   |   `--0---?=0 Hamiltonichthys
    `--0|   |               ,--?=0 Mustelus
        |   |           ,--0---?=0 Scyliorhinus
        |   |       ,--0|   ,--0 Heterodontus
        |   |       |   `--0|   ,--?=0 Hemiscyllium
        |   |       |       `--0---?=0 Ginglymostoma
        |   |   ,--0|       ,--0 Pristiophorus
        |   |   |   |   ,--0|   ,--?=0 Pseudorhina
        `--0|   |   |   |   `--0---0 Squatina
            |   |   `--0|       ,--?=0 Protospinax
            |   |       |   ,--0---0 Squalus
            |   |       `--0|   ,--0 Hexanchus
            |   |           `--0---0 Chlamydoselachus
            |   |       ,--?=0 Belemnobatis
            |   |   ,--0|   ,--?=0 Spathobatis
            |   |   |   `--0|   ,--?=0 Asterodermus
            `--0|   |       `--0---?=0 Kimmerobatis
                |   |           ,--?=0 Britobatos
                |   |           |   ,--0 Aptychotrema
                |   |       ,--0|   |--?=0 Tlalocbatus
                |   |       |   `--0+--?=0 Stahlraja
                |   |       |       |   ,--0 Zapteryx
                |   |       |       `--0---0 Trygonorrhina
                |   |       |   ,--?=0 Rwhitfieldi
                |   |   ,--0|   |--?=0 Rhombopterygia
                |   |   |   |   |--?=0 Iansan
                `--0|   |   |   |--?=0 Rhakelensis
                    |   |   |   |--?=0 Pseudorhinobatos
                    |   |   `--0+--?=0 Eorhinobatos
                    |   |       |--0 Pseudobatos
                    |   |       |--0 Rhinobatos
                    |   |       |--0 Glaucostegus
                    |   |       |   ,--?=0 Rmaronita
                    |   |       `--0|   ,--0 Rhynchobatus
                    |   |           `--0|   ,--?=0 Rlatus
                    |   |               `--0|   ,--0 Rhina
                    |   |                   `--0---0 Pristis
                    `--0|           ,--?=0 Ostarriraja
                        |           |--?=0 Cyclobatis
                        |       ,--0+--0 Bathyraja
                        |       |   `--0 Raja
                        |       |       ,--?=0 Asflapristis
                        |   ,--0|   ,--0---?=0 Ptychotrygon
                        |   |   |   |       ,--?=0 Ischyrhiza
                        |   |   `--0|   ,--0---?=0 Onchopristis
                        |   |       `--0|   ,--?=0 Libanopristis
                        |   |           `--0---?=0 Sclerorhynchus
                        |   |           ,--?=0 Tethybatis
                        |   |       ,--0|   ,--0 Platyrhina
                        |   |       |   `--0|   ,--?=0 Tingitanius
                        `--0|       |       `--0|   ,--0 Platyrhinoidis
                            |   ,--0|           `--0---?=0 Eoplatyrhina
                            |   |   |       ,--0 Hypnos
                            |   |   |   ,--0---0 Torpedo
                            |   |   `--0|   ,--?=0 Titanonarke
                            |   |       `--0|   ,--0 Narcine
                            |   |           `--0|   ,--0 Temera
                            |   |               `--0---0 Narke
                            `--0|       ,--?=0 Plesiozanobatus
                                |   ,--0---0 Zanobatus
                                |   |   ,--?=0 Lessiniabatis
                                |   |   |--0 Gymnura
                                |   |   |--0 Hypanus
                                |   |   |--0 Urobatis
                                `--0|   |--1 Hexatrygon
                                    |   |--?=0 Heliobatis
                                    |   |--?=0 Asterotrygon
                                    |   |   ,--?=0 Tethytrygon
                                    `--0+--0---0 Neotrygon
                                        |   ,--?=0 Arechia
                                        |--0---0 Urolophus
                                        |   ,--0 Potamotrygon
                                        |--0|   ,--0 Plesiobatis
                                        |   `--0---0 Urotrygon
                                        |    ,--?=01 Promyliobatis
                                        `--01|   ,--1 Myliobatis
                                             `--1|   ,--1 Aetobatus
                                                 `--1|   ,--1 Mobula
                                                     `--1---1 Rhinoptera
 
Tree 0, char. 76 (2 steps) 
    ,--?=0 Doliodus
    |   ,--?=0 Ozarcus
    |   |--?=0 Cobelodus
    |   |   ,--0 Harriotta
|--0|   |--0---0 Chimaera
    |   |       ,--?=0 Tribodus
    |   |   ,--0|   ,--?=0 Hybodus
    |   |   |   `--0---?=0 Hamiltonichthys
    `--0|   |               ,--?=0 Mustelus
        |   |           ,--0---?=0 Scyliorhinus
        |   |       ,--0|   ,--0 Heterodontus
        |   |       |   `--0|   ,--?=0 Hemiscyllium
        |   |       |       `--0---0 Ginglymostoma
        |   |   ,--0|       ,--0 Pristiophorus
        |   |   |   |   ,--0|   ,--?=0 Pseudorhina
        `--0|   |   |   |   `--0---0 Squatina
            |   |   `--0|       ,--?=0 Protospinax
            |   |       |   ,--0---0 Squalus
            |   |       `--0|   ,--0 Hexanchus
            |   |           `--0---0 Chlamydoselachus
            |   |         ,--?=01 Belemnobatis
            |   |    ,--01|    ,--?=01 Spathobatis
            |   |    |    `--01|    ,--?=01 Asterodermus
            `--0|    |         `--01---?=01 Kimmerobatis
                |    |           ,--?=1 Britobatos
                |    |           |   ,--1 Aptychotrema
                |    |       ,--1|   |--?=1 Tlalocbatus
                |    |       |   `--1+--?=1 Stahlraja
                |    |       |       |   ,--1 Zapteryx
                |    |       |       `--1---1 Trygonorrhina
                |    |       |   ,--?=1 Rwhitfieldi
                |    |   ,--1|   |--?=1 Rhombopterygia
                |    |   |   |   |--?=1 Iansan
                `--01|   |   |   |--?=1 Rhakelensis
                     |   |   |   |--?=1 Pseudorhinobatos
                     |   |   `--1+--?=1 Eorhinobatos
                     |   |       |--1 Pseudobatos
                     |   |       |--1 Rhinobatos
                     |   |       |--1 Glaucostegus
                     |   |       |   ,--?=1 Rmaronita
                     |   |       `--1|   ,--1 Rhynchobatus
                     |   |           `--1|   ,--?=1 Rlatus
                     |   |               `--1|   ,--1 Rhina
                     |   |                   `--1---1 Pristis
                     `--1|           ,--?=1 Ostarriraja
                         |           |--?=1 Cyclobatis
                         |       ,--1+--1 Bathyraja
                         |       |   `--1 Raja
                         |       |       ,--?=1 Asflapristis
                         |   ,--1|   ,--1---?=1 Ptychotrygon
                         |   |   |   |       ,--?=1 Ischyrhiza
                         |   |   `--1|   ,--1---?=1 Onchopristis
                         |   |       `--1|   ,--?=1 Libanopristis
                         |   |           `--1---?=1 Sclerorhynchus
                         |   |           ,--?=1 Tethybatis
                         |   |       ,--1|   ,--1 Platyrhina
                         |   |       |   `--1|   ,--?=1 Tingitanius
                         `--1|       |       `--1|   ,--1 Platyrhinoidis
                             |   ,--1|           `--1---?=1 Eoplatyrhina
                             |   |   |       ,--2 Hypnos
                             |   |   |   ,--2---2 Torpedo
                             |   |   `--2|   ,--?=2 Titanonarke
                             |   |       `--2|   ,--2 Narcine
                             |   |           `--2|   ,--2 Temera
                             |   |               `--2---2 Narke
                             `--1|       ,--?=1 Plesiozanobatus
                                 |   ,--1---1 Zanobatus
                                 |   |   ,--?=1 Lessiniabatis
                                 |   |   |--1 Gymnura
                                 |   |   |--1 Hypanus
                                 |   |   |--1 Urobatis
                                 `--1|   |--1 Hexatrygon
                                     |   |--?=1 Heliobatis
                                     |   |--?=1 Asterotrygon
                                     |   |   ,--?=1 Tethytrygon
                                     `--1+--1---1 Neotrygon
                                         |   ,--?=1 Arechia
                                         |--1---1 Urolophus
                                         |   ,--1 Potamotrygon
                                         |--1|   ,--1 Plesiobatis
                                         |   `--1---1 Urotrygon
                                         |   ,--?=1 Promyliobatis
                                         `--1|   ,--1 Myliobatis
                                             `--1|   ,--1 Aetobatus
                                                 `--1|   ,--1 Mobula
                                                     `--1---1 Rhinoptera
 
Tree 0, char. 77 (1 steps) 
    ,--0 Doliodus
    |   ,--0 Ozarcus
    |   |--0 Cobelodus
    |   |   ,--0 Harriotta
|--0|   |--0---0 Chimaera
    |   |       ,--0 Tribodus
    |   |   ,--0|   ,--0 Hybodus
    |   |   |   `--0---0 Hamiltonichthys
    `--0|   |               ,--0 Mustelus
        |   |           ,--0---0 Scyliorhinus
        |   |       ,--0|   ,--0 Heterodontus
        |   |       |   `--0|   ,--0 Hemiscyllium
        |   |       |       `--0---0 Ginglymostoma
        |   |   ,--0|       ,--0 Pristiophorus
        |   |   |   |   ,--0|   ,--0 Pseudorhina
        `--0|   |   |   |   `--0---0 Squatina
            |   |   `--0|       ,--0 Protospinax
            |   |       |   ,--0---0 Squalus
            |   |       `--0|   ,--0 Hexanchus
            |   |           `--0---0 Chlamydoselachus
            |   |       ,--0 Belemnobatis
            |   |   ,--0|   ,--0 Spathobatis
            |   |   |   `--0|   ,--0 Asterodermus
            `--0|   |       `--0---?=0 Kimmerobatis
                |   |           ,--0 Britobatos
                |   |           |   ,--0 Aptychotrema
                |   |       ,--0|   |--?=0 Tlalocbatus
                |   |       |   `--0+--0 Stahlraja
                |   |       |       |   ,--0 Zapteryx
                |   |       |       `--0---0 Trygonorrhina
                |   |       |   ,--0 Rwhitfieldi
                |   |   ,--0|   |--0 Rhombopterygia
                |   |   |   |   |--0 Iansan
                `--0|   |   |   |--0 Rhakelensis
                    |   |   |   |--?=0 Pseudorhinobatos
                    |   |   `--0+--?=0 Eorhinobatos
                    |   |       |--0 Pseudobatos
                    |   |       |--0 Rhinobatos
                    |   |       |--0 Glaucostegus
                    |   |       |   ,--0 Rmaronita
                    |   |       `--0|   ,--0 Rhynchobatus
                    |   |           `--0|   ,--0 Rlatus
                    |   |               `--0|   ,--0 Rhina
                    |   |                   `--0---0 Pristis
                    `--0|           ,--0 Ostarriraja
                        |           |--0 Cyclobatis
                        |       ,--0+--0 Bathyraja
                        |       |   `--0 Raja
                        |       |       ,--0 Asflapristis
                        |   ,--0|   ,--0---0 Ptychotrygon
                        |   |   |   |       ,--?=0 Ischyrhiza
                        |   |   `--0|   ,--0---0 Onchopristis
                        |   |       `--0|   ,--0 Libanopristis
                        |   |           `--0---0 Sclerorhynchus
                        |   |           ,--?=0 Tethybatis
                        |   |       ,--0|   ,--0 Platyrhina
                        |   |       |   `--0|   ,--0 Tingitanius
                        `--0|       |       `--0|   ,--0 Platyrhinoidis
                            |   ,--0|           `--0---?=0 Eoplatyrhina
                            |   |   |       ,--0 Hypnos
                            |   |   |   ,--0---0 Torpedo
                            |   |   `--0|   ,--0 Titanonarke
                            |   |       `--0|   ,--0 Narcine
                            |   |           `--0|   ,--0 Temera
                            |   |               `--0---0 Narke
                            `--0|       ,--?=0 Plesiozanobatus
                                |   ,--0---0 Zanobatus
                                |   |   ,--0 Lessiniabatis
                                |   |   |--0 Gymnura
                                |   |   |--0 Hypanus
                                |   |   |--0 Urobatis
                                `--0|   |--0 Hexatrygon
                                    |   |--0 Heliobatis
                                    |   |--0 Asterotrygon
                                    |   |   ,--0 Tethytrygon
                                    `--0+--0---0 Neotrygon
                                        |   ,--0 Arechia
                                        |--0---0 Urolophus
                                        |   ,--0 Potamotrygon
                                        |--0|   ,--0 Plesiobatis
                                        |   `--0---0 Urotrygon
                                        |    ,--?=01 Promyliobatis
                                        `--01|    ,--01 Myliobatis
                                             `--01|   ,--1 Aetobatus
                                                  `--1|   ,--1 Mobula
                                                      `--1---1 Rhinoptera
 
Tree 0, char. 78 (2 steps) 
    ,--0 Doliodus
    |   ,--0 Ozarcus
    |   |--0 Cobelodus
    |   |   ,--0 Harriotta
|--0|   |--0---0 Chimaera
    |   |       ,--0 Tribodus
    |   |   ,--0|   ,--0 Hybodus
    |   |   |   `--0---0 Hamiltonichthys
    `--0|   |               ,--0 Mustelus
        |   |           ,--0---0 Scyliorhinus
        |   |       ,--0|   ,--0 Heterodontus
        |   |       |   `--0|   ,--0 Hemiscyllium
        |   |       |       `--0---0 Ginglymostoma
        |   |   ,--0|       ,--0 Pristiophorus
        |   |   |   |   ,--0|   ,--0 Pseudorhina
        `--0|   |   |   |   `--0---0 Squatina
            |   |   `--0|       ,--0 Protospinax
            |   |       |   ,--0---0 Squalus
            |   |       `--0|   ,--0 Hexanchus
            |   |           `--0---0 Chlamydoselachus
            |   |       ,--0 Belemnobatis
            |   |   ,--0|   ,--0 Spathobatis
            |   |   |   `--0|   ,--0 Asterodermus
            `--0|   |       `--0---0 Kimmerobatis
                |   |           ,--0 Britobatos
                |   |           |   ,--0 Aptychotrema
                |   |       ,--0|   |--0 Tlalocbatus
                |   |       |   `--0+--0 Stahlraja
                |   |       |       |   ,--0 Zapteryx
                |   |       |       `--0---0 Trygonorrhina
                |   |       |   ,--0 Rwhitfieldi
                |   |   ,--0|   |--0 Rhombopterygia
                |   |   |   |   |--0 Iansan
                `--0|   |   |   |--0 Rhakelensis
                    |   |   |   |--0 Pseudorhinobatos
                    |   |   `--0+--0 Eorhinobatos
                    |   |       |--0 Pseudobatos
                    |   |       |--0 Rhinobatos
                    |   |       |--0 Glaucostegus
                    |   |       |   ,--0 Rmaronita
                    |   |       `--0|   ,--0 Rhynchobatus
                    |   |           `--0|   ,--0 Rlatus
                    |   |               `--0|   ,--0 Rhina
                    |   |                   `--0---0 Pristis
                    `--0|           ,--0 Ostarriraja
                        |           |--0 Cyclobatis
                        |       ,--0+--0 Bathyraja
                        |       |   `--0 Raja
                        |       |       ,--0 Asflapristis
                        |   ,--0|   ,--0---0 Ptychotrygon
                        |   |   |   |       ,--?=0 Ischyrhiza
                        |   |   `--0|   ,--0---0 Onchopristis
                        |   |       `--0|   ,--0 Libanopristis
                        |   |           `--0---0 Sclerorhynchus
                        |   |           ,--0 Tethybatis
                        |   |       ,--0|   ,--0 Platyrhina
                        |   |       |   `--0|   ,--0 Tingitanius
                        `--0|       |       `--0|   ,--0 Platyrhinoidis
                            |   ,--0|           `--0---0 Eoplatyrhina
                            |   |   |       ,--0 Hypnos
                            |   |   |   ,--0---0 Torpedo
                            |   |   `--0|   ,--0 Titanonarke
                            |   |       `--0|   ,--0 Narcine
                            |   |           `--0|   ,--0 Temera
                            |   |               `--0---0 Narke
                            `--0|       ,--?=0 Plesiozanobatus
                                |   ,--0---0 Zanobatus
                                |   |   ,--?=0 Lessiniabatis
                                |   |   |--0 Gymnura
                                |   |   |--0 Hypanus
                                |   |   |--0 Urobatis
                                `--0|   |--0 Hexatrygon
                                    |   |--0 Heliobatis
                                    |   |--0 Asterotrygon
                                    |   |   ,--0 Tethytrygon
                                    `--0+--0---0 Neotrygon
                                        |   ,--0 Arechia
                                        |--0---0 Urolophus
                                        |   ,--0 Potamotrygon
                                        |--0|   ,--0 Plesiobatis
                                        |   `--0---0 Urotrygon
                                        |    ,--?=01 Promyliobatis
                                        `--01|   ,--1 Myliobatis
                                             `--1|   ,--1 Aetobatus
                                                 `--1|   ,--0 Mobula
                                                     `--1---1 Rhinoptera
 
Tree 0, char. 79 (1 steps) 
    ,--0 Doliodus
    |   ,--0 Ozarcus
    |   |--0 Cobelodus
    |   |   ,--0 Harriotta
|--0|   |--0---0 Chimaera
    |   |       ,--0 Tribodus
    |   |   ,--0|   ,--0 Hybodus
    |   |   |   `--0---0 Hamiltonichthys
    `--0|   |               ,--0 Mustelus
        |   |           ,--0---0 Scyliorhinus
        |   |       ,--0|   ,--0 Heterodontus
        |   |       |   `--0|   ,--0 Hemiscyllium
        |   |       |       `--0---0 Ginglymostoma
        |   |   ,--0|       ,--0 Pristiophorus
        |   |   |   |   ,--0|   ,--0 Pseudorhina
        `--0|   |   |   |   `--0---0 Squatina
            |   |   `--0|       ,--0 Protospinax
            |   |       |   ,--0---0 Squalus
            |   |       `--0|   ,--0 Hexanchus
            |   |           `--0---0 Chlamydoselachus
            |   |       ,--0 Belemnobatis
            |   |   ,--0|   ,--0 Spathobatis
            |   |   |   `--0|   ,--0 Asterodermus
            `--0|   |       `--0---0 Kimmerobatis
                |   |           ,--0 Britobatos
                |   |           |   ,--0 Aptychotrema
                |   |       ,--0|   |--0 Tlalocbatus
                |   |       |   `--0+--0 Stahlraja
                |   |       |       |   ,--0 Zapteryx
                |   |       |       `--0---0 Trygonorrhina
                |   |       |   ,--0 Rwhitfieldi
                |   |   ,--0|   |--0 Rhombopterygia
                |   |   |   |   |--0 Iansan
                `--0|   |   |   |--0 Rhakelensis
                    |   |   |   |--0 Pseudorhinobatos
                    |   |   `--0+--0 Eorhinobatos
                    |   |       |--0 Pseudobatos
                    |   |       |--0 Rhinobatos
                    |   |       |--0 Glaucostegus
                    |   |       |   ,--0 Rmaronita
                    |   |       `--0|   ,--0 Rhynchobatus
                    |   |           `--0|   ,--0 Rlatus
                    |   |               `--0|   ,--0 Rhina
                    |   |                   `--0---0 Pristis
                    `--0|           ,--0 Ostarriraja
                        |           |--0 Cyclobatis
                        |       ,--0+--0 Bathyraja
                        |       |   `--0 Raja
                        |       |       ,--0 Asflapristis
                        |   ,--0|   ,--0---0 Ptychotrygon
                        |   |   |   |       ,--?=0 Ischyrhiza
                        |   |   `--0|   ,--0---0 Onchopristis
                        |   |       `--0|   ,--0 Libanopristis
                        |   |           `--0---0 Sclerorhynchus
                        |   |           ,--?=0 Tethybatis
                        |   |       ,--0|   ,--0 Platyrhina
                        |   |       |   `--0|   ,--0 Tingitanius
                        `--0|       |       `--0|   ,--0 Platyrhinoidis
                            |   ,--0|           `--0---0 Eoplatyrhina
                            |   |   |       ,--0 Hypnos
                            |   |   |   ,--0---0 Torpedo
                            |   |   `--0|   ,--0 Titanonarke
                            |   |       `--0|   ,--0 Narcine
                            |   |           `--0|   ,--0 Temera
                            |   |               `--0---0 Narke
                            `--0|       ,--?=0 Plesiozanobatus
                                |   ,--0---0 Zanobatus
                                |   |   ,--0 Lessiniabatis
                                |   |   |--0 Gymnura
                                |   |   |--0 Hypanus
                                |   |   |--0 Urobatis
                                `--0|   |--0 Hexatrygon
                                    |   |--0 Heliobatis
                                    |   |--0 Asterotrygon
                                    |   |   ,--0 Tethytrygon
                                    `--0+--0---0 Neotrygon
                                        |   ,--0 Arechia
                                        |--0---0 Urolophus
                                        |   ,--0 Potamotrygon
                                        |--0|   ,--0 Plesiobatis
                                        |   `--0---0 Urotrygon
                                        |    ,--?=01 Promyliobatis
                                        `--01|   ,--1 Myliobatis
                                             `--1|   ,--1 Aetobatus
                                                 `--1|   ,--1 Mobula
                                                     `--1---1 Rhinoptera
 
Tree 0, char. 80 (1 steps) 
    ,--?=0 Doliodus
    |   ,--?=0 Ozarcus
    |   |--?=0 Cobelodus
    |   |   ,--0 Harriotta
|--0|   |--0---0 Chimaera
    |   |       ,--?=0 Tribodus
    |   |   ,--0|   ,--?=0 Hybodus
    |   |   |   `--0---?=0 Hamiltonichthys
    `--0|   |               ,--?=0 Mustelus
        |   |           ,--0---?=0 Scyliorhinus
        |   |       ,--0|   ,--0 Heterodontus
        |   |       |   `--0|   ,--?=0 Hemiscyllium
        |   |       |       `--0---?=0 Ginglymostoma
        |   |   ,--0|       ,--?=0 Pristiophorus
        |   |   |   |   ,--0|   ,--?=0 Pseudorhina
        `--0|   |   |   |   `--0---?=0 Squatina
            |   |   `--0|       ,--?=0 Protospinax
            |   |       |   ,--0---0 Squalus
            |   |       `--0|   ,--0 Hexanchus
            |   |           `--0---0 Chlamydoselachus
            |   |       ,--?=0 Belemnobatis
            |   |   ,--0|   ,--?=0 Spathobatis
            |   |   |   `--0|   ,--?=0 Asterodermus
            `--0|   |       `--0---?=0 Kimmerobatis
                |   |           ,--?=0 Britobatos
                |   |           |   ,--0 Aptychotrema
                |   |       ,--0|   |--?=0 Tlalocbatus
                |   |       |   `--0+--?=0 Stahlraja
                |   |       |       |   ,--0 Zapteryx
                |   |       |       `--0---0 Trygonorrhina
                |   |       |   ,--?=0 Rwhitfieldi
                |   |   ,--0|   |--?=0 Rhombopterygia
                |   |   |   |   |--?=0 Iansan
                `--0|   |   |   |--?=0 Rhakelensis
                    |   |   |   |--?=0 Pseudorhinobatos
                    |   |   `--0+--?=0 Eorhinobatos
                    |   |       |--0 Pseudobatos
                    |   |       |--0 Rhinobatos
                    |   |       |--?=0 Glaucostegus
                    |   |       |   ,--?=0 Rmaronita
                    |   |       `--0|   ,--0 Rhynchobatus
                    |   |           `--0|   ,--?=0 Rlatus
                    |   |               `--0|   ,--0 Rhina
                    |   |                   `--0---0 Pristis
                    `--0|           ,--?=0 Ostarriraja
                        |           |--?=0 Cyclobatis
                        |       ,--0+--0 Bathyraja
                        |       |   `--0 Raja
                        |       |       ,--?=0 Asflapristis
                        |   ,--0|   ,--0---?=0 Ptychotrygon
                        |   |   |   |       ,--?=0 Ischyrhiza
                        |   |   `--0|   ,--0---?=0 Onchopristis
                        |   |       `--0|   ,--?=0 Libanopristis
                        |   |           `--0---?=0 Sclerorhynchus
                        |   |           ,--?=0 Tethybatis
                        |   |       ,--0|   ,--0 Platyrhina
                        |   |       |   `--0|   ,--?=0 Tingitanius
                        `--0|       |       `--0|   ,--0 Platyrhinoidis
                            |   ,--0|           `--0---?=0 Eoplatyrhina
                            |   |   |       ,--0 Hypnos
                            |   |   |   ,--0---0 Torpedo
                            |   |   `--0|   ,--?=0 Titanonarke
                            |   |       `--0|   ,--0 Narcine
                            |   |           `--0|   ,--0 Temera
                            |   |               `--0---0 Narke
                            `--0|       ,--?=0 Plesiozanobatus
                                |   ,--0---0 Zanobatus
                                |   |   ,--?=1 Lessiniabatis
                                |   |   |--1 Gymnura
                                |   |   |--1 Hypanus
                                |   |   |--1 Urobatis
                                `--0|   |--?=1 Hexatrygon
                                    |   |--?=1 Heliobatis
                                    |   |--?=1 Asterotrygon
                                    |   |   ,--?=1 Tethytrygon
                                    `--1+--1---1 Neotrygon
                                        |   ,--?=1 Arechia
                                        |--1---1 Urolophus
                                        |   ,--1 Potamotrygon
                                        |--1|   ,--1 Plesiobatis
                                        |   `--1---1 Urotrygon
                                        |   ,--?=1 Promyliobatis
                                        `--1|   ,--1 Myliobatis
                                            `--1|   ,--1 Aetobatus
                                                `--1|   ,--1 Mobula
                                                    `--1---1 Rhinoptera
 
Tree 0, char. 81 (3 steps) 
    ,--?=0 Doliodus
    |   ,--?=0 Ozarcus
    |   |--?=0 Cobelodus
    |   |   ,--0 Harriotta
|--0|   |--0---0 Chimaera
    |   |       ,--?=0 Tribodus
    |   |   ,--0|   ,--?=0 Hybodus
    |   |   |   `--0---?=0 Hamiltonichthys
    `--0|   |               ,--?=0 Mustelus
        |   |           ,--0---?=0 Scyliorhinus
        |   |       ,--0|   ,--0 Heterodontus
        |   |       |   `--0|   ,--?=0 Hemiscyllium
        |   |       |       `--0---?=0 Ginglymostoma
        |   |   ,--0|       ,--?=0 Pristiophorus
        |   |   |   |   ,--0|   ,--?=0 Pseudorhina
        `--0|   |   |   |   `--0---?=0 Squatina
            |   |   `--0|       ,--?=0 Protospinax
            |   |       |   ,--0---0 Squalus
            |   |       `--0|   ,--0 Hexanchus
            |   |           `--0---0 Chlamydoselachus
            |   |       ,--?=0 Belemnobatis
            |   |   ,--0|   ,--?=0 Spathobatis
            |   |   |   `--0|   ,--?=0 Asterodermus
            `--0|   |       `--0---?=0 Kimmerobatis
                |   |           ,--?=0 Britobatos
                |   |           |   ,--0 Aptychotrema
                |   |       ,--0|   |--?=0 Tlalocbatus
                |   |       |   `--0+--?=0 Stahlraja
                |   |       |       |   ,--0 Zapteryx
                |   |       |       `--0---0 Trygonorrhina
                |   |       |   ,--?=0 Rwhitfieldi
                |   |   ,--0|   |--?=0 Rhombopterygia
                |   |   |   |   |--?=0 Iansan
                `--0|   |   |   |--?=0 Rhakelensis
                    |   |   |   |--?=0 Pseudorhinobatos
                    |   |   `--0+--?=0 Eorhinobatos
                    |   |       |--0 Pseudobatos
                    |   |       |--0 Rhinobatos
                    |   |       |--?=0 Glaucostegus
                    |   |       |   ,--?=0 Rmaronita
                    |   |       `--0|   ,--0 Rhynchobatus
                    |   |           `--0|   ,--?=0 Rlatus
                    |   |               `--0|   ,--0 Rhina
                    |   |                   `--0---0 Pristis
                    `--0|           ,--?=0 Ostarriraja
                        |           |--?=0 Cyclobatis
                        |       ,--0+--0 Bathyraja
                        |       |   `--0 Raja
                        |       |       ,--?=0 Asflapristis
                        |   ,--0|   ,--0---?=0 Ptychotrygon
                        |   |   |   |       ,--?=0 Ischyrhiza
                        |   |   `--0|   ,--0---?=0 Onchopristis
                        |   |       `--0|   ,--?=0 Libanopristis
                        |   |           `--0---?=0 Sclerorhynchus
                        |   |           ,--?=0 Tethybatis
                        |   |       ,--0|   ,--0 Platyrhina
                        |   |       |   `--0|   ,--?=0 Tingitanius
                        `--0|       |       `--0|   ,--0 Platyrhinoidis
                            |   ,--0|           `--0---?=0 Eoplatyrhina
                            |   |   |       ,--0 Hypnos
                            |   |   |   ,--0---0 Torpedo
                            |   |   `--0|   ,--?=0 Titanonarke
                            |   |       `--0|   ,--0 Narcine
                            |   |           `--0|   ,--0 Temera
                            |   |               `--0---0 Narke
                            `--0|       ,--?=0 Plesiozanobatus
                                |   ,--0---0 Zanobatus
                                |   |   ,--?=0 Lessiniabatis
                                |   |   |--1 Gymnura
                                |   |   |--1 Hypanus
                                |   |   |--0 Urobatis
                                `--0|   |--?=0 Hexatrygon
                                    |   |--?=0 Heliobatis
                                    |   |--?=0 Asterotrygon
                                    |   |   ,--?=0 Tethytrygon
                                    `--0+--0---0 Neotrygon
                                        |   ,--?=0 Arechia
                                        |--0---0 Urolophus
                                        |   ,--0 Potamotrygon
                                        |--0|   ,--0 Plesiobatis
                                        |   `--0---0 Urotrygon
                                        |    ,--?=02 Promyliobatis
                                        `--02|   ,--2 Myliobatis
                                             `--2|   ,--2 Aetobatus
                                                 `--2|   ,--2 Mobula
                                                     `--2---2 Rhinoptera
 
Tree 0, char. 82 (4 steps) 
    ,--?=0 Doliodus
    |   ,--?=0 Ozarcus
    |   |--?=0 Cobelodus
    |   |   ,--0 Harriotta
|--0|   |--0---0 Chimaera
    |   |       ,--?=0 Tribodus
    |   |   ,--0|   ,--?=0 Hybodus
    |   |   |   `--0---?=0 Hamiltonichthys
    `--0|   |               ,--?=0 Mustelus
        |   |           ,--0---?=0 Scyliorhinus
        |   |       ,--0|   ,--0 Heterodontus
        |   |       |   `--0|   ,--?=0 Hemiscyllium
        |   |       |       `--0---0 Ginglymostoma
        |   |   ,--0|       ,--?=0 Pristiophorus
        |   |   |   |   ,--0|   ,--?=0 Pseudorhina
        `--0|   |   |   |   `--0---?=0 Squatina
            |   |   `--0|       ,--?=0 Protospinax
            |   |       |   ,--0---0 Squalus
            |   |       `--0|   ,--0 Hexanchus
            |   |           `--0---0 Chlamydoselachus
            |   |         ,--?=01 Belemnobatis
            |   |    ,--01|    ,--?=01 Spathobatis
            |   |    |    `--01|    ,--?=01 Asterodermus
            `--0|    |         `--01---?=01 Kimmerobatis
                |    |            ,--?=1 Britobatos
                |    |            |   ,--1 Aptychotrema
                |    |        ,--1|   |--?=1 Tlalocbatus
                |    |        |   `--1+--?=1 Stahlraja
                |    |        |       |   ,--1 Zapteryx
                |    |        |       `--1---1 Trygonorrhina
                |    |        |   ,--?=1 Rwhitfieldi
                |    |    ,--1|   |--?=1 Rhombopterygia
                |    |    |   |   |--?=1 Iansan
                `--01|    |   |   |--?=1 Rhakelensis
                     |    |   |   |--?=1 Pseudorhinobatos
                     |    |   `--1+--?=1 Eorhinobatos
                     |    |       |--1 Pseudobatos
                     |    |       |--1 Rhinobatos
                     |    |       |--1 Glaucostegus
                     |    |       |   ,--?=1 Rmaronita
                     |    |       `--1|   ,--1 Rhynchobatus
                     |    |           `--1|   ,--?=1 Rlatus
                     |    |               `--1|   ,--?=1 Rhina
                     |    |                   `--1---1 Pristis
                     `--01|              ,--?=01 Ostarriraja
                          |              |--?=01 Cyclobatis
                          |         ,--01+--0 Bathyraja
                          |         |    `--1 Raja
                          |         |         ,--?=01 Asflapristis
                          |    ,--01|    ,--01---?=01 Ptychotrygon
                          |    |    |    |         ,--?=01 Ischyrhiza
                          |    |    `--01|    ,--01---?=01 Onchopristis
                          |    |         `--01|    ,--?=01 Libanopristis
                          |    |              `--01---?=01 Sclerorhynchus
                          |    |              ,--?=01 Tethybatis
                          |    |         ,--01|   ,--1 Platyrhina
                          |    |         |    `--1|   ,--?=1 Tingitanius
                          `--01|         |        `--1|   ,--1 Platyrhinoidis
                               |    ,--01|            `--1---?=1 Eoplatyrhina
                               |    |    |       ,--0 Hypnos
                               |    |    |   ,--0---0 Torpedo
                               |    |    `--0|   ,--?=0 Titanonarke
                               |    |        `--0|   ,--0 Narcine
                               |    |            `--0|   ,--0 Temera
                               |    |                `--0---0 Narke
                               `--01|         ,--?=01 Plesiozanobatus
                                    |    ,--01---1 Zanobatus
[truncated: 278,094 more chars]
