# Supplementary material for: The Phylogeny of Rays and Skates (Chondrichthyes: Elasmobranchii) Based on Morphological Characters Revisited
Source: Diversity (Basel). Author manuscript; Available in PMC 2022 Jun 22. (PMC7612883; doi:10.3390/d14060456)
Supplement: Supplementary Information [file EMS145860-supplement-Supplementary_Information.zip › TNT_map_Script.tnt]

 cdir /Users/eduardovillalobos/Desktop/2021/rates/Rev2/Supplements/PAUP_analysis

log map_mrbayes.log;
mxram 7000;

procedure TNT_Data_matrix.tnt;

tread
 
(Doliodus Cobelodus (((Chimaera Harriotta) (((((Chlamydoselachus (((Squatina Pseudorhina) Pristiophorus) (Squalus Protospinax))) Hexanchus) ((Heterodontus (Ginglymostoma Hemiscyllium)) Scyliorhinus Mustelus)) (((((((Raja (Bathyraja Ostarriraja)) Cyclobatis) ((Ptychotrygon Asflapristis) ((Sclerorhynchus Libanopristis) (Onchopristis Ischyrhiza)))) ((((((((Titanonarke (Narcine (Narke Temera))) (Torpedo Hypnos)) Eoplatyrhina Platyrhinoidis) Tingitanius) (Platyrhina ((Zanobatus Plesiozanobatus) (((((Asterotrygon Heliobatis) Urolophus Arechia) (Hexatrygon ((Urobatis ((Hypanus ((Myliobatis (Aetobatus (Rhinoptera Mobula))) Promyliobatis)) (Neotrygon Tethytrygon))) Lessiniabatis))) Urotrygon (Potamotrygon Gymnura)) Plesiobatis)))) Tethybatis) ((Stahlraja Tlalocbatus) (Trygonorrhina Zapteryx) Aptychotrema)) ((((Rmaronita (((Pristis Rhina) Rlatus) Rhynchobatus)) ((Glaucostegus Rhinobatos Eorhinobatos) Pseudobatos)) Rhakelensis) Pseudorhinobatos Iansan Rhombopterygia Rwhitfieldi) Britobatos)) Kimmerobatis Asterodermus) Belemnobatis) Spathobatis)) ((Hamiltonichthys Hybodus) Tribodus))) Ozarcus))*
(Doliodus Cobelodus (((Chimaera Harriotta) (((((Chlamydoselachus (((Squatina Pseudorhina) Pristiophorus) (Squalus Protospinax))) Hexanchus) ((Heterodontus (Ginglymostoma Hemiscyllium)) Scyliorhinus Mustelus)) (((((((Raja (Bathyraja Ostarriraja)) Cyclobatis) ((Ptychotrygon Asflapristis) ((Sclerorhynchus Libanopristis) (Onchopristis Ischyrhiza)))) (((((((((Titanonarke (Narcine (Narke Temera))) (Torpedo Hypnos)) Eoplatyrhina Platyrhinoidis) Tingitanius) (Platyrhina ((Zanobatus Plesiozanobatus) (((((Asterotrygon Heliobatis) Urolophus Arechia) (Hexatrygon ((Urobatis ((Hypanus ((Myliobatis (Aetobatus (Rhinoptera Mobula))) Promyliobatis)) (Neotrygon Tethytrygon))) Lessiniabatis))) Urotrygon (Potamotrygon Gymnura)) Plesiobatis)))) Tethybatis) ((Stahlraja Tlalocbatus) (Trygonorrhina Zapteryx) Aptychotrema)) Britobatos) ((((Rmaronita (((Pristis Rhina) Rlatus) Rhynchobatus)) ((Glaucostegus Rhinobatos Eorhinobatos) Pseudobatos)) Rhakelensis) Pseudorhinobatos Iansan Rhombopterygia Rwhitfieldi))) Kimmerobatis Asterodermus) Belemnobatis) Spathobatis)) ((Hamiltonichthys Hybodus) Tribodus))) Ozarcus));
apo[;

apo[-;

tsave *Str_consensus_map.tre;
nelsen*;
save/;
tsave/;

map 2/0.141;


proc /;
;
